# Supplementary material for: Impact of different mutations on Kelch13 protein levels, ART resistance, and fitness cost in Plasmodium falciparum parasites
Source: mBio. 2024 May 3;15(6):e01981-23. doi: 10.1128/mbio.01981-23 (PMC11237660; doi:10.1128/mbio.01981-23)
Supplement: Data Set S1 — k13 V520A, V589I and E612K mutations found in Africa. [file mbio.01981-23-s0001.xlsx]

## Sheet: alphabetisch sortiert
Mutation	Country	Site	Year	Mutation Frequency	Tested	Diameter, so that area is proportial to mutation frequency	Earliest reported delivery of ACT treatment courses (data are incomplete, earlier delivery is possible), Source: World Malaria reports	ACT policy adopted in 2004/2007? Source: World Malaria reports	Authors
K13 V520A	Burkina Faso	Ziniare	2010	0.022	273	5.8578	2007	no/yes	Taylor TSM, Parobek PCM, DeConti DDK, Kayentao KK, Coulibaly CSO, Greenwood GBM, Tagbor TH, Williams WJ, Bojang BK, Njie NF, Desai DM, Kariuki KS, Gutman GJ, Mathanga MDP, Mårtensson MA, Ngasala NB, Conrad CMD, Rosenthal RPJ, Tshefu TAK, Moormann MAM, Vulule VJM, Doumbo DOK, Ter Kuile TFO, Meshnick MSR, Bailey BJA, Juliano JJJ
	Burkina Faso	Ziniare	2011	0.022	273	5.8578			Taylor TSM, Parobek PCM, DeConti DDK, Kayentao KK, Coulibaly CSO, Greenwood GBM, Tagbor TH, Williams WJ, Bojang BK, Njie NF, Desai DM, Kariuki KS, Gutman GJ, Mathanga MDP, Mårtensson MA, Ngasala NB, Conrad CMD, Rosenthal RPJ, Tshefu TAK, Moormann MAM, Vulule VJM, Doumbo DOK, Ter Kuile TFO, Meshnick MSR, Bailey BJA, Juliano JJJ
	DRC	Kinshasa	2006	0.0286	35	6.67892	2006	no/yes	Taylor TSM, Parobek PCM, DeConti DDK, Kayentao KK, Coulibaly CSO, Greenwood GBM, Tagbor TH, Williams WJ, Bojang BK, Njie NF, Desai DM, Kariuki KS, Gutman GJ, Mathanga MDP, Mårtensson MA, Ngasala NB, Conrad CMD, Rosenthal RPJ, Tshefu TAK, Moormann MAM, Vulule VJM, Doumbo DOK, Ter Kuile TFO, Meshnick MSR, Bailey BJA, Juliano JJJ
	DRC	Kinshasa	2006	0.02	50	5.58519			Taylor TSM, Parobek PCM, DeConti DDK, Kayentao KK, Coulibaly CSO, Greenwood GBM, Tagbor TH, Williams WJ, Bojang BK, Njie NF, Desai DM, Kariuki KS, Gutman GJ, Mathanga MDP, Mårtensson MA, Ngasala NB, Conrad CMD, Rosenthal RPJ, Tshefu TAK, Moormann MAM, Vulule VJM, Doumbo DOK, Ter Kuile TFO, Meshnick MSR, Bailey BJA, Juliano JJJ
	DRC	Kinshasa	2006	0.0286	35	6.67892			Taylor TSM, Parobek PCM, DeConti DDK, Kayentao KK, Coulibaly CSO, Greenwood GBM, Tagbor TH, Williams WJ, Bojang BK, Njie NF, Desai DM, Kariuki KS, Gutman GJ, Mathanga MDP, Mårtensson MA, Ngasala NB, Conrad CMD, Rosenthal RPJ, Tshefu TAK, Moormann MAM, Vulule VJM, Doumbo DOK, Ter Kuile TFO, Meshnick MSR, Bailey BJA, Juliano JJJ
	DRC	Kinshasa	2007	0.02	50	5.58519			Taylor TSM, Parobek PCM, DeConti DDK, Kayentao KK, Coulibaly CSO, Greenwood GBM, Tagbor TH, Williams WJ, Bojang BK, Njie NF, Desai DM, Kariuki KS, Gutman GJ, Mathanga MDP, Mårtensson MA, Ngasala NB, Conrad CMD, Rosenthal RPJ, Tshefu TAK, Moormann MAM, Vulule VJM, Doumbo DOK, Ter Kuile TFO, Meshnick MSR, Bailey BJA, Juliano JJJ
	DRC	Bandundu	2007	0.04	50	7.89865			Taylor TSM, Parobek PCM, DeConti DDK, Kayentao KK, Coulibaly CSO, Greenwood GBM, Tagbor TH, Williams WJ, Bojang BK, Njie NF, Desai DM, Kariuki KS, Gutman GJ, Mathanga MDP, Mårtensson MA, Ngasala NB, Conrad CMD, Rosenthal RPJ, Tshefu TAK, Moormann MAM, Vulule VJM, Doumbo DOK, Ter Kuile TFO, Meshnick MSR, Bailey BJA, Juliano JJJ
	DRC	Bas-Congo	2007	0.02	50	5.58519			Taylor TSM, Parobek PCM, DeConti DDK, Kayentao KK, Coulibaly CSO, Greenwood GBM, Tagbor TH, Williams WJ, Bojang BK, Njie NF, Desai DM, Kariuki KS, Gutman GJ, Mathanga MDP, Mårtensson MA, Ngasala NB, Conrad CMD, Rosenthal RPJ, Tshefu TAK, Moormann MAM, Vulule VJM, Doumbo DOK, Ter Kuile TFO, Meshnick MSR, Bailey BJA, Juliano JJJ
	DRC	Bandundu	2007	0.04	50	7.89865			Taylor TSM, Parobek PCM, DeConti DDK, Kayentao KK, Coulibaly CSO, Greenwood GBM, Tagbor TH, Williams WJ, Bojang BK, Njie NF, Desai DM, Kariuki KS, Gutman GJ, Mathanga MDP, Mårtensson MA, Ngasala NB, Conrad CMD, Rosenthal RPJ, Tshefu TAK, Moormann MAM, Vulule VJM, Doumbo DOK, Ter Kuile TFO, Meshnick MSR, Bailey BJA, Juliano JJJ
	DRC	Mweka	2014	0.0333	30	7.20685			Taylor TSM, Parobek PCM, DeConti DDK, Kayentao KK, Coulibaly CSO, Greenwood GBM, Tagbor TH, Williams WJ, Bojang BK, Njie NF, Desai DM, Kariuki KS, Gutman GJ, Mathanga MDP, Mårtensson MA, Ngasala NB, Conrad CMD, Rosenthal RPJ, Tshefu TAK, Moormann MAM, Vulule VJM, Doumbo DOK, Ter Kuile TFO, Meshnick MSR, Bailey BJA, Juliano JJJ
	DRC	Luzizila	2014	0.0364	55	7.53484			Mvumbi MDM, Bobanga BTL, Kayembe KJN, Mvumbi MGL, Situakibanza SHN, Benoit-Vical BF, Melin MP, De Mol DP, Hayette HMP
	Gambia	Basse	2011	0.02	50	5.58519	2008	yes/yes	Taylor TSM, Parobek PCM, DeConti DDK, Kayentao KK, Coulibaly CSO, Greenwood GBM, Tagbor TH, Williams WJ, Bojang BK, Njie NF, Desai DM, Kariuki KS, Gutman GJ, Mathanga MDP, Mårtensson MA, Ngasala NB, Conrad CMD, Rosenthal RPJ, Tshefu TAK, Moormann MAM, Vulule VJM, Doumbo DOK, Ter Kuile TFO, Meshnick MSR, Bailey BJA, Juliano JJJ
	Gambia	Basse	2012	0.02	50	5.58519			Taylor TSM, Parobek PCM, DeConti DDK, Kayentao KK, Coulibaly CSO, Greenwood GBM, Tagbor TH, Williams WJ, Bojang BK, Njie NF, Desai DM, Kariuki KS, Gutman GJ, Mathanga MDP, Mårtensson MA, Ngasala NB, Conrad CMD, Rosenthal RPJ, Tshefu TAK, Moormann MAM, Vulule VJM, Doumbo DOK, Ter Kuile TFO, Meshnick MSR, Bailey BJA, Juliano JJJ
	Ghana	Navrongo	2010	0.0132	76	4.53743	2006	yes/yes	Taylor TSM, Parobek PCM, DeConti DDK, Kayentao KK, Coulibaly CSO, Greenwood GBM, Tagbor TH, Williams WJ, Bojang BK, Njie NF, Desai DM, Kariuki KS, Gutman GJ, Mathanga MDP, Mårtensson MA, Ngasala NB, Conrad CMD, Rosenthal RPJ, Tshefu TAK, Moormann MAM, Vulule VJM, Doumbo DOK, Ter Kuile TFO, Meshnick MSR, Bailey BJA, Juliano JJJ
	Ghana	Navrongo	2012	0.0132	76	4.53743			Taylor TSM, Parobek PCM, DeConti DDK, Kayentao KK, Coulibaly CSO, Greenwood GBM, Tagbor TH, Williams WJ, Bojang BK, Njie NF, Desai DM, Kariuki KS, Gutman GJ, Mathanga MDP, Mårtensson MA, Ngasala NB, Conrad CMD, Rosenthal RPJ, Tshefu TAK, Moormann MAM, Vulule VJM, Doumbo DOK, Ter Kuile TFO, Meshnick MSR, Bailey BJA, Juliano JJJ
	Kenya	Kisumu	2002	0.02	50	5.58519	2005	yes/yes	Taylor TSM, Parobek PCM, DeConti DDK, Kayentao KK, Coulibaly CSO, Greenwood GBM, Tagbor TH, Williams WJ, Bojang BK, Njie NF, Desai DM, Kariuki KS, Gutman GJ, Mathanga MDP, Mårtensson MA, Ngasala NB, Conrad CMD, Rosenthal RPJ, Tshefu TAK, Moormann MAM, Vulule VJM, Doumbo DOK, Ter Kuile TFO, Meshnick MSR, Bailey BJA, Juliano JJJ
	Kenya	Kisumu	2004	0.02	50	5.58519			Taylor TSM, Parobek PCM, DeConti DDK, Kayentao KK, Coulibaly CSO, Greenwood GBM, Tagbor TH, Williams WJ, Bojang BK, Njie NF, Desai DM, Kariuki KS, Gutman GJ, Mathanga MDP, Mårtensson MA, Ngasala NB, Conrad CMD, Rosenthal RPJ, Tshefu TAK, Moormann MAM, Vulule VJM, Doumbo DOK, Ter Kuile TFO, Meshnick MSR, Bailey BJA, Juliano JJJ
	Kenya	Siaya district	2009	0.0189	53	5.42943			Taylor TSM, Parobek PCM, DeConti DDK, Kayentao KK, Coulibaly CSO, Greenwood GBM, Tagbor TH, Williams WJ, Bojang BK, Njie NF, Desai DM, Kariuki KS, Gutman GJ, Mathanga MDP, Mårtensson MA, Ngasala NB, Conrad CMD, Rosenthal RPJ, Tshefu TAK, Moormann MAM, Vulule VJM, Doumbo DOK, Ter Kuile TFO, Meshnick MSR, Bailey BJA, Juliano JJJ
	Kenya	Siaya	2012	0.0189	53	5.42943			Taylor TSM, Parobek PCM, DeConti DDK, Kayentao KK, Coulibaly CSO, Greenwood GBM, Tagbor TH, Williams WJ, Bojang BK, Njie NF, Desai DM, Kariuki KS, Gutman GJ, Mathanga MDP, Mårtensson MA, Ngasala NB, Conrad CMD, Rosenthal RPJ, Tshefu TAK, Moormann MAM, Vulule VJM, Doumbo DOK, Ter Kuile TFO, Meshnick MSR, Bailey BJA, Juliano JJJ
	Malawi	Machinga	2010	0.02	100	5.58519	2011	no/yes	Taylor TSM, Parobek PCM, DeConti DDK, Kayentao KK, Coulibaly CSO, Greenwood GBM, Tagbor TH, Williams WJ, Bojang BK, Njie NF, Desai DM, Kariuki KS, Gutman GJ, Mathanga MDP, Mårtensson MA, Ngasala NB, Conrad CMD, Rosenthal RPJ, Tshefu TAK, Moormann MAM, Vulule VJM, Doumbo DOK, Ter Kuile TFO, Meshnick MSR, Bailey BJA, Juliano JJJ
	Malawi	Machinga	2010	0.02	100	5.58519			Taylor TSM, Parobek PCM, DeConti DDK, Kayentao KK, Coulibaly CSO, Greenwood GBM, Tagbor TH, Williams WJ, Bojang BK, Njie NF, Desai DM, Kariuki KS, Gutman GJ, Mathanga MDP, Mårtensson MA, Ngasala NB, Conrad CMD, Rosenthal RPJ, Tshefu TAK, Moormann MAM, Vulule VJM, Doumbo DOK, Ter Kuile TFO, Meshnick MSR, Bailey BJA, Juliano JJJ
	Mali	Kita	2009	0.0171	117	5.16442	2008	yes/yes	Taylor TSM, Parobek PCM, DeConti DDK, Kayentao KK, Coulibaly CSO, Greenwood GBM, Tagbor TH, Williams WJ, Bojang BK, Njie NF, Desai DM, Kariuki KS, Gutman GJ, Mathanga MDP, Mårtensson MA, Ngasala NB, Conrad CMD, Rosenthal RPJ, Tshefu TAK, Moormann MAM, Vulule VJM, Doumbo DOK, Ter Kuile TFO, Meshnick MSR, Bailey BJA, Juliano JJJ
	Mali	San	2009	0.0154	130	4.90099			Taylor TSM, Parobek PCM, DeConti DDK, Kayentao KK, Coulibaly CSO, Greenwood GBM, Tagbor TH, Williams WJ, Bojang BK, Njie NF, Desai DM, Kariuki KS, Gutman GJ, Mathanga MDP, Mårtensson MA, Ngasala NB, Conrad CMD, Rosenthal RPJ, Tshefu TAK, Moormann MAM, Vulule VJM, Doumbo DOK, Ter Kuile TFO, Meshnick MSR, Bailey BJA, Juliano JJJ
	Mali	San	2010	0.0308	130	6.93104			Taylor TSM, Parobek PCM, DeConti DDK, Kayentao KK, Coulibaly CSO, Greenwood GBM, Tagbor TH, Williams WJ, Bojang BK, Njie NF, Desai DM, Kariuki KS, Gutman GJ, Mathanga MDP, Mårtensson MA, Ngasala NB, Conrad CMD, Rosenthal RPJ, Tshefu TAK, Moormann MAM, Vulule VJM, Doumbo DOK, Ter Kuile TFO, Meshnick MSR, Bailey BJA, Juliano JJJ
	Mali	Kita	2010	0.0171	117	5.16442			Taylor TSM, Parobek PCM, DeConti DDK, Kayentao KK, Coulibaly CSO, Greenwood GBM, Tagbor TH, Williams WJ, Bojang BK, Njie NF, Desai DM, Kariuki KS, Gutman GJ, Mathanga MDP, Mårtensson MA, Ngasala NB, Conrad CMD, Rosenthal RPJ, Tshefu TAK, Moormann MAM, Vulule VJM, Doumbo DOK, Ter Kuile TFO, Meshnick MSR, Bailey BJA, Juliano JJJ
	Tanzania	Fukayosi	2006	0.02	50	5.58519	2007	yes/yes	Taylor TSM, Parobek PCM, DeConti DDK, Kayentao KK, Coulibaly CSO, Greenwood GBM, Tagbor TH, Williams WJ, Bojang BK, Njie NF, Desai DM, Kariuki KS, Gutman GJ, Mathanga MDP, Mårtensson MA, Ngasala NB, Conrad CMD, Rosenthal RPJ, Tshefu TAK, Moormann MAM, Vulule VJM, Doumbo DOK, Ter Kuile TFO, Meshnick MSR, Bailey BJA, Juliano JJJ
	Tanzania	Fukayosi	2006	0.02	50	5.58519			Taylor TSM, Parobek PCM, DeConti DDK, Kayentao KK, Coulibaly CSO, Greenwood GBM, Tagbor TH, Williams WJ, Bojang BK, Njie NF, Desai DM, Kariuki KS, Gutman GJ, Mathanga MDP, Mårtensson MA, Ngasala NB, Conrad CMD, Rosenthal RPJ, Tshefu TAK, Moormann MAM, Vulule VJM, Doumbo DOK, Ter Kuile TFO, Meshnick MSR, Bailey BJA, Juliano JJJ
K13 V589I	Mali	Bougoula-Hameau	2011	0.0115	87	4.23518	2008	yes/yes	Ouattara OA, Kone KA, Adams AM, Fofana FB, Maiga MAW, Hampton HS, Coulibaly CD, Thera TMA, Diallo DN, Dara DA, Sagara SI, Gil GJP, Bjorkman BA, Takala-Harrison TS, Doumbo DOK, Plowe PCV, Djimde DAA
	Gabon	Lambaréné	2012	0.0088	114	3.7048	2010	yes/yes	Nguetse NCN, Adegnika AAA, Agbenyega AT, Ogutu OBR, Krishna KS, Kremsner KPG, Velavan VTP
	Angola	Luanda	2014	0.0072	139	3.35112	2006	no/yes	Zhang ZT, Xu XX, Jiang JJ, Yu YC, Tian TC, Li LW
	Cameroon	Douala	2016	0.0083	120	3.59801	2008	yes/yes	Eboumbou Moukoko ECE, Huang HF, Nsango NSE, Kojom Foko KLP, Ebong ESB, Epee Eboumbou EP, Yan YH, Sitchueng SL, Garke GB, Ayong AL
	Equatorial Guinea	Malabo	2013	0.05	20	8.83096	2008	no/yes	Yang YC, Zhang ZH, Zhou ZR, Qian QD, Liu LY, Zhao ZY, Li LS, Xu XB
	Equatorial Guinea	Bioko Island	2018	0.0034	290	2.30283			Guirou GEA, Schindler ST, Hosch HS, Donfack DOT, Yoboue YCA, Krähenbühl KS, Deal DA, Cosi CG, Gondwe GL, Mwangoka MG, Masuki MH, Salim SN, Mpina MM, Said SJ, Abdulla AS, Hoffman HSL, Nlavo NBM, Maas MC, Falla FCC, Phiri PWP, Garcia GGA, Tanner TM, Daubenberger DC
	Ghana	Traveller	2016-2018	0.006	225	3.05914	2006	yes/yes	Hui Zhao, Liang Pi, Luyi Zhao, Yucheng Qin, Weilin Zeng, Zheng Xiang, Qi Yang, Maohua Pan, Xinxin Li, Chunyan Zou, Xi Chen, Wei Zhao, Yuxin Lu, Yanrui Wu, Mengxi Duan, Xun Wang, Xiaosong Li, Dominique Mazier, Yaming Huang, Zhaoqing Yang (not on WWARN)
K13 E612K	Cameroon	Douala	2016	0.0083	120	3.59801	2008	yes/yes	Eboumbou Moukoko ECE, Huang HF, Nsango NSE, Kojom Foko KLP, Ebong ESB, Epee Eboumbou EP, Yan YH, Sitchueng SL, Garke GB, Ayong AL
