# Supplementary material for: Impact of different mutations on Kelch13 protein levels, ART resistance, and fitness cost in Plasmodium falciparum parasites
Source: mBio. 2024 May 3;15(6):e01981-23. doi: 10.1128/mbio.01981-23 (PMC11237660; doi:10.1128/mbio.01981-23)
Supplement: Data Set S2 — Source data for Fig. S1 [file mbio.01981-23-s0002.xlsx]

## Sheet: Mutation freq. by study site
Mutation	Comments	Country	Site	Year	Mutation Frequency [%]	# samples tested	# samples with mutation	Author
V520A		Burkina Faso	Ziniare	2010	2.2	273	6.006	Taylor et al.
		Burkina Faso	Ziniare	2011	2.2	273	6.006	Taylor et al.
		DRC	Kinshasa	2006	2.86	35	1.001	Taylor et al.
		DRC	Kinshasa	2006	2	50	1	Taylor et al.
		DRC	Kinshasa	2006	2.86	35	1.001	Taylor et al.
		DRC	Kinshasa	2007	2	50	1	Taylor et al.
		DRC	Bandundu	2007	4	50	2	Taylor et al.
		DRC	Bas-Congo	2007	2	50	1	Taylor et al.
		DRC	Bandundu	2007	4	50	2	Taylor et al.
		DRC	Mweka	2014	3.33	30	0.999	Mvumbi et al.
		DRC	Luzizila	2014	3.64	55	2.002	Mvumbi et al.
		Gambia	Basse	2011	2	50	1	Taylor et al.
		Gambia	Basse	2012	2	50	1	Taylor et al.
		Ghana	Navrongo	2010	1.32	76	1.0032	Taylor et al.
		Ghana	Navrongo	2012	1.32	76	1.0032	Taylor et al.
		Kenya	Kisumu	2002	2	50	1	Taylor et al.
		Kenya	Kisumu	2004	2	50	1	Taylor et al.
		Kenya	Siaya district	2009	1.89	53	1.0017	Taylor et al.
		Kenya	Siaya	2012	1.89	53	1.0017	Taylor et al.
		Malawi	Machinga	2010	2	100	2	Taylor et al.
		Malawi	Machinga	2010	2	100	2	Taylor et al.
		Mali	Kita	2009	1.71	117	2.0007	Taylor et al.
		Mali	San	2009	1.54	130	2.002	Taylor et al.
		Mali	San	2010	3.08	130	4.004	Taylor et al.
		Mali	Kita	2010	1.71	117	2.0007	Taylor et al.
		Tanzania	Fukayosi	2006	2	50	1	Taylor et al.
		Tanzania	Fukayosi	2006	2	50	1	Taylor et al.
V589I		Angola	Luanda	2014	0.72	139	1.0008	Zhang et al.
		Cameroon	Douala	2016	0.83	120	0.996	Eboumbou Moukoko et al.
		Equatorial Guinea	Malabo	2013	5	20	1	Yang et al.
		Equatorial Guinea	Bioko Island	2018	0.34	290	0.986	Guirou et al.
		Gabon	Lambaréné	2012	0.88	114	1.0032	Nguetse et al.
		Ghana	Traveller	2018	0.6	225	1.35	Zhao et al. 2021
		Mali	Bougoula-Hameau	2011	1.15	87	1.0005	Ouattara et al.
E612K		Cameroon	Douala	2016	0.83	120	0.996	Eboumbou Moukoko et al.
E252Q		Myanmar	Kayin	2013	1.03	92	0.9476	Imwong IM, Suwannasin SK, Kunasol KC, Sutawong SK, Mayxay MM, Rekol RH, Smithuis SFM, Hlaing HTM, Tun TKM, van der Pluijm VRW, Tripura TR, Miotto MO, Menard MD, Dhorda DM, Day DNPJ, White WNJ, Dondorp DAM
		Thailand	Shoklo Malaria Research Unit	2005	4.26	136	5.7936	Phyo et al. 2016
		Thailand	Shoklo Malaria Research Unit	2006	10	137	13.7	Phyo et al. 2016
		Thailand	Shoklo Malaria Research Unit	2007	16.67	136	22.6712	Phyo et al. 2016
		Thailand	Shoklo Malaria Research Unit	2008	0.81	139	1.1259	Phyo et al. 2016
		Thailand	Shoklo Malaria Research Unit	2009	15.96	149	23.7804	Phyo et al. 2016
		Thailand	Shoklo Malaria Research Unit	2010	8.2	141	11.562	Phyo et al. 2016
		Thailand	Shoklo Malaria Research Unit	2011	2.27	142	3.2234	Phyo et al. 2016
		Thailand	Shoklo Malaria Research Unit	2012	15.38	143	21.9934	Phyo et al. 2016
		Thailand	Shoklo Malaria Research Unit	2013	6.45	144	9.288	Phyo et al. 2016
R561H		DRC	Kinshasa	2014	0.08	1230	0.984	Ménard MD, Khim KN, Beghain BJ, Adegnika AAA, Shafiul-Alam SM, Amodu AO, Rahim-Awab RG, Barnadas BC, Berry BA, Boum BY, Bustos BMD, Cao CJ, Chen CJH, Collet CL, Cui CL, Thakur TGD, Dieye DA, Djallé DD, Dorkenoo DMA, Eboumbou-Moukoko ECE, Espino EFE, Fandeur FT, Ferreira-da-Cruz FMF, Fola FAA, Fuehrer FHP, Hassan HAM, Herrera HS, Hongvanthong HB, Houzé HS, Ibrahim IML, Jahirul-Karim JM, Jiang JL, …
		Myanmar	Bago	2004	1.43	70	1.001	Mita MT, Culleton CR, Takahashi TN, Nakamura NM, Tsukahara TT, Hunja HCW, Win WZZ, Htike HWW, Marma MAS, Dysoley DL, Ndounga NM, Dzodzomenyo DM, Akhwale AWS, Kobayashi KJ, Uemura UH, Kaneko KA, Hombhanje HF, Ferreira FMU, Björkman BA, Endo EH, Ohashi OJ
		Myanmar	Shwe Kyin	2012	2.99	67	2.0033	Ashley AEA, Dhorda DM, Fairhurst FRM, Amaratunga AC, Lim LP, Suon SS, Sreng SS, Anderson AJM, Mao MS, Sam SB, Sopha SC, Chuor CCM, Nguon NC, Sovannaroth SS, Pukrittayakamee PS, Jittamala JP, Chotivanich CK, Chutasmit CK, Suchatsoonthorn SC, Runcharoen RR, Hien HTT, Thuy-Nhien TNT, Thanh TNV, Phu PNH, Htut HY, Han HKT, Aye AKH, Mokuolu MOA, Olaosebikan ORR, Folaranmi FOO, Mayxay MM, Khanthavong KM…
		Myanmar	Muse	2012	2.82	71	2.0022	Myint MMK, Rasmussen RC, Thi TA, Bustos BD, Ringwald RP, Lin LK
		Myanmar	Kayin State	2013	4.26	188	8.0088	Tun TKM, Imwong IM, Lwin LKM, Win WAA, Hlaing HTM, Hlaing HT, Lin LK, Kyaw KMP, Plewes PK, Faiz FMA, Dhorda DM, Cheah CPY, Pukrittayakamee PS, Ashley AEA, Anderson ATJ, Nair NS, McDew-White MM, Flegg FJA, Grist GEP, Guerin GP, Maude MRJ, Smithuis SF, Dondorp DAM, Day DNP, Nosten NF, White WNJ, Woodrow WCJ
		Myanmar	Sagaing Region	2013	2.44	41	1.0004	Tun TKM, Imwong IM, Lwin LKM, Win WAA, Hlaing HTM, Hlaing HT, Lin LK, Kyaw KMP, Plewes PK, Faiz FMA, Dhorda DM, Cheah CPY, Pukrittayakamee PS, Ashley AEA, Anderson ATJ, Nair NS, McDew-White MM, Flegg FJA, Grist GEP, Guerin GP, Maude MRJ, Smithuis SF, Dondorp DAM, Day DNP, Nosten NF, White WNJ, Woodrow WCJ
		Myanmar	Hpa Pun	2013	6.25	32	2	Bonnington BCA, Phyo PAP, Ashley AEA, Imwong IM, Sriprawat SK, Parker PDM, Proux PS, White WNJ, Nosten NF
		Myanmar	Kayin	2013	4.35	92	4.002	Imwong IM, Suwannasin SK, Kunasol KC, Sutawong SK, Mayxay MM, Rekol RH, Smithuis SFM, Hlaing HTM, Tun TKM, van der Pluijm VRW, Tripura TR, Miotto MO, Menard MD, Dhorda DM, Day DNPJ, White WNJ, Dondorp DAM
		Myanmar	Mon Region	2014	40	5	2	Tun TKM, Imwong IM, Lwin LKM, Win WAA, Hlaing HTM, Hlaing HT, Lin LK, Kyaw KMP, Plewes PK, Faiz FMA, Dhorda DM, Cheah CPY, Pukrittayakamee PS, Ashley AEA, Anderson ATJ, Nair NS, McDew-White MM, Flegg FJA, Grist GEP, Guerin GP, Maude MRJ, Smithuis SF, Dondorp DAM, Day DNP, Nosten NF, White WNJ, Woodrow WCJ
		Myanmar	Tamu	2014	12.28	57	6.9996	Myint MMK, Rasmussen RC, Thi TA, Bustos BD, Ringwald RP, Lin LK
		Myanmar	Tabeikkyin	2014	9.52	63	5.9976	Myint MMK, Rasmussen RC, Thi TA, Bustos BD, Ringwald RP, Lin LK
		Myanmar	Homemalin	2014	1.1	91	1.001	Win WAA, Imwong IM, Kyaw KMP, Woodrow WCJ, Chotivanich CK, Hanboonkunupakarn HB, Pukrittayakamee PS
		Myanmar	Kachin	2015	1.05	95	0.9975	Han HKT, Lin LK, Myint MMK, Thi TA, Aye AKH, Han HZY, Moe MM, Bustos BMD, Rahman RMM, Ringwald RP, Simmons SR, Markwalter MCF, Plowe PCV, Nyunt NMM
		Myanmar	METF-02, Kayin	2016	16.67	6	1.0002	Suttipat Srisutham, Nguyen Than Thuy-Nhien, Ranitha Vongpromek, Teeradet Khomvarn, Mayfong Mayxay, Olivo Miotto, Francois Nosten, Frank Smithuis, Rob van der Pluijm, Lorenz von Seidlein, Carol H Sibley, Philippe J. Guérin, Nicholas P. J. Day, Arjen Dondorp, Mehul Dhorda, Mallika Imwong
		Myanmar	METF-04, Kayin	2016	5.56	18	1.0008	Suttipat Srisutham, Nguyen Than Thuy-Nhien, Ranitha Vongpromek, Teeradet Khomvarn, Mayfong Mayxay, Olivo Miotto, Francois Nosten, Frank Smithuis, Rob van der Pluijm, Lorenz von Seidlein, Carol H Sibley, Philippe J. Guérin, Nicholas P. J. Day, Arjen Dondorp, Mehul Dhorda, Mallika Imwong
		Myanmar	METF-06, Kayin	2016	4.11	73	3.0003	Suttipat Srisutham, Nguyen Than Thuy-Nhien, Ranitha Vongpromek, Teeradet Khomvarn, Mayfong Mayxay, Olivo Miotto, Francois Nosten, Frank Smithuis, Rob van der Pluijm, Lorenz von Seidlein, Carol H Sibley, Philippe J. Guérin, Nicholas P. J. Day, Arjen Dondorp, Mehul Dhorda, Mallika Imwong
		Myanmar	METF-10, Kayin	2016	5	20	1	Suttipat Srisutham, Nguyen Than Thuy-Nhien, Ranitha Vongpromek, Teeradet Khomvarn, Mayfong Mayxay, Olivo Miotto, Francois Nosten, Frank Smithuis, Rob van der Pluijm, Lorenz von Seidlein, Carol H Sibley, Philippe J. Guérin, Nicholas P. J. Day, Arjen Dondorp, Mehul Dhorda, Mallika Imwong
		Myanmar	METF-11, Kayin	2016	3.45	29	1.0005	Suttipat Srisutham, Nguyen Than Thuy-Nhien, Ranitha Vongpromek, Teeradet Khomvarn, Mayfong Mayxay, Olivo Miotto, Francois Nosten, Frank Smithuis, Rob van der Pluijm, Lorenz von Seidlein, Carol H Sibley, Philippe J. Guérin, Nicholas P. J. Day, Arjen Dondorp, Mehul Dhorda, Mallika Imwong
		Myanmar	METF-13, Kayin	2016	6.25	16	1	Suttipat Srisutham, Nguyen Than Thuy-Nhien, Ranitha Vongpromek, Teeradet Khomvarn, Mayfong Mayxay, Olivo Miotto, Francois Nosten, Frank Smithuis, Rob van der Pluijm, Lorenz von Seidlein, Carol H Sibley, Philippe J. Guérin, Nicholas P. J. Day, Arjen Dondorp, Mehul Dhorda, Mallika Imwong
		Myanmar	METF-16, Kayin	2016	8.7	46	4.002	Suttipat Srisutham, Nguyen Than Thuy-Nhien, Ranitha Vongpromek, Teeradet Khomvarn, Mayfong Mayxay, Olivo Miotto, Francois Nosten, Frank Smithuis, Rob van der Pluijm, Lorenz von Seidlein, Carol H Sibley, Philippe J. Guérin, Nicholas P. J. Day, Arjen Dondorp, Mehul Dhorda, Mallika Imwong
		Myanmar	METF-15, Kayin	2016	7.69	26	1.9994	Suttipat Srisutham, Nguyen Than Thuy-Nhien, Ranitha Vongpromek, Teeradet Khomvarn, Mayfong Mayxay, Olivo Miotto, Francois Nosten, Frank Smithuis, Rob van der Pluijm, Lorenz von Seidlein, Carol H Sibley, Philippe J. Guérin, Nicholas P. J. Day, Arjen Dondorp, Mehul Dhorda, Mallika Imwong
		Myanmar	METF-18, Kayin	2016	20	5	1	Suttipat Srisutham, Nguyen Than Thuy-Nhien, Ranitha Vongpromek, Teeradet Khomvarn, Mayfong Mayxay, Olivo Miotto, Francois Nosten, Frank Smithuis, Rob van der Pluijm, Lorenz von Seidlein, Carol H Sibley, Philippe J. Guérin, Nicholas P. J. Day, Arjen Dondorp, Mehul Dhorda, Mallika Imwong
		Myanmar	METF-23, Kayin	2016	26.15	65	16.9975	Suttipat Srisutham, Nguyen Than Thuy-Nhien, Ranitha Vongpromek, Teeradet Khomvarn, Mayfong Mayxay, Olivo Miotto, Francois Nosten, Frank Smithuis, Rob van der Pluijm, Lorenz von Seidlein, Carol H Sibley, Philippe J. Guérin, Nicholas P. J. Day, Arjen Dondorp, Mehul Dhorda, Mallika Imwong
		Myanmar	METF-24, Kayin	2016	18.75	16	3	Suttipat Srisutham, Nguyen Than Thuy-Nhien, Ranitha Vongpromek, Teeradet Khomvarn, Mayfong Mayxay, Olivo Miotto, Francois Nosten, Frank Smithuis, Rob van der Pluijm, Lorenz von Seidlein, Carol H Sibley, Philippe J. Guérin, Nicholas P. J. Day, Arjen Dondorp, Mehul Dhorda, Mallika Imwong
		Myanmar	METF-37, Kayin	2016	100	1	1	Suttipat Srisutham, Nguyen Than Thuy-Nhien, Ranitha Vongpromek, Teeradet Khomvarn, Mayfong Mayxay, Olivo Miotto, Francois Nosten, Frank Smithuis, Rob van der Pluijm, Lorenz von Seidlein, Carol H Sibley, Philippe J. Guérin, Nicholas P. J. Day, Arjen Dondorp, Mehul Dhorda, Mallika Imwong
		Myanmar	METF-05, Kayin	2017	10	10	1	Suttipat Srisutham, Nguyen Than Thuy-Nhien, Ranitha Vongpromek, Teeradet Khomvarn, Mayfong Mayxay, Olivo Miotto, Francois Nosten, Frank Smithuis, Rob van der Pluijm, Lorenz von Seidlein, Carol H Sibley, Philippe J. Guérin, Nicholas P. J. Day, Arjen Dondorp, Mehul Dhorda, Mallika Imwong
		Myanmar	METF-08, Kayin	2017	5.26	19	0.9994	Suttipat Srisutham, Nguyen Than Thuy-Nhien, Ranitha Vongpromek, Teeradet Khomvarn, Mayfong Mayxay, Olivo Miotto, Francois Nosten, Frank Smithuis, Rob van der Pluijm, Lorenz von Seidlein, Carol H Sibley, Philippe J. Guérin, Nicholas P. J. Day, Arjen Dondorp, Mehul Dhorda, Mallika Imwong
		Myanmar	METF-18, Kayin	2017	50	4	2	Suttipat Srisutham, Nguyen Than Thuy-Nhien, Ranitha Vongpromek, Teeradet Khomvarn, Mayfong Mayxay, Olivo Miotto, Francois Nosten, Frank Smithuis, Rob van der Pluijm, Lorenz von Seidlein, Carol H Sibley, Philippe J. Guérin, Nicholas P. J. Day, Arjen Dondorp, Mehul Dhorda, Mallika Imwong
		Myanmar	METF-23, Kayin	2017	22.41	58	12.9978	Suttipat Srisutham, Nguyen Than Thuy-Nhien, Ranitha Vongpromek, Teeradet Khomvarn, Mayfong Mayxay, Olivo Miotto, Francois Nosten, Frank Smithuis, Rob van der Pluijm, Lorenz von Seidlein, Carol H Sibley, Philippe J. Guérin, Nicholas P. J. Day, Arjen Dondorp, Mehul Dhorda, Mallika Imwong
		Myanmar	METF-25, Kayin	2017	100	1	1	Suttipat Srisutham, Nguyen Than Thuy-Nhien, Ranitha Vongpromek, Teeradet Khomvarn, Mayfong Mayxay, Olivo Miotto, Francois Nosten, Frank Smithuis, Rob van der Pluijm, Lorenz von Seidlein, Carol H Sibley, Philippe J. Guérin, Nicholas P. J. Day, Arjen Dondorp, Mehul Dhorda, Mallika Imwong
		Myanmar	METF-37, Kayin	2017	50	2	1	Suttipat Srisutham, Nguyen Than Thuy-Nhien, Ranitha Vongpromek, Teeradet Khomvarn, Mayfong Mayxay, Olivo Miotto, Francois Nosten, Frank Smithuis, Rob van der Pluijm, Lorenz von Seidlein, Carol H Sibley, Philippe J. Guérin, Nicholas P. J. Day, Arjen Dondorp, Mehul Dhorda, Mallika Imwong
		Myanmar	METF-51, Kayin	2017	100	1	1	Suttipat Srisutham, Nguyen Than Thuy-Nhien, Ranitha Vongpromek, Teeradet Khomvarn, Mayfong Mayxay, Olivo Miotto, Francois Nosten, Frank Smithuis, Rob van der Pluijm, Lorenz von Seidlein, Carol H Sibley, Philippe J. Guérin, Nicholas P. J. Day, Arjen Dondorp, Mehul Dhorda, Mallika Imwong
		Myanmar		2017	100	1	1	Wang WX, Ruan RW, Zhou ZS, Huang HF, Lu LQ, Feng FX, Yan YH
		Myanmar	Kachin State	2017	28.21	39	11.0019	Han HKT, Lin LK, Han HZY, Myint MMK, Aye AKH, Thi TA, Thapa TB, Bustos BMD, Borghini-Fuhrer BI, Ringwald RP, Duparc DS
		Myanmar	Shan state	2017	27.27	44	11.9988	Han HKT, Lin LK, Han HZY, Myint MMK, Aye AKH, Thi TA, Thapa TB, Bustos BMD, Borghini-Fuhrer BI, Ringwald RP, Duparc DS
	manually added, 2013-2015	Rwanda		2014	7.5	93	6.975	Uwimana et al. 2020
	manually added, 2014-2015	Rwanda		2015	3.1	382	11.842	Uwimana et al. 2020
		Rwanda	NULL	2017	100	1	1	Wang WX, Ruan RW, Zhou ZS, Huang HF, Lu LQ, Feng FX, Yan YH
		Rwanda	Masaka	2018	17.31	52	9.0012	Aline Uwimana, Noella Umulisa, Meera Venkatesan, Eric S. Halsey, Tharcisse Munyaneza, Rafiki Madjid Habimana, Ryan Sandford, Leah F. Moriarty, Emily Piercefield, Zhiyong Zhou Samaly Souza, Ira Goldman, Naomi Lucchi, Brian Ezema, Eldin Talundzic, Daniel Ngamije, Jean-Louis N Mangala, William Brieger, Venkatachalam Udhayakumar, Aimable Mbituyumuremyi
		Rwanda	Rukara	2018	19.51	82	15.9982	Aline Uwimana, Noella Umulisa, Meera Venkatesan, Eric S. Halsey, Tharcisse Munyaneza, Rafiki Madjid Habimana, Ryan Sandford, Leah F. Moriarty, Emily Piercefield, Zhiyong Zhou Samaly Souza, Ira Goldman, Naomi Lucchi, Brian Ezema, Eldin Talundzic, Daniel Ngamije, Jean-Louis N Mangala, William Brieger, Venkatachalam Udhayakumar, Aimable Mbituyumuremyi
		Rwanda	Bugarama	2018	1.18	85	1.003	Aline Uwimana, Noella Umulisa, Meera Venkatesan, Eric S. Halsey, Tharcisse Munyaneza, Rafiki Madjid Habimana, Ryan Sandford, Leah F. Moriarty, Emily Piercefield, Zhiyong Zhou Samaly Souza, Ira Goldman, Naomi Lucchi, Brian Ezema, Eldin Talundzic, Daniel Ngamije, Jean-Louis N Mangala, William Brieger, Venkatachalam Udhayakumar, Aimable Mbituyumuremyi
		Rwanda	Huye District	2019	4.55	66	3.003	Bergmann BC, van Loon VW, Habarugira HF, Tacoli TC, Jäger JJC, Savelsberg SD, Nshimiyimana NF, Rwamugema RE, Mbarushimana MD, Ndoli NJ, Sendegeya SA, Bayingana BC, Mockenhaupt MFP
		Tanzania	Chato	2017	1.22	82	1.0004	Moser MKA, Madebe MRA, Aydemir AO, Chiduo CMG, Mandara MCI, Rumisha RSF, Chaky CF, Denton DM, Marsh MPW, Verity VR, Watson WOJ, Ngasala NB, Mkude MS, Molteni MF, Njau NR, Warsame WM, Mandike MR, Kabanywanyi KAM, Mahende MMK, Kamugisha KE, Ahmed AM, Kavishe KRA, Greer GG, Kitojo KCA, Reaves REJ, Mlunde ML, Bishanga BD, Mohamed MA, Juliano JJJ, Ishengoma IDS, Bailey BJA
		Tanzania	Buhigwe	2017	1.43	70	1.001	Moser MKA, Madebe MRA, Aydemir AO, Chiduo CMG, Mandara MCI, Rumisha RSF, Chaky CF, Denton DM, Marsh MPW, Verity VR, Watson WOJ, Ngasala NB, Mkude MS, Molteni MF, Njau NR, Warsame WM, Mandike MR, Kabanywanyi KAM, Mahende MMK, Kamugisha KE, Ahmed AM, Kavishe KRA, Greer GG, Kitojo KCA, Reaves REJ, Mlunde ML, Bishanga BD, Mohamed MA, Juliano JJJ, Ishengoma IDS, Bailey BJA
		Tanzania	Coastal, Kibiti	2019	0.24	422	1.0128	Bwire BGM, Ngasala NB, Mikomangwa MWP, Kilonzi KM, Kamuhabwa KAAR
		Thailand	clinics of the Shoklo Malaria Research Unit (SMRU)	2003	6.67	15	1.0005	Phyo PAP, Ashley AEA, Anderson ATJC, Bozdech BZ, Carrara CVI, Sriprawat SK, Nair NS, White WMM, Dziekan DJ, Ling LC, Proux PS, Konghahong KK, Jeeyapant JA, Woodrow WCJ, Imwong IM, McGready MR, Lwin LKM, Day DNPJ, White WNJ, Nosten NF
		Thailand	clinics of the Shoklo Malaria Research Unit (SMRU)	2008	0.81	124	1.0044	Phyo PAP, Ashley AEA, Anderson ATJC, Bozdech BZ, Carrara CVI, Sriprawat SK, Nair NS, White WMM, Dziekan DJ, Ling LC, Proux PS, Konghahong KK, Jeeyapant JA, Woodrow WCJ, Imwong IM, McGready MR, Lwin LKM, Day DNPJ, White WNJ, Nosten NF
		Thailand	clinics of the Shoklo Malaria Research Unit (SMRU)	2009	10.64	34	3.6176	Phyo PAP, Ashley AEA, Anderson ATJC, Bozdech BZ, Carrara CVI, Sriprawat SK, Nair NS, White WMM, Dziekan DJ, Ling LC, Proux PS, Konghahong KK, Jeeyapant JA, Woodrow WCJ, Imwong IM, McGready MR, Lwin LKM, Day DNPJ, White WNJ, Nosten NF
		Thailand	clinics of the Shoklo Malaria Research Unit (SMRU)	2010	4.32	61	2.6352	Phyo PAP, Ashley AEA, Anderson ATJC, Bozdech BZ, Carrara CVI, Sriprawat SK, Nair NS, White WMM, Dziekan DJ, Ling LC, Proux PS, Konghahong KK, Jeeyapant JA, Woodrow WCJ, Imwong IM, McGready MR, Lwin LKM, Day DNPJ, White WNJ, Nosten NF
		Thailand	clinics of the Shoklo Malaria Research Unit (SMRU)	2011	2.27	44	0.9988	Phyo PAP, Ashley AEA, Anderson ATJC, Bozdech BZ, Carrara CVI, Sriprawat SK, Nair NS, White WMM, Dziekan DJ, Ling LC, Proux PS, Konghahong KK, Jeeyapant JA, Woodrow WCJ, Imwong IM, McGready MR, Lwin LKM, Day DNPJ, White WNJ, Nosten NF
		Thailand	Mae Sot	2012	5.19	77	3.9963	Ashley AEA, Dhorda DM, Fairhurst FRM, Amaratunga AC, Lim LP, Suon SS, Sreng SS, Anderson AJM, Mao MS, Sam SB, Sopha SC, Chuor CCM, Nguon NC, Sovannaroth SS, Pukrittayakamee PS, Jittamala JP, Chotivanich CK, Chutasmit CK, Suchatsoonthorn SC, Runcharoen RR, Hien HTT, Thuy-Nhien TNT, Thanh TNV, Phu PNH, Htut HY, Han HKT, Aye AKH, Mokuolu MOA, Olaosebikan ORR, Folaranmi FOO, Mayxay MM, Khanthavong KM…
		Thailand	clinics of the Shoklo Malaria Research Unit (SMRU)	2012	10.49	143	15.0007	Phyo PAP, Ashley AEA, Anderson ATJC, Bozdech BZ, Carrara CVI, Sriprawat SK, Nair NS, White WMM, Dziekan DJ, Ling LC, Proux PS, Konghahong KK, Jeeyapant JA, Woodrow WCJ, Imwong IM, McGready MR, Lwin LKM, Day DNPJ, White WNJ, Nosten NF
		Thailand	Tak	2012	4.44	45	1.998	Kobasa KT, Talundzic TE, Sug-Aram SR, Boondat BP, Goldman GIF, Lucchi LNW, Dharmarak DP, Sintasath SD, Fukuda FM, Whistler WT, MacArthur MJ, Udhayakumar UV, Prempree PP, Chinanonwait CN
		Thailand	Mae Hongson	2012	11.76	17	1.9992	Kobasa KT, Talundzic TE, Sug-Aram SR, Boondat BP, Goldman GIF, Lucchi LNW, Dharmarak DP, Sintasath SD, Fukuda FM, Whistler WT, MacArthur MJ, Udhayakumar UV, Prempree PP, Chinanonwait CN
		Thailand	Tak	2013	6.29	143	8.9947	Tun TKM, Imwong IM, Lwin LKM, Win WAA, Hlaing HTM, Hlaing HT, Lin LK, Kyaw KMP, Plewes PK, Faiz FMA, Dhorda DM, Cheah CPY, Pukrittayakamee PS, Ashley AEA, Anderson ATJ, Nair NS, McDew-White MM, Flegg FJA, Grist GEP, Guerin GP, Maude MRJ, Smithuis SF, Dondorp DAM, Day DNP, Nosten NF, White WNJ, Woodrow WCJ
		Thailand	clinics of the Shoklo Malaria Research Unit (SMRU)	2013	3.23	62	2.0026	Phyo PAP, Ashley AEA, Anderson ATJC, Bozdech BZ, Carrara CVI, Sriprawat SK, Nair NS, White WMM, Dziekan DJ, Ling LC, Proux PS, Konghahong KK, Jeeyapant JA, Woodrow WCJ, Imwong IM, McGready MR, Lwin LKM, Day DNPJ, White WNJ, Nosten NF
		Thailand	Tak	2013	38.46	13	4.9998	Putaporntip PC, Kuamsab KN, Kosuwin KR, Tantiwattanasub TW, Vejakama VP, Sueblinvong ST, Seethamchai SS, Jongwutiwes JS, Hughes HAL
		Thailand	Tak	2014	30	10	3	Kobasa KT, Talundzic TE, Sug-Aram SR, Boondat BP, Goldman GIF, Lucchi LNW, Dharmarak DP, Sintasath SD, Fukuda FM, Whistler WT, MacArthur MJ, Udhayakumar UV, Prempree PP, Chinanonwait CN
		Uganda	Jinja	2018	2.94	34	0.9996	Asua AV, Conrad CMD, Aydemir AO, Duvalsaint DM, Legac LJ, Duarte DE, Tumwebaze TP, Chin CDM, Cooper CRA, Yeka YA, Kamya KMR, Dorsey DG, Nsobya NSL, Bailey BJ, Rosenthal RPJ
P574L		Cambodia	Ratanakiri	2002	1.79	56	1.0024	Ariey AF, Witkowski WB, Amaratunga AC, Beghain BJ, Langlois LAC, Khim KN, Kim KS, Duru DV, Bouchier BC, Ma ML, Lim LP, Leang LR, Duong DS, Sreng SS, Suon SS, Chuor CCM, Bout BDM, Ménard MS, Rogers RWO, Genton GB, Fandeur FT, Miotto MO, Ringwald RP, Le Bras LJ, Berry BA, Barale BJC, Fairhurst FRM, Benoit-Vical BF, Mercereau-Puijalon MO, Ménard MD
		Cambodia	Pailin	2004	6.98	43	3.0014	Ariey AF, Witkowski WB, Amaratunga AC, Beghain BJ, Langlois LAC, Khim KN, Kim KS, Duru DV, Bouchier BC, Ma ML, Lim LP, Leang LR, Duong DS, Sreng SS, Suon SS, Chuor CCM, Bout BDM, Ménard MS, Rogers RWO, Genton GB, Fandeur FT, Miotto MO, Ringwald RP, Le Bras LJ, Berry BA, Barale BJC, Fairhurst FRM, Benoit-Vical BF, Mercereau-Puijalon MO, Ménard MD
		Cambodia	Chumkiri	2005	2.44	41	1.0004	Mita MT, Culleton CR, Takahashi TN, Nakamura NM, Tsukahara TT, Hunja HCW, Win WZZ, Htike HWW, Marma MAS, Dysoley DL, Ndounga NM, Dzodzomenyo DM, Akhwale AWS, Kobayashi KJ, Uemura UH, Kaneko KA, Hombhanje HF, Ferreira FMU, Björkman BA, Endo EH, Ohashi OJ
		China	Yingjiang	2009	5.21	96	5.0016	Huang HF, Takala-Harrison TS, Jacob JCG, Liu LH, Sun SX, Yang YH, Nyunt NMM, Adams AM, Zhou ZS, Xia XZ, Ringwald RP, Bustos BMD, Tang TL, Plowe PCV
		China	Tenchchong	2011	2.4	125	3	Huang HF, Takala-Harrison TS, Jacob JCG, Liu LH, Sun SX, Yang YH, Nyunt NMM, Adams AM, Zhou ZS, Xia XZ, Ringwald RP, Bustos BMD, Tang TL, Plowe PCV
		China	Yingjiang	2012	20.69	29	6.0001	Huang HF, Takala-Harrison TS, Jacob JCG, Liu LH, Sun SX, Yang YH, Nyunt NMM, Adams AM, Zhou ZS, Xia XZ, Ringwald RP, Bustos BMD, Tang TL, Plowe PCV
		China	Tenchchong	2012	16.67	12	2.0004	Huang HF, Takala-Harrison TS, Jacob JCG, Liu LH, Sun SX, Yang YH, Nyunt NMM, Adams AM, Zhou ZS, Xia XZ, Ringwald RP, Bustos BMD, Tang TL, Plowe PCV
		China	Yingjiang	2013	6.25	16	1	Feng FJ, Zhou ZD, Lin LY, Xiao XH, Yan YH, Xia XZ
		Equatorial Guinea	Malabo	2013	5	20	1	Yang YC, Zhang ZH, Zhou ZR, Qian QD, Liu LY, Zhao ZY, Li LS, Xu XB
		Lao People's Democratic Republic	Taoy, Salavan	2015	1.72	58	0.9976	Iwagami IM, Nakatsu NM, Khattignavong KP, Soundala SP, Keomalaphet KS, Lorpachan LL, Xangsayalath XP, Matsumoto-Takahashi ME, Pommelet PV, Hongvanthong HB, Brey BPT, Kano KS
		Myanmar	Lai Zar	2007	6.25	16	1	Wang WZ, Shrestha SS, Li LX, Miao MJ, Yuan YL, Cabrera CM, Grube GC, Yang YZ, Cui CL
		Myanmar	Lai Zar	2008	3.13	32	1.0016	Wang WZ, Shrestha SS, Li LX, Miao MJ, Yuan YL, Cabrera CM, Grube GC, Yang YZ, Cui CL
		Myanmar	Lai Zar	2009	8.97	78	6.9966	Wang WZ, Shrestha SS, Li LX, Miao MJ, Yuan YL, Cabrera CM, Grube GC, Yang YZ, Cui CL
		Myanmar	Kawthaung	2011	10	50	5	Takala-Harrison TS, Jacob JCG, Arze AC, Cummings CMP, Silva SJC, Dondorp DAM, Fukuda FMM, Hien HTT, Mayxay MM, Noedl NH, Nosten NF, Kyaw KMP, Nhien NNT, Imwong IM, Bethell BD, Se SY, Lon LC, Tyner TSD, Saunders SDL, Ariey AF, Mercereau-Puijalon MO, Menard MD, Newton NPN, Khanthavong KM, Hongvanthong HB, Starzengruber SP, Fuehrer FHP, Swoboda SP, Khan KWA, Phyo PAP, Nyunt NMM, Nyunt NMH, Brown BTS…
		Myanmar	Mongmao	2011	20	5	1	Wang WZ, Shrestha SS, Li LX, Miao MJ, Yuan YL, Cabrera CM, Grube GC, Yang YZ, Cui CL
		Myanmar	Shwe Kyin	2012	4.48	67	3.0016	Ashley AEA, Dhorda DM, Fairhurst FRM, Amaratunga AC, Lim LP, Suon SS, Sreng SS, Anderson AJM, Mao MS, Sam SB, Sopha SC, Chuor CCM, Nguon NC, Sovannaroth SS, Pukrittayakamee PS, Jittamala JP, Chotivanich CK, Chutasmit CK, Suchatsoonthorn SC, Runcharoen RR, Hien HTT, Thuy-Nhien TNT, Thanh TNV, Phu PNH, Htut HY, Han HKT, Aye AKH, Mokuolu MOA, Olaosebikan ORR, Folaranmi FOO, Mayxay MM, Khanthavong KM…
		Myanmar	Muse	2012	7.04	71	4.9984	Myint MMK, Rasmussen RC, Thi TA, Bustos BD, Ringwald RP, Lin LK
		Myanmar	Tamu	2012	1.03	97	0.9991	Myint MMK, Rasmussen RC, Thi TA, Bustos BD, Ringwald RP, Lin LK
		Myanmar	Kawthaung	2012	5.17	58	2.9986	Nyunt NMH, Soe SMT, Myint MHW, Oo OHW, Aye AMM, Han HSS, Zaw ZNN, Cho CC, Aung APZ, Kyaw KKT, Aye ATT, San SNA, Ortega OL, Thimasarn TK, Bustos BMDG, Galit GS, Hoque HMR, Ringwald RP, Han HET, Kyaw KMP
		Myanmar	Lai Zar	2012	20	10	2	Wang WZ, Shrestha SS, Li LX, Miao MJ, Yuan YL, Cabrera CM, Grube GC, Yang YZ, Cui CL
		Myanmar	Kawthaung	2013	12.5	48	6	Nyunt NMH, Soe SMT, Myint MHW, Oo OHW, Aye AMM, Han HSS, Zaw ZNN, Cho CC, Aung APZ, Kyaw KKT, Aye ATT, San SNA, Ortega OL, Thimasarn TK, Bustos BMDG, Galit GS, Hoque HMR, Ringwald RP, Han HET, Kyaw KMP
		Myanmar	Kachin State	2013	3.33	30	0.999	Tun TKM, Imwong IM, Lwin LKM, Win WAA, Hlaing HTM, Hlaing HT, Lin LK, Kyaw KMP, Plewes PK, Faiz FMA, Dhorda DM, Cheah CPY, Pukrittayakamee PS, Ashley AEA, Anderson ATJ, Nair NS, McDew-White MM, Flegg FJA, Grist GEP, Guerin GP, Maude MRJ, Smithuis SF, Dondorp DAM, Day DNP, Nosten NF, White WNJ, Woodrow WCJ
		Myanmar	Kayin State	2013	2.13	188	4.0044	Tun TKM, Imwong IM, Lwin LKM, Win WAA, Hlaing HTM, Hlaing HT, Lin LK, Kyaw KMP, Plewes PK, Faiz FMA, Dhorda DM, Cheah CPY, Pukrittayakamee PS, Ashley AEA, Anderson ATJ, Nair NS, McDew-White MM, Flegg FJA, Grist GEP, Guerin GP, Maude MRJ, Smithuis SF, Dondorp DAM, Day DNP, Nosten NF, White WNJ, Woodrow WCJ
		Myanmar	Rakhine State	2013	5.26	19	0.9994	Tun TKM, Imwong IM, Lwin LKM, Win WAA, Hlaing HTM, Hlaing HT, Lin LK, Kyaw KMP, Plewes PK, Faiz FMA, Dhorda DM, Cheah CPY, Pukrittayakamee PS, Ashley AEA, Anderson ATJ, Nair NS, McDew-White MM, Flegg FJA, Grist GEP, Guerin GP, Maude MRJ, Smithuis SF, Dondorp DAM, Day DNP, Nosten NF, White WNJ, Woodrow WCJ
		Myanmar	Shan State	2013	100	12	12	Tun TKM, Imwong IM, Lwin LKM, Win WAA, Hlaing HTM, Hlaing HT, Lin LK, Kyaw KMP, Plewes PK, Faiz FMA, Dhorda DM, Cheah CPY, Pukrittayakamee PS, Ashley AEA, Anderson ATJ, Nair NS, McDew-White MM, Flegg FJA, Grist GEP, Guerin GP, Maude MRJ, Smithuis SF, Dondorp DAM, Day DNP, Nosten NF, White WNJ, Woodrow WCJ
		Myanmar	Chin State	2014	3.23	62	2.0026	Tun TKM, Imwong IM, Lwin LKM, Win WAA, Hlaing HTM, Hlaing HT, Lin LK, Kyaw KMP, Plewes PK, Faiz FMA, Dhorda DM, Cheah CPY, Pukrittayakamee PS, Ashley AEA, Anderson ATJ, Nair NS, McDew-White MM, Flegg FJA, Grist GEP, Guerin GP, Maude MRJ, Smithuis SF, Dondorp DAM, Day DNP, Nosten NF, White WNJ, Woodrow WCJ
		Myanmar	Kayin State	2014	2.02	99	1.9998	Tun TKM, Imwong IM, Lwin LKM, Win WAA, Hlaing HTM, Hlaing HT, Lin LK, Kyaw KMP, Plewes PK, Faiz FMA, Dhorda DM, Cheah CPY, Pukrittayakamee PS, Ashley AEA, Anderson ATJ, Nair NS, McDew-White MM, Flegg FJA, Grist GEP, Guerin GP, Maude MRJ, Smithuis SF, Dondorp DAM, Day DNP, Nosten NF, White WNJ, Woodrow WCJ
		Myanmar	Myitkyinar	2014	2.33	43	1.0019	Tun TKM, Jeeyapant JA, Imwong IM, Thein TM, Aung ASS, Hlaing HTM, Yuentrakul YP, Promnarate PC, Dhorda DM, Woodrow WCJ, Dondorp DAM, Ashley AEA, Smithuis SFM, White WNJ, Day DNP
		Myanmar	Ann, Rakhine State	2014	1.56	64	0.9984	Win WAA, Imwong IM, Kyaw KMP, Woodrow WCJ, Chotivanich CK, Hanboonkunupakarn HB, Pukrittayakamee PS
		Myanmar	Myitkyinar	2014	6.25	32	2	Win WAA, Imwong IM, Kyaw KMP, Woodrow WCJ, Chotivanich CK, Hanboonkunupakarn HB, Pukrittayakamee PS
		Myanmar	Kyaukme, Shan State	2014	92.31	13	12.0003	Win WAA, Imwong IM, Kyaw KMP, Woodrow WCJ, Chotivanich CK, Hanboonkunupakarn HB, Pukrittayakamee PS
		Myanmar	Shwegyin	2015	5	100	5	Nyunt NMH, Wang WB, Aye AKM, Aye AKH, Han HJH, Lee LSK, Han HKT, Htut HY, Han HET
		Rwanda	Huye District	2015	1.52	66	1.0032	Tacoli TC, Gai GPP, Bayingana BC, Sifft SK, Geus GD, Ndoli NJ, Sendegeya SA, Gahutu GJB, Mockenhaupt MFP
	manually added, 2013-2015	Rwanda		2014	0.26	382	0.9932	Uwimana et al. 2020
	manually added	Rwanda		2018	0.02		0	Uwimana et al. 2021
		Thailand	Tak	2002	2	50	1	Mita MT, Culleton CR, Takahashi TN, Nakamura NM, Tsukahara TT, Hunja HCW, Win WZZ, Htike HWW, Marma MAS, Dysoley DL, Ndounga NM, Dzodzomenyo DM, Akhwale AWS, Kobayashi KJ, Uemura UH, Kaneko KA, Hombhanje HF, Ferreira FMU, Björkman BA, Endo EH, Ohashi OJ
		Thailand	Prachuab Khirikhan	2007	20	25	5	Putaporntip PC, Kuamsab KN, Kosuwin KR, Tantiwattanasub TW, Vejakama VP, Sueblinvong ST, Seethamchai SS, Jongwutiwes JS, Hughes HAL
		Thailand	Chumporn	2007	8.33	12	0.9996	Talundzic TE, Okoth OSA, Congpuong CK, Plucinski PMM, Morton ML, Goldman GIF, Kachur KPS, Wongsrichanalai WC, Satimai SW, Barnwell BJW, Udhayakumar UV
		Thailand	Ranong	2007	10	40	4	Talundzic TE, Okoth OSA, Congpuong CK, Plucinski PMM, Morton ML, Goldman GIF, Kachur KPS, Wongsrichanalai WC, Satimai SW, Barnwell BJW, Udhayakumar UV
		Thailand	Prachuap	2007	3.03	33	0.9999	Talundzic TE, Okoth OSA, Congpuong CK, Plucinski PMM, Morton ML, Goldman GIF, Kachur KPS, Wongsrichanalai WC, Satimai SW, Barnwell BJW, Udhayakumar UV
		Thailand	Ranong	2007	10	40	4	Talundzic TE, Okoth OSA, Congpuong CK, Plucinski PMM, Morton ML, Goldman GIF, Kachur KPS, Wongsrichanalai WC, Satimai SW, Barnwell BJW, Udhayakumar UV
		Thailand	Chumphon	2007	8.33	12	0.9996	Talundzic TE, Okoth OSA, Congpuong CK, Plucinski PMM, Morton ML, Goldman GIF, Kachur KPS, Wongsrichanalai WC, Satimai SW, Barnwell BJW, Udhayakumar UV
		Thailand	clinics of the Shoklo Malaria Research Unit (SMRU)	2008	0.81	124	1.0044	Phyo PAP, Ashley AEA, Anderson ATJC, Bozdech BZ, Carrara CVI, Sriprawat SK, Nair NS, White WMM, Dziekan DJ, Ling LC, Proux PS, Konghahong KK, Jeeyapant JA, Woodrow WCJ, Imwong IM, McGready MR, Lwin LKM, Day DNPJ, White WNJ, Nosten NF
		Thailand	clinics of the Shoklo Malaria Research Unit (SMRU)	2009	1.06	94	0.9964	Phyo PAP, Ashley AEA, Anderson ATJC, Bozdech BZ, Carrara CVI, Sriprawat SK, Nair NS, White WMM, Dziekan DJ, Ling LC, Proux PS, Konghahong KK, Jeeyapant JA, Woodrow WCJ, Imwong IM, McGready MR, Lwin LKM, Day DNPJ, White WNJ, Nosten NF
		Thailand	clinics of the Shoklo Malaria Research Unit (SMRU)	2010	3.28	61	2.0008	Phyo PAP, Ashley AEA, Anderson ATJC, Bozdech BZ, Carrara CVI, Sriprawat SK, Nair NS, White WMM, Dziekan DJ, Ling LC, Proux PS, Konghahong KK, Jeeyapant JA, Woodrow WCJ, Imwong IM, McGready MR, Lwin LKM, Day DNPJ, White WNJ, Nosten NF
		Thailand	Ranong	2011	10	10	1	Ashley AEA, Dhorda DM, Fairhurst FRM, Amaratunga AC, Lim LP, Suon SS, Sreng SS, Anderson AJM, Mao MS, Sam SB, Sopha SC, Chuor CCM, Nguon NC, Sovannaroth SS, Pukrittayakamee PS, Jittamala JP, Chotivanich CK, Chutasmit CK, Suchatsoonthorn SC, Runcharoen RR, Hien HTT, Thuy-Nhien TNT, Thanh TNV, Phu PNH, Htut HY, Han HKT, Aye AKH, Mokuolu MOA, Olaosebikan ORR, Folaranmi FOO, Mayxay MM, Khanthavong KM…
		Thailand	Ranong	2012	7.69	13	0.9997	Ashley AEA, Dhorda DM, Fairhurst FRM, Amaratunga AC, Lim LP, Suon SS, Sreng SS, Anderson AJM, Mao MS, Sam SB, Sopha SC, Chuor CCM, Nguon NC, Sovannaroth SS, Pukrittayakamee PS, Jittamala JP, Chotivanich CK, Chutasmit CK, Suchatsoonthorn SC, Runcharoen RR, Hien HTT, Thuy-Nhien TNT, Thanh TNV, Phu PNH, Htut HY, Han HKT, Aye AKH, Mokuolu MOA, Olaosebikan ORR, Folaranmi FOO, Mayxay MM, Khanthavong KM…
		Thailand	Ranong	2012	29.27	41	12.0007	Kobasa KT, Talundzic TE, Sug-Aram SR, Boondat BP, Goldman GIF, Lucchi LNW, Dharmarak DP, Sintasath SD, Fukuda FM, Whistler WT, MacArthur MJ, Udhayakumar UV, Prempree PP, Chinanonwait CN
		Thailand	Kanchanaburi	2012	3.92	51	1.9992	Kobasa KT, Talundzic TE, Sug-Aram SR, Boondat BP, Goldman GIF, Lucchi LNW, Dharmarak DP, Sintasath SD, Fukuda FM, Whistler WT, MacArthur MJ, Udhayakumar UV, Prempree PP, Chinanonwait CN
		Thailand	Ratchaburi	2012	11.11	9	0.9999	Kobasa KT, Talundzic TE, Sug-Aram SR, Boondat BP, Goldman GIF, Lucchi LNW, Dharmarak DP, Sintasath SD, Fukuda FM, Whistler WT, MacArthur MJ, Udhayakumar UV, Prempree PP, Chinanonwait CN
		Thailand	clinics of the Shoklo Malaria Research Unit (SMRU)	2013	6.45	62	3.999	Phyo PAP, Ashley AEA, Anderson ATJC, Bozdech BZ, Carrara CVI, Sriprawat SK, Nair NS, White WMM, Dziekan DJ, Ling LC, Proux PS, Konghahong KK, Jeeyapant JA, Woodrow WCJ, Imwong IM, McGready MR, Lwin LKM, Day DNPJ, White WNJ, Nosten NF
		Thailand	Tak	2013	3.5	143	5.005	Tun TKM, Imwong IM, Lwin LKM, Win WAA, Hlaing HTM, Hlaing HT, Lin LK, Kyaw KMP, Plewes PK, Faiz FMA, Dhorda DM, Cheah CPY, Pukrittayakamee PS, Ashley AEA, Anderson ATJ, Nair NS, McDew-White MM, Flegg FJA, Grist GEP, Guerin GP, Maude MRJ, Smithuis SF, Dondorp DAM, Day DNP, Nosten NF, White WNJ, Woodrow WCJ
		Thailand	Kanchanaburi	2016	29.41	34	9.9994	Kobasa KT, Talundzic TE, Sug-Aram SR, Boondat BP, Goldman GIF, Lucchi LNW, Dharmarak DP, Sintasath SD, Fukuda FM, Whistler WT, MacArthur MJ, Udhayakumar UV, Prempree PP, Chinanonwait CN
		Viet Nam	Binh Phuoc	2009	0.43	231	0.9933	Thuy-Nhien TN, Tuyen TNK, Tong TNT, Vy VNT, Thanh TNV, Van VHT, Huong-Thu HP, Quang QHH, Boni BMF, Dolecek DC, Farrar FJ, Thwaites TGE, Miotto MO, White WNJ, Hien HTT
		Viet Nam	Binh Phuoc	2010	0.68	147	0.9996	Thuy-Nhien TN, Tuyen TNK, Tong TNT, Vy VNT, Thanh TNV, Van VHT, Huong-Thu HP, Quang QHH, Boni BMF, Dolecek DC, Farrar FJ, Thwaites TGE, Miotto MO, White WNJ, Hien HTT
		Viet Nam	Phuoc Long	2011	0.89	112	0.9968	Takala-Harrison TS, Jacob JCG, Arze AC, Cummings CMP, Silva SJC, Dondorp DAM, Fukuda FMM, Hien HTT, Mayxay MM, Noedl NH, Nosten NF, Kyaw KMP, Nhien NNT, Imwong IM, Bethell BD, Se SY, Lon LC, Tyner TSD, Saunders SDL, Ariey AF, Mercereau-Puijalon MO, Menard MD, Newton NPN, Khanthavong KM, Hongvanthong HB, Starzengruber SP, Fuehrer FHP, Swoboda SP, Khan KWA, Phyo PAP, Nyunt NMM, Nyunt NMH, Brown BTS…
		Viet Nam	Binh Phuoc	2011	1.47	136	1.9992	Thuy-Nhien TN, Tuyen TNK, Tong TNT, Vy VNT, Thanh TNV, Van VHT, Huong-Thu HP, Quang QHH, Boni BMF, Dolecek DC, Farrar FJ, Thwaites TGE, Miotto MO, White WNJ, Hien HTT
		Viet Nam	Gia Lai	2014	1.75	57	0.9975	Thuy-Nhien TN, Tuyen TNK, Tong TNT, Vy VNT, Thanh TNV, Van VHT, Huong-Thu HP, Quang QHH, Boni BMF, Dolecek DC, Farrar FJ, Thwaites TGE, Miotto MO, White WNJ, Hien HTT
	manually added, 2012-2016	Uganda		2014	0.1		0	Ndwiga et al. 2021
A675V		Myanmar	Sagaing Region	2013	4.88	41	2.0008	Tun TKM, Imwong IM, Lwin LKM, Win WAA, Hlaing HTM, Hlaing HT, Lin LK, Kyaw KMP, Plewes PK, Faiz FMA, Dhorda DM, Cheah CPY, Pukrittayakamee PS, Ashley AEA, Anderson ATJ, Nair NS, McDew-White MM, Flegg FJA, Grist GEP, Guerin GP, Maude MRJ, Smithuis SF, Dondorp DAM, Day DNP, Nosten NF, White WNJ, Woodrow WCJ
		Myanmar	Myawaddy	2013	5.88	68	3.9984	Nyunt NMH, Soe SMT, Myint MHW, Oo OHW, Aye AMM, Han HSS, Zaw ZNN, Cho CC, Aung APZ, Kyaw KKT, Aye ATT, San SNA, Ortega OL, Thimasarn TK, Bustos BMDG, Galit GS, Hoque HMR, Ringwald RP, Han HET, Kyaw KMP
		Myanmar	Homemalin	2014	2.2	91	2.002	Win WAA, Imwong IM, Kyaw KMP, Woodrow WCJ, Chotivanich CK, Hanboonkunupakarn HB, Pukrittayakamee PS
		Rwanda	Huye District	2015	1.52	66	1.0032	Tacoli TC, Gai GPP, Bayingana BC, Sifft SK, Geus GD, Ndoli NJ, Sendegeya SA, Gahutu GJB, Mockenhaupt MFP
		Rwanda	Huye District	2019	1.52	66	1.0032	Bergmann BC, van Loon VW, Habarugira HF, Tacoli TC, Jäger JJC, Savelsberg SD, Nshimiyimana NF, Rwamugema RE, Mbarushimana MD, Ndoli NJ, Sendegeya SA, Bayingana BC, Mockenhaupt MFP
		Thailand	clinics of the Shoklo Malaria Research Unit (SMRU)	2007	3.33	30	0.999	Phyo PAP, Ashley AEA, Anderson ATJC, Bozdech BZ, Carrara CVI, Sriprawat SK, Nair NS, White WMM, Dziekan DJ, Ling LC, Proux PS, Konghahong KK, Jeeyapant JA, Woodrow WCJ, Imwong IM, McGready MR, Lwin LKM, Day DNPJ, White WNJ, Nosten NF
		Thailand	clinics of the Shoklo Malaria Research Unit (SMRU)	2008	0.81	124	1.0044	Phyo PAP, Ashley AEA, Anderson ATJC, Bozdech BZ, Carrara CVI, Sriprawat SK, Nair NS, White WMM, Dziekan DJ, Ling LC, Proux PS, Konghahong KK, Jeeyapant JA, Woodrow WCJ, Imwong IM, McGready MR, Lwin LKM, Day DNPJ, White WNJ, Nosten NF
		Thailand	clinics of the Shoklo Malaria Research Unit (SMRU)	2009	3.19	94	2.9986	Phyo PAP, Ashley AEA, Anderson ATJC, Bozdech BZ, Carrara CVI, Sriprawat SK, Nair NS, White WMM, Dziekan DJ, Ling LC, Proux PS, Konghahong KK, Jeeyapant JA, Woodrow WCJ, Imwong IM, McGready MR, Lwin LKM, Day DNPJ, White WNJ, Nosten NF
		Thailand	clinics of the Shoklo Malaria Research Unit (SMRU)	2010	8.2	61	5.002	Phyo PAP, Ashley AEA, Anderson ATJC, Bozdech BZ, Carrara CVI, Sriprawat SK, Nair NS, White WMM, Dziekan DJ, Ling LC, Proux PS, Konghahong KK, Jeeyapant JA, Woodrow WCJ, Imwong IM, McGready MR, Lwin LKM, Day DNPJ, White WNJ, Nosten NF
		Thailand	Mae Sot	2011	16.28	43	7.0004	Ashley AEA, Dhorda DM, Fairhurst FRM, Amaratunga AC, Lim LP, Suon SS, Sreng SS, Anderson AJM, Mao MS, Sam SB, Sopha SC, Chuor CCM, Nguon NC, Sovannaroth SS, Pukrittayakamee PS, Jittamala JP, Chotivanich CK, Chutasmit CK, Suchatsoonthorn SC, Runcharoen RR, Hien HTT, Thuy-Nhien TNT, Thanh TNV, Phu PNH, Htut HY, Han HKT, Aye AKH, Mokuolu MOA, Olaosebikan ORR, Folaranmi FOO, Mayxay MM, Khanthavong KM…
		Thailand	clinics of the Shoklo Malaria Research Unit (SMRU)	2011	4.55	44	2.002	Phyo PAP, Ashley AEA, Anderson ATJC, Bozdech BZ, Carrara CVI, Sriprawat SK, Nair NS, White WMM, Dziekan DJ, Ling LC, Proux PS, Konghahong KK, Jeeyapant JA, Woodrow WCJ, Imwong IM, McGready MR, Lwin LKM, Day DNPJ, White WNJ, Nosten NF
		Thailand	Mae Sot	2012	7.79	77	5.9983	Ashley AEA, Dhorda DM, Fairhurst FRM, Amaratunga AC, Lim LP, Suon SS, Sreng SS, Anderson AJM, Mao MS, Sam SB, Sopha SC, Chuor CCM, Nguon NC, Sovannaroth SS, Pukrittayakamee PS, Jittamala JP, Chotivanich CK, Chutasmit CK, Suchatsoonthorn SC, Runcharoen RR, Hien HTT, Thuy-Nhien TNT, Thanh TNV, Phu PNH, Htut HY, Han HKT, Aye AKH, Mokuolu MOA, Olaosebikan ORR, Folaranmi FOO, Mayxay MM, Khanthavong KM…
		Thailand	clinics of the Shoklo Malaria Research Unit (SMRU)	2012	5.59	143	7.9937	Phyo PAP, Ashley AEA, Anderson ATJC, Bozdech BZ, Carrara CVI, Sriprawat SK, Nair NS, White WMM, Dziekan DJ, Ling LC, Proux PS, Konghahong KK, Jeeyapant JA, Woodrow WCJ, Imwong IM, McGready MR, Lwin LKM, Day DNPJ, White WNJ, Nosten NF
		Thailand	Tak	2013	2.1	143	3.003	Tun TKM, Imwong IM, Lwin LKM, Win WAA, Hlaing HTM, Hlaing HT, Lin LK, Kyaw KMP, Plewes PK, Faiz FMA, Dhorda DM, Cheah CPY, Pukrittayakamee PS, Ashley AEA, Anderson ATJ, Nair NS, McDew-White MM, Flegg FJA, Grist GEP, Guerin GP, Maude MRJ, Smithuis SF, Dondorp DAM, Day DNP, Nosten NF, White WNJ, Woodrow WCJ
		Thailand	clinics of the Shoklo Malaria Research Unit (SMRU)	2013	4.84	62	3.0008	Phyo PAP, Ashley AEA, Anderson ATJC, Bozdech BZ, Carrara CVI, Sriprawat SK, Nair NS, White WMM, Dziekan DJ, Ling LC, Proux PS, Konghahong KK, Jeeyapant JA, Woodrow WCJ, Imwong IM, McGready MR, Lwin LKM, Day DNPJ, White WNJ, Nosten NF
		Uganda	Agago	2017	4.76	42	1.9992	Asua AV, Vinden VJ, Conrad CMD, Legac LJ, Kigozi KSP, Kamya KMR, Dorsey DG, Nsobya NSL, Rosenthal RPJ
		Uganda	Arua	2017	2.33	43	1.0019	Asua AV, Vinden VJ, Conrad CMD, Legac LJ, Kigozi KSP, Kamya KMR, Dorsey DG, Nsobya NSL, Rosenthal RPJ
		Uganda	Kole	2017	2.13	47	1.0011	Asua AV, Vinden VJ, Conrad CMD, Legac LJ, Kigozi KSP, Kamya KMR, Dorsey DG, Nsobya NSL, Rosenthal RPJ
		Uganda	Lamwo	2017	9.3	43	3.999	Asua AV, Vinden VJ, Conrad CMD, Legac LJ, Kigozi KSP, Kamya KMR, Dorsey DG, Nsobya NSL, Rosenthal RPJ
	manually added	Uganda	Gulu	2017	9	87	7.83	Balikagala B, Fukuda N, Ikeda M, Katuro OT, Tachibana SI, Yamauchi M, Opio W, Emoto S, Anywar DA, Kimura E, Palacpac NMQ, Odongo-Aginya EI, Ogwang M, Horii T, Mita T
		Uganda	Agago	2018	3.33	30	0.999	Asua AV, Conrad CMD, Aydemir AO, Duvalsaint DM, Legac LJ, Duarte DE, Tumwebaze TP, Chin CDM, Cooper CRA, Yeka YA, Kamya KMR, Dorsey DG, Nsobya NSL, Bailey BJ, Rosenthal RPJ
		Uganda	Kaabong	2018	13.33	30	3.999	Asua AV, Conrad CMD, Aydemir AO, Duvalsaint DM, Legac LJ, Duarte DE, Tumwebaze TP, Chin CDM, Cooper CRA, Yeka YA, Kamya KMR, Dorsey DG, Nsobya NSL, Bailey BJ, Rosenthal RPJ
		Uganda	Katakwi	2018	5.26	38	1.9988	Asua AV, Conrad CMD, Aydemir AO, Duvalsaint DM, Legac LJ, Duarte DE, Tumwebaze TP, Chin CDM, Cooper CRA, Yeka YA, Kamya KMR, Dorsey DG, Nsobya NSL, Bailey BJ, Rosenthal RPJ
		Uganda	Kole	2018	3.33	30	0.999	Asua AV, Conrad CMD, Aydemir AO, Duvalsaint DM, Legac LJ, Duarte DE, Tumwebaze TP, Chin CDM, Cooper CRA, Yeka YA, Kamya KMR, Dorsey DG, Nsobya NSL, Bailey BJ, Rosenthal RPJ
		Uganda	Lamwo	2018	3.33	30	0.999	Asua AV, Conrad CMD, Aydemir AO, Duvalsaint DM, Legac LJ, Duarte DE, Tumwebaze TP, Chin CDM, Cooper CRA, Yeka YA, Kamya KMR, Dorsey DG, Nsobya NSL, Bailey BJ, Rosenthal RPJ
	manually added	Uganda	Gulu	2018	13	60	7.8	Balikagala B, Fukuda N, Ikeda M, Katuro OT, Tachibana SI, Yamauchi M, Opio W, Emoto S, Anywar DA, Kimura E, Palacpac NMQ, Odongo-Aginya EI, Ogwang M, Horii T, Mita T
		Uganda	Arua	2019	2.94	34	0.9996	Asua AV, Conrad CMD, Aydemir AO, Duvalsaint DM, Legac LJ, Duarte DE, Tumwebaze TP, Chin CDM, Cooper CRA, Yeka YA, Kamya KMR, Dorsey DG, Nsobya NSL, Bailey BJ, Rosenthal RPJ
		Uganda	Kabale	2019	6.67	15	1.0005	Asua AV, Conrad CMD, Aydemir AO, Duvalsaint DM, Legac LJ, Duarte DE, Tumwebaze TP, Chin CDM, Cooper CRA, Yeka YA, Kamya KMR, Dorsey DG, Nsobya NSL, Bailey BJ, Rosenthal RPJ
		Uganda	Katakwi	2019	6.25	32	2	Asua AV, Conrad CMD, Aydemir AO, Duvalsaint DM, Legac LJ, Duarte DE, Tumwebaze TP, Chin CDM, Cooper CRA, Yeka YA, Kamya KMR, Dorsey DG, Nsobya NSL, Bailey BJ, Rosenthal RPJ
		Uganda	Kole	2019	5.71	35	1.9985	Asua AV, Conrad CMD, Aydemir AO, Duvalsaint DM, Legac LJ, Duarte DE, Tumwebaze TP, Chin CDM, Cooper CRA, Yeka YA, Kamya KMR, Dorsey DG, Nsobya NSL, Bailey BJ, Rosenthal RPJ
	manually added	Uganda	Gulu	2019	12	93	11.16	Balikagala B, Fukuda N, Ikeda M, Katuro OT, Tachibana SI, Yamauchi M, Opio W, Emoto S, Anywar DA, Kimura E, Palacpac NMQ, Odongo-Aginya EI, Ogwang M, Horii T, Mita T
		Uganda	Lamwo	2019	18.52	27	5.0004	Asua AV, Conrad CMD, Aydemir AO, Duvalsaint DM, Legac LJ, Duarte DE, Tumwebaze TP, Chin CDM, Cooper CRA, Yeka YA, Kamya KMR, Dorsey DG, Nsobya NSL, Bailey BJ, Rosenthal RPJ
C580Y		Cambodia	Pailin	2002	45	40	18	Ariey AF, Witkowski WB, Amaratunga AC, Beghain BJ, Langlois LAC, Khim KN, Kim KS, Duru DV, Bouchier BC, Ma ML, Lim LP, Leang LR, Duong DS, Sreng SS, Suon SS, Chuor CCM, Bout BDM, Ménard MS, Rogers RWO, Genton GB, Fandeur FT, Miotto MO, Ringwald RP, Le Bras LJ, Berry BA, Barale BJC, Fairhurst FRM, Benoit-Vical BF, Mercereau-Puijalon MO, Ménard MD
		Cambodia	Battambang	2002	7.81	64	4.9984	Ariey AF, Witkowski WB, Amaratunga AC, Beghain BJ, Langlois LAC, Khim KN, Kim KS, Duru DV, Bouchier BC, Ma ML, Lim LP, Leang LR, Duong DS, Sreng SS, Suon SS, Chuor CCM, Bout BDM, Ménard MS, Rogers RWO, Genton GB, Fandeur FT, Miotto MO, Ringwald RP, Le Bras LJ, Berry BA, Barale BJC, Fairhurst FRM, Benoit-Vical BF, Mercereau-Puijalon MO, Ménard MD
		Cambodia	Pailin	2004	58.14	43	25.0002	Ariey AF, Witkowski WB, Amaratunga AC, Beghain BJ, Langlois LAC, Khim KN, Kim KS, Duru DV, Bouchier BC, Ma ML, Lim LP, Leang LR, Duong DS, Sreng SS, Suon SS, Chuor CCM, Bout BDM, Ménard MS, Rogers RWO, Genton GB, Fandeur FT, Miotto MO, Ringwald RP, Le Bras LJ, Berry BA, Barale BJC, Fairhurst FRM, Benoit-Vical BF, Mercereau-Puijalon MO, Ménard MD
		Cambodia	Pursat	2004	40	10	4	Ariey AF, Witkowski WB, Amaratunga AC, Beghain BJ, Langlois LAC, Khim KN, Kim KS, Duru DV, Bouchier BC, Ma ML, Lim LP, Leang LR, Duong DS, Sreng SS, Suon SS, Chuor CCM, Bout BDM, Ménard MS, Rogers RWO, Genton GB, Fandeur FT, Miotto MO, Ringwald RP, Le Bras LJ, Berry BA, Barale BJC, Fairhurst FRM, Benoit-Vical BF, Mercereau-Puijalon MO, Ménard MD
		Cambodia	Chumkiri	2005	21.95	41	8.9995	Mita MT, Culleton CR, Takahashi TN, Nakamura NM, Tsukahara TT, Hunja HCW, Win WZZ, Htike HWW, Marma MAS, Dysoley DL, Ndounga NM, Dzodzomenyo DM, Akhwale AWS, Kobayashi KJ, Uemura UH, Kaneko KA, Hombhanje HF, Ferreira FMU, Björkman BA, Endo EH, Ohashi OJ
		Cambodia	Pailin	2006	54.35	46	25.001	Ariey AF, Witkowski WB, Amaratunga AC, Beghain BJ, Langlois LAC, Khim KN, Kim KS, Duru DV, Bouchier BC, Ma ML, Lim LP, Leang LR, Duong DS, Sreng SS, Suon SS, Chuor CCM, Bout BDM, Ménard MS, Rogers RWO, Genton GB, Fandeur FT, Miotto MO, Ringwald RP, Le Bras LJ, Berry BA, Barale BJC, Fairhurst FRM, Benoit-Vical BF, Mercereau-Puijalon MO, Ménard MD
		Cambodia	Pailin	2008	41.67	96	40.0032	Ariey AF, Witkowski WB, Amaratunga AC, Beghain BJ, Langlois LAC, Khim KN, Kim KS, Duru DV, Bouchier BC, Ma ML, Lim LP, Leang LR, Duong DS, Sreng SS, Suon SS, Chuor CCM, Bout BDM, Ménard MS, Rogers RWO, Genton GB, Fandeur FT, Miotto MO, Ringwald RP, Le Bras LJ, Berry BA, Barale BJC, Fairhurst FRM, Benoit-Vical BF, Mercereau-Puijalon MO, Ménard MD
		Cambodia	Pailin	2008	44.07	59	26.0013	Imwong IM, Suwannasin SK, Kunasol KC, Sutawong SK, Mayxay MM, Rekol RH, Smithuis SFM, Hlaing HTM, Tun TKM, van der Pluijm VRW, Tripura TR, Miotto MO, Menard MD, Dhorda DM, Day DNPJ, White WNJ, Dondorp DAM
		Cambodia	Tasanh	2009	62	50	31	Takala-Harrison TS, Jacob JCG, Arze AC, Cummings CMP, Silva SJC, Dondorp DAM, Fukuda FMM, Hien HTT, Mayxay MM, Noedl NH, Nosten NF, Kyaw KMP, Nhien NNT, Imwong IM, Bethell BD, Se SY, Lon LC, Tyner TSD, Saunders SDL, Ariey AF, Mercereau-Puijalon MO, Menard MD, Newton NPN, Khanthavong KM, Hongvanthong HB, Starzengruber SP, Fuehrer FHP, Swoboda SP, Khan KWA, Phyo PAP, Nyunt NMM, Nyunt NMH, Brown BTS…
		Cambodia	Pailin	2010	41.03	39	16.0017	Takala-Harrison TS, Jacob JCG, Arze AC, Cummings CMP, Silva SJC, Dondorp DAM, Fukuda FMM, Hien HTT, Mayxay MM, Noedl NH, Nosten NF, Kyaw KMP, Nhien NNT, Imwong IM, Bethell BD, Se SY, Lon LC, Tyner TSD, Saunders SDL, Ariey AF, Mercereau-Puijalon MO, Menard MD, Newton NPN, Khanthavong KM, Hongvanthong HB, Starzengruber SP, Fuehrer FHP, Swoboda SP, Khan KWA, Phyo PAP, Nyunt NMM, Nyunt NMH, Brown BTS…
		Cambodia	Pailin	2010	54.55	66	36.003	Ariey AF, Witkowski WB, Amaratunga AC, Beghain BJ, Langlois LAC, Khim KN, Kim KS, Duru DV, Bouchier BC, Ma ML, Lim LP, Leang LR, Duong DS, Sreng SS, Suon SS, Chuor CCM, Bout BDM, Ménard MS, Rogers RWO, Genton GB, Fandeur FT, Miotto MO, Ringwald RP, Le Bras LJ, Berry BA, Barale BJC, Fairhurst FRM, Benoit-Vical BF, Mercereau-Puijalon MO, Ménard MD
		Cambodia	Pursat	2010	41.86	43	17.9998	Ariey AF, Witkowski WB, Amaratunga AC, Beghain BJ, Langlois LAC, Khim KN, Kim KS, Duru DV, Bouchier BC, Ma ML, Lim LP, Leang LR, Duong DS, Sreng SS, Suon SS, Chuor CCM, Bout BDM, Ménard MS, Rogers RWO, Genton GB, Fandeur FT, Miotto MO, Ringwald RP, Le Bras LJ, Berry BA, Barale BJC, Fairhurst FRM, Benoit-Vical BF, Mercereau-Puijalon MO, Ménard MD
		Cambodia	Ratanakiri	2010	25	8	2	Ariey AF, Witkowski WB, Amaratunga AC, Beghain BJ, Langlois LAC, Khim KN, Kim KS, Duru DV, Bouchier BC, Ma ML, Lim LP, Leang LR, Duong DS, Sreng SS, Suon SS, Chuor CCM, Bout BDM, Ménard MS, Rogers RWO, Genton GB, Fandeur FT, Miotto MO, Ringwald RP, Le Bras LJ, Berry BA, Barale BJC, Fairhurst FRM, Benoit-Vical BF, Mercereau-Puijalon MO, Ménard MD
		Cambodia	Pailin	2011	69.81	53	36.9993	Ashley AEA, Dhorda DM, Fairhurst FRM, Amaratunga AC, Lim LP, Suon SS, Sreng SS, Anderson AJM, Mao MS, Sam SB, Sopha SC, Chuor CCM, Nguon NC, Sovannaroth SS, Pukrittayakamee PS, Jittamala JP, Chotivanich CK, Chutasmit CK, Suchatsoonthorn SC, Runcharoen RR, Hien HTT, Thuy-Nhien TNT, Thanh TNV, Phu PNH, Htut HY, Han HKT, Aye AKH, Mokuolu MOA, Olaosebikan ORR, Folaranmi FOO, Mayxay MM, Khanthavong KM…
		Cambodia	Preah Vihear	2011	16.05	81	13.0005	Ashley AEA, Dhorda DM, Fairhurst FRM, Amaratunga AC, Lim LP, Suon SS, Sreng SS, Anderson AJM, Mao MS, Sam SB, Sopha SC, Chuor CCM, Nguon NC, Sovannaroth SS, Pukrittayakamee PS, Jittamala JP, Chotivanich CK, Chutasmit CK, Suchatsoonthorn SC, Runcharoen RR, Hien HTT, Thuy-Nhien TNT, Thanh TNV, Phu PNH, Htut HY, Han HKT, Aye AKH, Mokuolu MOA, Olaosebikan ORR, Folaranmi FOO, Mayxay MM, Khanthavong KM…
		Cambodia	Pursat	2011	56.36	110	61.996	Ashley AEA, Dhorda DM, Fairhurst FRM, Amaratunga AC, Lim LP, Suon SS, Sreng SS, Anderson AJM, Mao MS, Sam SB, Sopha SC, Chuor CCM, Nguon NC, Sovannaroth SS, Pukrittayakamee PS, Jittamala JP, Chotivanich CK, Chutasmit CK, Suchatsoonthorn SC, Runcharoen RR, Hien HTT, Thuy-Nhien TNT, Thanh TNV, Phu PNH, Htut HY, Han HKT, Aye AKH, Mokuolu MOA, Olaosebikan ORR, Folaranmi FOO, Mayxay MM, Khanthavong KM…
		Cambodia	Ratanakiri	2011	4	100	4	Phyo PAP, Ashley AEA, Anderson ATJC, Bozdech BZ, Carrara CVI, Sriprawat SK, Nair NS, White WMM, Dziekan DJ, Ling LC, Proux PS, Konghahong KK, Jeeyapant JA, Woodrow WCJ, Imwong IM, McGready MR, Lwin LKM, Day DNPJ, White WNJ, Nosten NF
		Cambodia	Pailin	2011	78.79	33	26.0007	Dwivedi DA, Khim KN, Reynes RC, Ravel RP, Ma ML, Tichit TM, Bourchier BC, Kim KS, Dourng DD, Khean KC, Chim CP, Siv SS, Frutos FR, Lek LD, Mercereau-Puijalon MO, Ariey AF, Menard MD, Cornillot CE
		Cambodia	Battambang	2011	42.86	7	3.0002	Dwivedi DA, Khim KN, Reynes RC, Ravel RP, Ma ML, Tichit TM, Bourchier BC, Kim KS, Dourng DD, Khean KC, Chim CP, Siv SS, Frutos FR, Lek LD, Mercereau-Puijalon MO, Ariey AF, Menard MD, Cornillot CE
		Cambodia	Oddar Meanchey	2011	46.67	15	7.0005	Dwivedi DA, Khim KN, Reynes RC, Ravel RP, Ma ML, Tichit TM, Bourchier BC, Kim KS, Dourng DD, Khean KC, Chim CP, Siv SS, Frutos FR, Lek LD, Mercereau-Puijalon MO, Ariey AF, Menard MD, Cornillot CE
		Cambodia	Kratie	2011	42.86	7	3.0002	Dwivedi DA, Khim KN, Reynes RC, Ravel RP, Ma ML, Tichit TM, Bourchier BC, Kim KS, Dourng DD, Khean KC, Chim CP, Siv SS, Frutos FR, Lek LD, Mercereau-Puijalon MO, Ariey AF, Menard MD, Cornillot CE
		Cambodia	Kampot	2011	63.64	11	7.0004	Dwivedi DA, Khim KN, Reynes RC, Ravel RP, Ma ML, Tichit TM, Bourchier BC, Kim KS, Dourng DD, Khean KC, Chim CP, Siv SS, Frutos FR, Lek LD, Mercereau-Puijalon MO, Ariey AF, Menard MD, Cornillot CE
		Cambodia	Kampong Som	2011	80	5	4	Dwivedi DA, Khim KN, Reynes RC, Ravel RP, Ma ML, Tichit TM, Bourchier BC, Kim KS, Dourng DD, Khean KC, Chim CP, Siv SS, Frutos FR, Lek LD, Mercereau-Puijalon MO, Ariey AF, Menard MD, Cornillot CE
		Cambodia	Pursat	2011	66.67	6	4.0002	Dwivedi DA, Khim KN, Reynes RC, Ravel RP, Ma ML, Tichit TM, Bourchier BC, Kim KS, Dourng DD, Khean KC, Chim CP, Siv SS, Frutos FR, Lek LD, Mercereau-Puijalon MO, Ariey AF, Menard MD, Cornillot CE
		Cambodia	Pailin	2011	92.5	40	37	Imwong IM, Suwannasin SK, Kunasol KC, Sutawong SK, Mayxay MM, Rekol RH, Smithuis SFM, Hlaing HTM, Tun TKM, van der Pluijm VRW, Tripura TR, Miotto MO, Menard MD, Dhorda DM, Day DNPJ, White WNJ, Dondorp DAM
		Cambodia	Pailin	2012	80.85	47	37.9995	Ashley AEA, Dhorda DM, Fairhurst FRM, Amaratunga AC, Lim LP, Suon SS, Sreng SS, Anderson AJM, Mao MS, Sam SB, Sopha SC, Chuor CCM, Nguon NC, Sovannaroth SS, Pukrittayakamee PS, Jittamala JP, Chotivanich CK, Chutasmit CK, Suchatsoonthorn SC, Runcharoen RR, Hien HTT, Thuy-Nhien TNT, Thanh TNV, Phu PNH, Htut HY, Han HKT, Aye AKH, Mokuolu MOA, Olaosebikan ORR, Folaranmi FOO, Mayxay MM, Khanthavong KM…
		Cambodia	Preah Vihear	2012	7.69	39	2.9991	Ashley AEA, Dhorda DM, Fairhurst FRM, Amaratunga AC, Lim LP, Suon SS, Sreng SS, Anderson AJM, Mao MS, Sam SB, Sopha SC, Chuor CCM, Nguon NC, Sovannaroth SS, Pukrittayakamee PS, Jittamala JP, Chotivanich CK, Chutasmit CK, Suchatsoonthorn SC, Runcharoen RR, Hien HTT, Thuy-Nhien TNT, Thanh TNV, Phu PNH, Htut HY, Han HKT, Aye AKH, Mokuolu MOA, Olaosebikan ORR, Folaranmi FOO, Mayxay MM, Khanthavong KM…
		Cambodia	Pursat	2012	10	10	1	Ashley AEA, Dhorda DM, Fairhurst FRM, Amaratunga AC, Lim LP, Suon SS, Sreng SS, Anderson AJM, Mao MS, Sam SB, Sopha SC, Chuor CCM, Nguon NC, Sovannaroth SS, Pukrittayakamee PS, Jittamala JP, Chotivanich CK, Chutasmit CK, Suchatsoonthorn SC, Runcharoen RR, Hien HTT, Thuy-Nhien TNT, Thanh TNV, Phu PNH, Htut HY, Han HKT, Aye AKH, Mokuolu MOA, Olaosebikan ORR, Folaranmi FOO, Mayxay MM, Khanthavong KM…
		Cambodia	Pailin	2012	88.1	84	74.004	Ariey AF, Witkowski WB, Amaratunga AC, Beghain BJ, Langlois LAC, Khim KN, Kim KS, Duru DV, Bouchier BC, Ma ML, Lim LP, Leang LR, Duong DS, Sreng SS, Suon SS, Chuor CCM, Bout BDM, Ménard MS, Rogers RWO, Genton GB, Fandeur FT, Miotto MO, Ringwald RP, Le Bras LJ, Berry BA, Barale BJC, Fairhurst FRM, Benoit-Vical BF, Mercereau-Puijalon MO, Ménard MD
		Cambodia	Battambang	2012	87.32	71	61.9972	Ariey AF, Witkowski WB, Amaratunga AC, Beghain BJ, Langlois LAC, Khim KN, Kim KS, Duru DV, Bouchier BC, Ma ML, Lim LP, Leang LR, Duong DS, Sreng SS, Suon SS, Chuor CCM, Bout BDM, Ménard MS, Rogers RWO, Genton GB, Fandeur FT, Miotto MO, Ringwald RP, Le Bras LJ, Berry BA, Barale BJC, Fairhurst FRM, Benoit-Vical BF, Mercereau-Puijalon MO, Ménard MD
		Cambodia	Pursat	2012	78.95	19	15.0005	Ariey AF, Witkowski WB, Amaratunga AC, Beghain BJ, Langlois LAC, Khim KN, Kim KS, Duru DV, Bouchier BC, Ma ML, Lim LP, Leang LR, Duong DS, Sreng SS, Suon SS, Chuor CCM, Bout BDM, Ménard MS, Rogers RWO, Genton GB, Fandeur FT, Miotto MO, Ringwald RP, Le Bras LJ, Berry BA, Barale BJC, Fairhurst FRM, Benoit-Vical BF, Mercereau-Puijalon MO, Ménard MD
		Cambodia	Kratie	2012	64.71	17	11.0007	Ariey AF, Witkowski WB, Amaratunga AC, Beghain BJ, Langlois LAC, Khim KN, Kim KS, Duru DV, Bouchier BC, Ma ML, Lim LP, Leang LR, Duong DS, Sreng SS, Suon SS, Chuor CCM, Bout BDM, Ménard MS, Rogers RWO, Genton GB, Fandeur FT, Miotto MO, Ringwald RP, Le Bras LJ, Berry BA, Barale BJC, Fairhurst FRM, Benoit-Vical BF, Mercereau-Puijalon MO, Ménard MD
		Cambodia	Preah Vihear	2012	5.26	19	0.9994	Ariey AF, Witkowski WB, Amaratunga AC, Beghain BJ, Langlois LAC, Khim KN, Kim KS, Duru DV, Bouchier BC, Ma ML, Lim LP, Leang LR, Duong DS, Sreng SS, Suon SS, Chuor CCM, Bout BDM, Ménard MS, Rogers RWO, Genton GB, Fandeur FT, Miotto MO, Ringwald RP, Le Bras LJ, Berry BA, Barale BJC, Fairhurst FRM, Benoit-Vical BF, Mercereau-Puijalon MO, Ménard MD
		Cambodia	Ratanakiri	2012	2.86	35	1.001	Ariey AF, Witkowski WB, Amaratunga AC, Beghain BJ, Langlois LAC, Khim KN, Kim KS, Duru DV, Bouchier BC, Ma ML, Lim LP, Leang LR, Duong DS, Sreng SS, Suon SS, Chuor CCM, Bout BDM, Ménard MS, Rogers RWO, Genton GB, Fandeur FT, Miotto MO, Ringwald RP, Le Bras LJ, Berry BA, Barale BJC, Fairhurst FRM, Benoit-Vical BF, Mercereau-Puijalon MO, Ménard MD
		Cambodia	Pursat	2012	71.05	38	26.999	Amaratunga AC, Lim LP, Suon SS, Sreng SS, Mao MS, Sopha SC, Sam SB, Dek DD, Try TV, Amato AR, Blessborn BD, Song SL, Tullo TGS, Fay FMP, Anderson AJM, Tarning TJ, Fairhurst FRM
		Cambodia	Preah Vihear	2012	21.21	33	6.9993	Amaratunga AC, Lim LP, Suon SS, Sreng SS, Mao MS, Sopha SC, Sam SB, Dek DD, Try TV, Amato AR, Blessborn BD, Song SL, Tullo TGS, Fay FMP, Anderson AJM, Tarning TJ, Fairhurst FRM
		Cambodia	Rattanakiri	2012	6.25	32	2	Amaratunga AC, Lim LP, Suon SS, Sreng SS, Mao MS, Sopha SC, Sam SB, Dek DD, Try TV, Amato AR, Blessborn BD, Song SL, Tullo TGS, Fay FMP, Anderson AJM, Tarning TJ, Fairhurst FRM
		Cambodia	Anlong Veng District	2013	65.42	107	69.9994	Spring SMD, Lin LJT, Manning MJE, Vanachayangkul VP, Somethy SS, Bun BR, Se SY, Chann CS, Ittiverakul IM, Sia-ngam SP, Kuntawunginn KW, Arsanok AM, Buathong BN, Chaorattanakawee CS, Gosi GP, Ta-aksorn TW, Chanarat CN, Sundrakes SS, Kong KN, Heng HTK, Nou NS, Teja-isavadharm TP, Pichyangkul PS, Phann PST, Balasubramanian BS, Juliano JJJ, Meshnick MSR, Chour CCM, Prom PS, Lanteri LCA, Lon LC, Saund…
		Cambodia	Chey Saen	2013	54.55	11	6.0005	Bosman BP, Stassijns SJ, Nackers NF, Canier CL, Kim KN, Khim KS, Alipon ASC, Chuor Char CM, Chea CN, Dysoley DL, Van den Bergh VR, Etienne EW, De Smet DM, Ménard MD, Kindermans KJM
		Cambodia	Pursat	2013	59.42	69	40.9998	Amaratunga AC, Lim LP, Suon SS, Sreng SS, Mao MS, Sopha SC, Sam SB, Dek DD, Try TV, Amato AR, Blessborn BD, Song SL, Tullo TGS, Fay FMP, Anderson AJM, Tarning TJ, Fairhurst FRM
		Cambodia	Preah Vihear	2013	40.63	32	13.0016	Amaratunga AC, Lim LP, Suon SS, Sreng SS, Mao MS, Sopha SC, Sam SB, Dek DD, Try TV, Amato AR, Blessborn BD, Song SL, Tullo TGS, Fay FMP, Anderson AJM, Tarning TJ, Fairhurst FRM
		Cambodia	Rattanakiri	2013	5.88	34	1.9992	Amaratunga AC, Lim LP, Suon SS, Sreng SS, Mao MS, Sopha SC, Sam SB, Dek DD, Try TV, Amato AR, Blessborn BD, Song SL, Tullo TGS, Fay FMP, Anderson AJM, Tarning TJ, Fairhurst FRM
		Cambodia	Veal Veng	2013	86.71	143	123.995	Leang LR, Taylor TWR, Bouth BDM, Song SL, Tarning TJ, Char CMC, Kim KS, Witkowski WB, Duru DV, Domergue DA, Khim KN, Ringwald RP, Menard MD
		Cambodia	Sandan, Kampong	2013	23.19	276	64.0044	Leang LR, Taylor TWR, Bouth BDM, Song SL, Tarning TJ, Char CMC, Kim KS, Witkowski WB, Duru DV, Domergue DA, Khim KN, Ringwald RP, Menard MD
		Cambodia	Krachap Leu	2013	11.76	17	1.9992	Tripura TR, Peto PTJ, Chalk CJ, Lee LSJ, Sirithiranont SP, Nguon NC, Dhorda DM, von Seidlein VL, Maude MRJ, Day DNP, Imwong IM, White WNJ, Dondorp DAM
		Cambodia	Phnom Dambang	2013	100	15	15	Tripura TR, Peto PTJ, Chalk CJ, Lee LSJ, Sirithiranont SP, Nguon NC, Dhorda DM, von Seidlein VL, Maude MRJ, Day DNP, Imwong IM, White WNJ, Dondorp DAM
		Cambodia	Rattanakiri	2014	21.43	28	6.0004	Duru DV, Khim KN, Leang LR, Kim KS, Domergue DA, Kloeung KN, Ke KS, Chy CS, Eam ER, Khean KC, Loch LK, Ken KM, Lek LD, Beghain BJ, Ariey AF, Guerin GPJ, Huy HR, Mercereau-Puijalon MO, Witkowski WB, Menard MD
		Cambodia	Siem Reap	2014	88.24	17	15.0008	Duru DV, Khim KN, Leang LR, Kim KS, Domergue DA, Kloeung KN, Ke KS, Chy CS, Eam ER, Khean KC, Loch LK, Ken KM, Lek LD, Beghain BJ, Ariey AF, Guerin GPJ, Huy HR, Mercereau-Puijalon MO, Witkowski WB, Menard MD
		Cambodia	Stung Treng	2014	69.23	13	8.9999	Duru DV, Khim KN, Leang LR, Kim KS, Domergue DA, Kloeung KN, Ke KS, Chy CS, Eam ER, Khean KC, Loch LK, Ken KM, Lek LD, Beghain BJ, Ariey AF, Guerin GPJ, Huy HR, Mercereau-Puijalon MO, Witkowski WB, Menard MD
		Cambodia	Mondulkiri	2014	75	16	12	Duru DV, Khim KN, Leang LR, Kim KS, Domergue DA, Kloeung KN, Ke KS, Chy CS, Eam ER, Khean KC, Loch LK, Ken KM, Lek LD, Beghain BJ, Ariey AF, Guerin GPJ, Huy HR, Mercereau-Puijalon MO, Witkowski WB, Menard MD
		Cambodia	Phnom Penh	2014	58.39	882	515	Ménard MD, Khim KN, Beghain BJ, Adegnika AAA, Shafiul-Alam SM, Amodu AO, Rahim-Awab RG, Barnadas BC, Berry BA, Boum BY, Bustos BMD, Cao CJ, Chen CJH, Collet CL, Cui CL, Thakur TGD, Dieye DA, Djallé DD, Dorkenoo DMA, Eboumbou-Moukoko ECE, Espino EFE, Fandeur FT, Ferreira-da-Cruz FMF, Fola FAA, Fuehrer FHP, Hassan HAM, Herrera HS, Hongvanthong HB, Houzé HS, Ibrahim IML, Jahirul-Karim JM, Jiang JL, …
		Cambodia	Kravanh	2014	84.21	76	63.9996	Kheang KST, Sovannaroth SS, Ek ES, Chy CS, Chhun CP, Mao MS, Nguon NS, Lek LDS, Menard MD, Kak KN
		Cambodia	Chey Saen	2014	54.55	11	6.0005	Falq FG, Van Den Bergh VR, De Smet DM, Etienne EW, Nguon NC, Rekol RH, Imwong IM, Dondorp DA, Kindermans KJM
		Cambodia	Pailine	2015	100	14	14	Imwong IM, Suwannasin SK, Kunasol KC, Sutawong SK, Mayxay MM, Rekol RH, Smithuis SFM, Hlaing HTM, Tun TKM, van der Pluijm VRW, Tripura TR, Miotto MO, Menard MD, Dhorda DM, Day DNPJ, White WNJ, Dondorp DAM
		Cambodia	Mondulkiri	2016	100	31	31	Mairet-Khedim MM, Leang LR, Marmai MC, Khim KN, Kim KS, Ke KS, Kauy KC, Kloeung KN, Eam ER, Chy CS, Izac IB, Bouth BDM, Bustos BMD, Ringwald RP, Ariey AF, Witkowski WB
		Cambodia	Pursat	2016	100	29	29	Mairet-Khedim MM, Leang LR, Marmai MC, Khim KN, Kim KS, Ke KS, Kauy KC, Kloeung KN, Eam ER, Chy CS, Izac IB, Bouth BDM, Bustos BMD, Ringwald RP, Ariey AF, Witkowski WB
		Cambodia	Siem Reap	2016	100	3	3	Mairet-Khedim MM, Leang LR, Marmai MC, Khim KN, Kim KS, Ke KS, Kauy KC, Kloeung KN, Eam ER, Chy CS, Izac IB, Bouth BDM, Bustos BMD, Ringwald RP, Ariey AF, Witkowski WB
		Cambodia	Koh Gnek	2017	75.44	57	43.0008	Leang LR, Mairet-Khedim MM, Chea CH, Huy HR, Khim KN, Mey Bouth MD, Dorina Bustos DM, Ringwald RP, Witkowski WB
		Cambodia	Veun Sai	2017	64.15	53	33.9995	Leang LR, Mairet-Khedim MM, Chea CH, Huy HR, Khim KN, Mey Bouth MD, Dorina Bustos DM, Ringwald RP, Witkowski WB
		Cambodia	Anlong Veng	2018	98.73	157	155.006	Wojnarski WM, Lon LC, Vanachayangkul VP, Gosi GP, Sok SS, Rachmat RA, Harrison HD, Berjohn BCM, Spring SM, Chaoratanakawee CS, Ittiverakul IM, Buathong BN, Chann CS, Wongarunkochakorn WS, Waltmann WA, Kuntawunginn KW, Fukuda FMM, Burkly BH, Heang HV, Heng HTK, Kong KN, Boonchan BT, Chum CB, Smith SP, Vaughn VA, Prom PS, Lin LJ, Lek LD, Saunders SD
		Cambodia	Kratie	2018	87.5	48	42	Wojnarski WM, Lon LC, Vanachayangkul VP, Gosi GP, Sok SS, Rachmat RA, Harrison HD, Berjohn BCM, Spring SM, Chaoratanakawee CS, Ittiverakul IM, Buathong BN, Chann CS, Wongarunkochakorn WS, Waltmann WA, Kuntawunginn KW, Fukuda FMM, Burkly BH, Heang HV, Heng HTK, Kong KN, Boonchan BT, Chum CB, Smith SP, Vaughn VA, Prom PS, Lin LJ, Lek LD, Saunders SD
		China	Yingjiang	2009	1.04	96	0.9984	Huang HF, Takala-Harrison TS, Jacob JCG, Liu LH, Sun SX, Yang YH, Nyunt NMM, Adams AM, Zhou ZS, Xia XZ, Ringwald RP, Bustos BMD, Tang TL, Plowe PCV
		China	Tenchchong	2011	0.8	125	1	Huang HF, Takala-Harrison TS, Jacob JCG, Liu LH, Sun SX, Yang YH, Nyunt NMM, Adams AM, Zhou ZS, Xia XZ, Ringwald RP, Bustos BMD, Tang TL, Plowe PCV
		Guyana	Georgetown	2010	5.1	98	4.998	Chenet CSM, Akinyi Okoth AS, Huber HCS, Chandrabose CJ, Lucchi LNW, Talundzic TE, Krishnalall KK, Ceron CN, Musset ML, Macedo de Oliveira MA, Venkatesan VM, Rahman RR, Barnwell BJW, Udhayakumar UV
		Guyana	Barima-Waini	2016	8.77	114	9.9978	Mathieu MLC, Cox CH, Early EAM, Mok MS, Lazrek LY, Paquet PJC, Ade AMP, Lucchi LNW, Grant GQ, Udhayakumar UV, Alexandre AJS, Demar DM, Ringwald RP, Neafsey NDE, Fidock FDA, Musset ML
		Guyana	Cuyuni-Mazaruni	2016	0.52	572	2.9744	Mathieu MLC, Cox CH, Early EAM, Mok MS, Lazrek LY, Paquet PJC, Ade AMP, Lucchi LNW, Grant GQ, Udhayakumar UV, Alexandre AJS, Demar DM, Ringwald RP, Neafsey NDE, Fidock FDA, Musset ML
		Guyana	Potaro-Suparuni	2016	0.67	150	1.005	Mathieu MLC, Cox CH, Early EAM, Mok MS, Lazrek LY, Paquet PJC, Ade AMP, Lucchi LNW, Grant GQ, Udhayakumar UV, Alexandre AJS, Demar DM, Ringwald RP, Neafsey NDE, Fidock FDA, Musset ML
		Lao People's Democratic Republic	Vientiane	2013	14.17	120	17.004	Ménard MD, Khim KN, Beghain BJ, Adegnika AAA, Shafiul-Alam SM, Amodu AO, Rahim-Awab RG, Barnadas BC, Berry BA, Boum BY, Bustos BMD, Cao CJ, Chen CJH, Collet CL, Cui CL, Thakur TGD, Dieye DA, Djallé DD, Dorkenoo DMA, Eboumbou-Moukoko ECE, Espino EFE, Fandeur FT, Ferreira-da-Cruz FMF, Fola FAA, Fuehrer FHP, Hassan HAM, Herrera HS, Hongvanthong HB, Houzé HS, Ibrahim IML, Jahirul-Karim JM, Jiang JL, …
		Lao People's Democratic Republic	Champasak Province	2014	77.48	111	86.0028	Imwong IM, Suwannasin SK, Kunasol KC, Sutawong SK, Mayxay MM, Rekol RH, Smithuis SFM, Hlaing HTM, Tun TKM, van der Pluijm VRW, Tripura TR, Miotto MO, Menard MD, Dhorda DM, Day DNPJ, White WNJ, Dondorp DAM
		Lao People's Democratic Republic	Phouphanang	2015	100	3	3	Phommasone PK, Adhikari AB, Henriques HG, Pongvongsa PT, Phongmany PP, von Seidlein VL, White WNJ, Day DNP, M Dondorp MA, Newton NPN, Imwong IM, Mayxay MM
		Lao People's Democratic Republic	Bouttaphan	2015	100	3	3	Phommasone PK, Adhikari AB, Henriques HG, Pongvongsa PT, Phongmany PP, von Seidlein VL, White WNJ, Day DNP, M Dondorp MA, Newton NPN, Imwong IM, Mayxay MM
		Lao People's Democratic Republic	Mai Phosi	2015	100	1	1	Phommasone PK, Adhikari AB, Henriques HG, Pongvongsa PT, Phongmany PP, von Seidlein VL, White WNJ, Day DNP, M Dondorp MA, Newton NPN, Imwong IM, Mayxay MM
		Lao People's Democratic Republic	Thapangthong	2015	83.33	6	4.9998	Phommasone PK, Adhikari AB, Henriques HG, Pongvongsa PT, Phongmany PP, von Seidlein VL, White WNJ, Day DNP, M Dondorp MA, Newton NPN, Imwong IM, Mayxay MM
		Lao People's Democratic Republic	Nong Distric, Savannakhet	2015	7.41	27	2.0007	Phommasone PK, Adhikari AB, Henriques HG, Pongvongsa PT, Phongmany PP, von Seidlein VL, White WNJ, Day DNP, M Dondorp MA, Newton NPN, Imwong IM, Mayxay MM
		Lao People's Democratic Republic	Nong Distric, Savannakhet	2015	2.5	120	3	Iwagami IM, Nakatsu NM, Khattignavong KP, Soundala SP, Keomalaphet KS, Lorpachan LL, Xangsayalath XP, Matsumoto-Takahashi ME, Pommelet PV, Hongvanthong HB, Brey BPT, Kano KS
		Lao People's Democratic Republic	Phine DH, Phine, Savannakhet	2015	21.62	37	7.9994	Iwagami IM, Nakatsu NM, Khattignavong KP, Soundala SP, Keomalaphet KS, Lorpachan LL, Xangsayalath XP, Matsumoto-Takahashi ME, Pommelet PV, Hongvanthong HB, Brey BPT, Kano KS
		Lao People's Democratic Republic	Sepone DH, Sepone, Savannakhet	2015	8.33	36	2.9988	Iwagami IM, Nakatsu NM, Khattignavong KP, Soundala SP, Keomalaphet KS, Lorpachan LL, Xangsayalath XP, Matsumoto-Takahashi ME, Pommelet PV, Hongvanthong HB, Brey BPT, Kano KS
		Lao People's Democratic Republic	Thapanthong DH, Thapanthong, Savannakhet	2015	96.55	58	55.999	Iwagami IM, Nakatsu NM, Khattignavong KP, Soundala SP, Keomalaphet KS, Lorpachan LL, Xangsayalath XP, Matsumoto-Takahashi ME, Pommelet PV, Hongvanthong HB, Brey BPT, Kano KS
		Lao People's Democratic Republic	Vilabouly, Savannakhet	2015	33.33	3	0.9999	Iwagami IM, Nakatsu NM, Khattignavong KP, Soundala SP, Keomalaphet KS, Lorpachan LL, Xangsayalath XP, Matsumoto-Takahashi ME, Pommelet PV, Hongvanthong HB, Brey BPT, Kano KS
		Lao People's Democratic Republic	Taoy, Salavan	2015	13.79	58	7.9982	Iwagami IM, Nakatsu NM, Khattignavong KP, Soundala SP, Keomalaphet KS, Lorpachan LL, Xangsayalath XP, Matsumoto-Takahashi ME, Pommelet PV, Hongvanthong HB, Brey BPT, Kano KS
		Lao People's Democratic Republic	Toumlan, Salavan	2015	60.23	88	53.0024	Iwagami IM, Nakatsu NM, Khattignavong KP, Soundala SP, Keomalaphet KS, Lorpachan LL, Xangsayalath XP, Matsumoto-Takahashi ME, Pommelet PV, Hongvanthong HB, Brey BPT, Kano KS
		Lao People's Democratic Republic	Vapy DH, Vapy, Salavan	2015	91.43	70	64.001	Iwagami IM, Nakatsu NM, Khattignavong KP, Soundala SP, Keomalaphet KS, Lorpachan LL, Xangsayalath XP, Matsumoto-Takahashi ME, Pommelet PV, Hongvanthong HB, Brey BPT, Kano KS
		Lao People's Democratic Republic	Lamarm, Sekong	2015	3.57	28	0.9996	Iwagami IM, Nakatsu NM, Khattignavong KP, Soundala SP, Keomalaphet KS, Lorpachan LL, Xangsayalath XP, Matsumoto-Takahashi ME, Pommelet PV, Hongvanthong HB, Brey BPT, Kano KS
		Lao People's Democratic Republic	Phouvong DH, Phouvong, Attapeu	2015	48.28	29	14.0012	Iwagami IM, Nakatsu NM, Khattignavong KP, Soundala SP, Keomalaphet KS, Lorpachan LL, Xangsayalath XP, Matsumoto-Takahashi ME, Pommelet PV, Hongvanthong HB, Brey BPT, Kano KS
		Lao People's Democratic Republic	Thateng DH, Thateng, Sekong	2015	14.29	112	16.0048	Iwagami IM, Nakatsu NM, Khattignavong KP, Soundala SP, Keomalaphet KS, Lorpachan LL, Xangsayalath XP, Matsumoto-Takahashi ME, Pommelet PV, Hongvanthong HB, Brey BPT, Kano KS
		Lao People's Democratic Republic	Saysetha, Attapeu	2015	33.33	3	0.9999	Iwagami IM, Nakatsu NM, Khattignavong KP, Soundala SP, Keomalaphet KS, Lorpachan LL, Xangsayalath XP, Matsumoto-Takahashi ME, Pommelet PV, Hongvanthong HB, Brey BPT, Kano KS
		Lao People's Democratic Republic	Sanamxay DH, Sanamxay, Attapeu	2015	67.03	91	60.9973	Iwagami IM, Nakatsu NM, Khattignavong KP, Soundala SP, Keomalaphet KS, Lorpachan LL, Xangsayalath XP, Matsumoto-Takahashi ME, Pommelet PV, Hongvanthong HB, Brey BPT, Kano KS
		Lao People's Democratic Republic	Khong DH, Khong, Champasak	2015	56.06	66	36.9996	Iwagami IM, Nakatsu NM, Khattignavong KP, Soundala SP, Keomalaphet KS, Lorpachan LL, Xangsayalath XP, Matsumoto-Takahashi ME, Pommelet PV, Hongvanthong HB, Brey BPT, Kano KS
		Lao People's Democratic Republic	Pathoumphone DH, Pathoumphone, Champasak	2015	64.79	338	218.99	Iwagami IM, Nakatsu NM, Khattignavong KP, Soundala SP, Keomalaphet KS, Lorpachan LL, Xangsayalath XP, Matsumoto-Takahashi ME, Pommelet PV, Hongvanthong HB, Brey BPT, Kano KS
		Lao People's Democratic Republic	Mounlapamok DH, Mounlapamok, Champasak	2015	64.29	14	9.0006	Iwagami IM, Nakatsu NM, Khattignavong KP, Soundala SP, Keomalaphet KS, Lorpachan LL, Xangsayalath XP, Matsumoto-Takahashi ME, Pommelet PV, Hongvanthong HB, Brey BPT, Kano KS
		Myanmar	Lai Zar	2008	6.25	32	2	Wang WZ, Shrestha SS, Li LX, Miao MJ, Yuan YL, Cabrera CM, Grube GC, Yang YZ, Cui CL
		Myanmar	Lai Zar	2010	9.09	11	0.9999	Wang WZ, Shrestha SS, Li LX, Miao MJ, Yuan YL, Cabrera CM, Grube GC, Yang YZ, Cui CL
		Myanmar	Kawthaung	2011	26	50	13	Takala-Harrison TS, Jacob JCG, Arze AC, Cummings CMP, Silva SJC, Dondorp DAM, Fukuda FMM, Hien HTT, Mayxay MM, Noedl NH, Nosten NF, Kyaw KMP, Nhien NNT, Imwong IM, Bethell BD, Se SY, Lon LC, Tyner TSD, Saunders SDL, Ariey AF, Mercereau-Puijalon MO, Menard MD, Newton NPN, Khanthavong KM, Hongvanthong HB, Starzengruber SP, Fuehrer FHP, Swoboda SP, Khan KWA, Phyo PAP, Nyunt NMM, Nyunt NMH, Brown BTS…
		Myanmar	Kawthaung	2012	31.03	58	17.9974	Nyunt NMH, Soe SMT, Myint MHW, Oo OHW, Aye AMM, Han HSS, Zaw ZNN, Cho CC, Aung APZ, Kyaw KKT, Aye ATT, San SNA, Ortega OL, Thimasarn TK, Bustos BMDG, Galit GS, Hoque HMR, Ringwald RP, Han HET, Kyaw KMP
		Myanmar	Kayin State	2013	15.43	188	29.0084	Tun TKM, Imwong IM, Lwin LKM, Win WAA, Hlaing HTM, Hlaing HT, Lin LK, Kyaw KMP, Plewes PK, Faiz FMA, Dhorda DM, Cheah CPY, Pukrittayakamee PS, Ashley AEA, Anderson ATJ, Nair NS, McDew-White MM, Flegg FJA, Grist GEP, Guerin GP, Maude MRJ, Smithuis SF, Dondorp DAM, Day DNP, Nosten NF, White WNJ, Woodrow WCJ
		Myanmar	Kyitedon	2013	14.29	42	6.0018	Nyunt NMH, Hlaing HT, Oo OHW, Tin-Oo TLL, Phway PHP, Wang WB, Zaw ZNN, Han HSS, Tun TT, San SKK, Kyaw KMP, Han HET
		Myanmar	Hpa Pun	2013	3.13	32	1.0016	Bonnington BCA, Phyo PAP, Ashley AEA, Imwong IM, Sriprawat SK, Parker PDM, Proux PS, White WNJ, Nosten NF
		Myanmar	Kawthaung	2013	62.5	48	30	Nyunt NMH, Soe SMT, Myint MHW, Oo OHW, Aye AMM, Han HSS, Zaw ZNN, Cho CC, Aung APZ, Kyaw KKT, Aye ATT, San SNA, Ortega OL, Thimasarn TK, Bustos BMDG, Galit GS, Hoque HMR, Ringwald RP, Han HET, Kyaw KMP
		Myanmar	Myawaddy	2013	23.53	68	16.0004	Nyunt NMH, Soe SMT, Myint MHW, Oo OHW, Aye AMM, Han HSS, Zaw ZNN, Cho CC, Aung APZ, Kyaw KKT, Aye ATT, San SNA, Ortega OL, Thimasarn TK, Bustos BMDG, Galit GS, Hoque HMR, Ringwald RP, Han HET, Kyaw KMP
		Myanmar	Kayin	2013	6.52	92	5.9984	Imwong IM, Suwannasin SK, Kunasol KC, Sutawong SK, Mayxay MM, Rekol RH, Smithuis SFM, Hlaing HTM, Tun TKM, van der Pluijm VRW, Tripura TR, Miotto MO, Menard MD, Dhorda DM, Day DNPJ, White WNJ, Dondorp DAM
		Myanmar	Kayin State	2014	6.06	99	5.9994	Tun TKM, Imwong IM, Lwin LKM, Win WAA, Hlaing HTM, Hlaing HT, Lin LK, Kyaw KMP, Plewes PK, Faiz FMA, Dhorda DM, Cheah CPY, Pukrittayakamee PS, Ashley AEA, Anderson ATJ, Nair NS, McDew-White MM, Flegg FJA, Grist GEP, Guerin GP, Maude MRJ, Smithuis SF, Dondorp DAM, Day DNP, Nosten NF, White WNJ, Woodrow WCJ
		Myanmar	Shwegyin	2015	9	100	9	Nyunt NMH, Wang WB, Aye AKM, Aye AKH, Han HJH, Lee LSK, Han HKT, Htut HY, Han HET
		Myanmar	Shan state	2015	5.15	97	4.9955	Han HKT, Lin LK, Myint MMK, Thi TA, Aye AKH, Han HZY, Moe MM, Bustos BMD, Rahman RMM, Ringwald RP, Simmons SR, Markwalter MCF, Plowe PCV, Nyunt NMM
		Myanmar	METF-04, Kayin	2016	5.56	18	1.0008	Suttipat Srisutham, Nguyen Than Thuy-Nhien, Ranitha Vongpromek, Teeradet Khomvarn, Mayfong Mayxay, Olivo Miotto, Francois Nosten, Frank Smithuis, Rob van der Pluijm, Lorenz von Seidlein, Carol H Sibley, Philippe J. Guérin, Nicholas P. J. Day, Arjen Dondorp, Mehul Dhorda, Mallika Imwong
		Myanmar	METF-06, Kayin	2016	1.37	73	1.0001	Suttipat Srisutham, Nguyen Than Thuy-Nhien, Ranitha Vongpromek, Teeradet Khomvarn, Mayfong Mayxay, Olivo Miotto, Francois Nosten, Frank Smithuis, Rob van der Pluijm, Lorenz von Seidlein, Carol H Sibley, Philippe J. Guérin, Nicholas P. J. Day, Arjen Dondorp, Mehul Dhorda, Mallika Imwong
		Myanmar	METF-08, Kayin	2016	14.29	14	2.0006	Suttipat Srisutham, Nguyen Than Thuy-Nhien, Ranitha Vongpromek, Teeradet Khomvarn, Mayfong Mayxay, Olivo Miotto, Francois Nosten, Frank Smithuis, Rob van der Pluijm, Lorenz von Seidlein, Carol H Sibley, Philippe J. Guérin, Nicholas P. J. Day, Arjen Dondorp, Mehul Dhorda, Mallika Imwong
		Myanmar	METF-11, Kayin	2016	3.45	29	1.0005	Suttipat Srisutham, Nguyen Than Thuy-Nhien, Ranitha Vongpromek, Teeradet Khomvarn, Mayfong Mayxay, Olivo Miotto, Francois Nosten, Frank Smithuis, Rob van der Pluijm, Lorenz von Seidlein, Carol H Sibley, Philippe J. Guérin, Nicholas P. J. Day, Arjen Dondorp, Mehul Dhorda, Mallika Imwong
		Myanmar	METF-13, Kayin	2016	6.25	16	1	Suttipat Srisutham, Nguyen Than Thuy-Nhien, Ranitha Vongpromek, Teeradet Khomvarn, Mayfong Mayxay, Olivo Miotto, Francois Nosten, Frank Smithuis, Rob van der Pluijm, Lorenz von Seidlein, Carol H Sibley, Philippe J. Guérin, Nicholas P. J. Day, Arjen Dondorp, Mehul Dhorda, Mallika Imwong
		Myanmar	METF-16, Kayin	2016	2.17	46	0.9982	Suttipat Srisutham, Nguyen Than Thuy-Nhien, Ranitha Vongpromek, Teeradet Khomvarn, Mayfong Mayxay, Olivo Miotto, Francois Nosten, Frank Smithuis, Rob van der Pluijm, Lorenz von Seidlein, Carol H Sibley, Philippe J. Guérin, Nicholas P. J. Day, Arjen Dondorp, Mehul Dhorda, Mallika Imwong
		Myanmar	METF-19, Kayin	2016	17.65	17	3.0005	Suttipat Srisutham, Nguyen Than Thuy-Nhien, Ranitha Vongpromek, Teeradet Khomvarn, Mayfong Mayxay, Olivo Miotto, Francois Nosten, Frank Smithuis, Rob van der Pluijm, Lorenz von Seidlein, Carol H Sibley, Philippe J. Guérin, Nicholas P. J. Day, Arjen Dondorp, Mehul Dhorda, Mallika Imwong
		Myanmar	METF-21, Kayin	2016	3.28	61	2.0008	Suttipat Srisutham, Nguyen Than Thuy-Nhien, Ranitha Vongpromek, Teeradet Khomvarn, Mayfong Mayxay, Olivo Miotto, Francois Nosten, Frank Smithuis, Rob van der Pluijm, Lorenz von Seidlein, Carol H Sibley, Philippe J. Guérin, Nicholas P. J. Day, Arjen Dondorp, Mehul Dhorda, Mallika Imwong
		Myanmar	METF-36, Kayin	2016	25	4	1	Suttipat Srisutham, Nguyen Than Thuy-Nhien, Ranitha Vongpromek, Teeradet Khomvarn, Mayfong Mayxay, Olivo Miotto, Francois Nosten, Frank Smithuis, Rob van der Pluijm, Lorenz von Seidlein, Carol H Sibley, Philippe J. Guérin, Nicholas P. J. Day, Arjen Dondorp, Mehul Dhorda, Mallika Imwong
		Myanmar	METF-04, Kayin	2017	11.76	34	3.9984	Suttipat Srisutham, Nguyen Than Thuy-Nhien, Ranitha Vongpromek, Teeradet Khomvarn, Mayfong Mayxay, Olivo Miotto, Francois Nosten, Frank Smithuis, Rob van der Pluijm, Lorenz von Seidlein, Carol H Sibley, Philippe J. Guérin, Nicholas P. J. Day, Arjen Dondorp, Mehul Dhorda, Mallika Imwong
		Myanmar	METF-09, Kayin	2017	9.09	11	0.9999	Suttipat Srisutham, Nguyen Than Thuy-Nhien, Ranitha Vongpromek, Teeradet Khomvarn, Mayfong Mayxay, Olivo Miotto, Francois Nosten, Frank Smithuis, Rob van der Pluijm, Lorenz von Seidlein, Carol H Sibley, Philippe J. Guérin, Nicholas P. J. Day, Arjen Dondorp, Mehul Dhorda, Mallika Imwong
		Myanmar	METF-10, Kayin	2017	6.67	15	1.0005	Suttipat Srisutham, Nguyen Than Thuy-Nhien, Ranitha Vongpromek, Teeradet Khomvarn, Mayfong Mayxay, Olivo Miotto, Francois Nosten, Frank Smithuis, Rob van der Pluijm, Lorenz von Seidlein, Carol H Sibley, Philippe J. Guérin, Nicholas P. J. Day, Arjen Dondorp, Mehul Dhorda, Mallika Imwong
		Myanmar	METF-14, Kayin	2017	33.33	3	0.9999	Suttipat Srisutham, Nguyen Than Thuy-Nhien, Ranitha Vongpromek, Teeradet Khomvarn, Mayfong Mayxay, Olivo Miotto, Francois Nosten, Frank Smithuis, Rob van der Pluijm, Lorenz von Seidlein, Carol H Sibley, Philippe J. Guérin, Nicholas P. J. Day, Arjen Dondorp, Mehul Dhorda, Mallika Imwong
		Myanmar	METF-16, Kayin	2017	3.85	26	1.001	Suttipat Srisutham, Nguyen Than Thuy-Nhien, Ranitha Vongpromek, Teeradet Khomvarn, Mayfong Mayxay, Olivo Miotto, Francois Nosten, Frank Smithuis, Rob van der Pluijm, Lorenz von Seidlein, Carol H Sibley, Philippe J. Guérin, Nicholas P. J. Day, Arjen Dondorp, Mehul Dhorda, Mallika Imwong
		Myanmar	METF-21, Kayin	2017	16.67	6	1.0002	Suttipat Srisutham, Nguyen Than Thuy-Nhien, Ranitha Vongpromek, Teeradet Khomvarn, Mayfong Mayxay, Olivo Miotto, Francois Nosten, Frank Smithuis, Rob van der Pluijm, Lorenz von Seidlein, Carol H Sibley, Philippe J. Guérin, Nicholas P. J. Day, Arjen Dondorp, Mehul Dhorda, Mallika Imwong
		Myanmar	METF-23, Kayin	2017	3.45	58	2.001	Suttipat Srisutham, Nguyen Than Thuy-Nhien, Ranitha Vongpromek, Teeradet Khomvarn, Mayfong Mayxay, Olivo Miotto, Francois Nosten, Frank Smithuis, Rob van der Pluijm, Lorenz von Seidlein, Carol H Sibley, Philippe J. Guérin, Nicholas P. J. Day, Arjen Dondorp, Mehul Dhorda, Mallika Imwong
		Myanmar	METF-43, Kayin	2017	100	1	1	Suttipat Srisutham, Nguyen Than Thuy-Nhien, Ranitha Vongpromek, Teeradet Khomvarn, Mayfong Mayxay, Olivo Miotto, Francois Nosten, Frank Smithuis, Rob van der Pluijm, Lorenz von Seidlein, Carol H Sibley, Philippe J. Guérin, Nicholas P. J. Day, Arjen Dondorp, Mehul Dhorda, Mallika Imwong
		Myanmar	Shan state	2017	11.36	44	4.9984	Han HKT, Lin LK, Han HZY, Myint MMK, Aye AKH, Thi TA, Thapa TB, Bustos BMD, Borghini-Fuhrer BI, Ringwald RP, Duparc DS
		Myanmar	Kayin	2018	4.17	48	2.0016	Han HKT, Lin LK, Han HZY, Myint MMK, Aye AKH, Thi TA, Thapa TB, Bustos BMD, Borghini-Fuhrer BI, Ringwald RP, Duparc DS
		Papua New Guinea	Port Moresby	2012	50	2	1	Prosser PC, Meyer MW, Ellis EJ, Lee LR
		Thailand	clinics of the Shoklo Malaria Research Unit (SMRU)	2006	3.33	30	0.999	Tun TKM, Imwong IM, Lwin LKM, Win WAA, Hlaing HTM, Hlaing HT, Lin LK, Kyaw KMP, Plewes PK, Faiz FMA, Dhorda DM, Cheah CPY, Pukrittayakamee PS, Ashley AEA, Anderson ATJ, Nair NS, McDew-White MM, Flegg FJA, Grist GEP, Guerin GP, Maude MRJ, Smithuis SF, Dondorp DAM, Day DNP, Nosten NF, White WNJ, Woodrow WCJ
		Thailand	Chanthaburi	2007	40	10	4	Ashley AEA, Dhorda DM, Fairhurst FRM, Amaratunga AC, Lim LP, Suon SS, Sreng SS, Anderson AJM, Mao MS, Sam SB, Sopha SC, Chuor CCM, Nguon NC, Sovannaroth SS, Pukrittayakamee PS, Jittamala JP, Chotivanich CK, Chutasmit CK, Suchatsoonthorn SC, Runcharoen RR, Hien HTT, Thuy-Nhien TNT, Thanh TNV, Phu PNH, Htut HY, Han HKT, Aye AKH, Mokuolu MOA, Olaosebikan ORR, Folaranmi FOO, Mayxay MM, Khanthavong KM…
		Thailand	Sisaket	2007	53.85	13	7.0005	Ashley AEA, Dhorda DM, Fairhurst FRM, Amaratunga AC, Lim LP, Suon SS, Sreng SS, Anderson AJM, Mao MS, Sam SB, Sopha SC, Chuor CCM, Nguon NC, Sovannaroth SS, Pukrittayakamee PS, Jittamala JP, Chotivanich CK, Chutasmit CK, Suchatsoonthorn SC, Runcharoen RR, Hien HTT, Thuy-Nhien TNT, Thanh TNV, Phu PNH, Htut HY, Han HKT, Aye AKH, Mokuolu MOA, Olaosebikan ORR, Folaranmi FOO, Mayxay MM, Khanthavong KM…
		Thailand	Trat	2007	41.67	12	5.0004	Ashley AEA, Dhorda DM, Fairhurst FRM, Amaratunga AC, Lim LP, Suon SS, Sreng SS, Anderson AJM, Mao MS, Sam SB, Sopha SC, Chuor CCM, Nguon NC, Sovannaroth SS, Pukrittayakamee PS, Jittamala JP, Chotivanich CK, Chutasmit CK, Suchatsoonthorn SC, Runcharoen RR, Hien HTT, Thuy-Nhien TNT, Thanh TNV, Phu PNH, Htut HY, Han HKT, Aye AKH, Mokuolu MOA, Olaosebikan ORR, Folaranmi FOO, Mayxay MM, Khanthavong KM…
		Thailand	Chumporn	2007	16.67	12	2.0004	Ashley AEA, Dhorda DM, Fairhurst FRM, Amaratunga AC, Lim LP, Suon SS, Sreng SS, Anderson AJM, Mao MS, Sam SB, Sopha SC, Chuor CCM, Nguon NC, Sovannaroth SS, Pukrittayakamee PS, Jittamala JP, Chotivanich CK, Chutasmit CK, Suchatsoonthorn SC, Runcharoen RR, Hien HTT, Thuy-Nhien TNT, Thanh TNV, Phu PNH, Htut HY, Han HKT, Aye AKH, Mokuolu MOA, Olaosebikan ORR, Folaranmi FOO, Mayxay MM, Khanthavong KM…
		Thailand	Kanchanaburi,	2007	12.5	40	5	Ashley AEA, Dhorda DM, Fairhurst FRM, Amaratunga AC, Lim LP, Suon SS, Sreng SS, Anderson AJM, Mao MS, Sam SB, Sopha SC, Chuor CCM, Nguon NC, Sovannaroth SS, Pukrittayakamee PS, Jittamala JP, Chotivanich CK, Chutasmit CK, Suchatsoonthorn SC, Runcharoen RR, Hien HTT, Thuy-Nhien TNT, Thanh TNV, Phu PNH, Htut HY, Han HKT, Aye AKH, Mokuolu MOA, Olaosebikan ORR, Folaranmi FOO, Mayxay MM, Khanthavong KM…
		Thailand	Ranong	2007	5	40	2	Ashley AEA, Dhorda DM, Fairhurst FRM, Amaratunga AC, Lim LP, Suon SS, Sreng SS, Anderson AJM, Mao MS, Sam SB, Sopha SC, Chuor CCM, Nguon NC, Sovannaroth SS, Pukrittayakamee PS, Jittamala JP, Chotivanich CK, Chutasmit CK, Suchatsoonthorn SC, Runcharoen RR, Hien HTT, Thuy-Nhien TNT, Thanh TNV, Phu PNH, Htut HY, Han HKT, Aye AKH, Mokuolu MOA, Olaosebikan ORR, Folaranmi FOO, Mayxay MM, Khanthavong KM…
		Thailand	Tak	2007	0.58	171	0.9918	Ashley AEA, Dhorda DM, Fairhurst FRM, Amaratunga AC, Lim LP, Suon SS, Sreng SS, Anderson AJM, Mao MS, Sam SB, Sopha SC, Chuor CCM, Nguon NC, Sovannaroth SS, Pukrittayakamee PS, Jittamala JP, Chotivanich CK, Chutasmit CK, Suchatsoonthorn SC, Runcharoen RR, Hien HTT, Thuy-Nhien TNT, Thanh TNV, Phu PNH, Htut HY, Han HKT, Aye AKH, Mokuolu MOA, Olaosebikan ORR, Folaranmi FOO, Mayxay MM, Khanthavong KM…
		Thailand	Yala	2007	0	44	0	Ashley AEA, Dhorda DM, Fairhurst FRM, Amaratunga AC, Lim LP, Suon SS, Sreng SS, Anderson AJM, Mao MS, Sam SB, Sopha SC, Chuor CCM, Nguon NC, Sovannaroth SS, Pukrittayakamee PS, Jittamala JP, Chotivanich CK, Chutasmit CK, Suchatsoonthorn SC, Runcharoen RR, Hien HTT, Thuy-Nhien TNT, Thanh TNV, Phu PNH, Htut HY, Han HKT, Aye AKH, Mokuolu MOA, Olaosebikan ORR, Folaranmi FOO, Mayxay MM, Khanthavong KM…
		Thailand	Ranong	2007	5	40	2	Talundzic TE, Okoth OSA, Congpuong CK, Plucinski PMM, Morton ML, Goldman GIF, Kachur KPS, Wongsrichanalai WC, Satimai SW, Barnwell BJW, Udhayakumar UV
		Thailand	Chumphon	2007	16.67	12	2.0004	Talundzic TE, Okoth OSA, Congpuong CK, Plucinski PMM, Morton ML, Goldman GIF, Kachur KPS, Wongsrichanalai WC, Satimai SW, Barnwell BJW, Udhayakumar UV
		Thailand	Kanchanaburi	2007	12.5	40	5	Talundzic TE, Okoth OSA, Congpuong CK, Plucinski PMM, Morton ML, Goldman GIF, Kachur KPS, Wongsrichanalai WC, Satimai SW, Barnwell BJW, Udhayakumar UV
		Thailand	Tak	2007	0.58	171	0.9918	Talundzic TE, Okoth OSA, Congpuong CK, Plucinski PMM, Morton ML, Goldman GIF, Kachur KPS, Wongsrichanalai WC, Satimai SW, Barnwell BJW, Udhayakumar UV
		Thailand	Chantaburi	2007	40	10	4	Talundzic TE, Okoth OSA, Congpuong CK, Plucinski PMM, Morton ML, Goldman GIF, Kachur KPS, Wongsrichanalai WC, Satimai SW, Barnwell BJW, Udhayakumar UV
		Thailand	clinics of the Shoklo Malaria Research Unit (SMRU)	2008	0.81	124	1.0044	Talundzic TE, Okoth OSA, Congpuong CK, Plucinski PMM, Morton ML, Goldman GIF, Kachur KPS, Wongsrichanalai WC, Satimai SW, Barnwell BJW, Udhayakumar UV
		Thailand	Ubon Ratchathani	2009	61.54	13	8.0002	Talundzic TE, Okoth OSA, Congpuong CK, Plucinski PMM, Morton ML, Goldman GIF, Kachur KPS, Wongsrichanalai WC, Satimai SW, Barnwell BJW, Udhayakumar UV
		Thailand	clinics of the Shoklo Malaria Research Unit (SMRU)	2010	4.92	61	3.0012	Talundzic TE, Okoth OSA, Congpuong CK, Plucinski PMM, Morton ML, Goldman GIF, Kachur KPS, Wongsrichanalai WC, Satimai SW, Barnwell BJW, Udhayakumar UV
		Thailand	Tak	2010	25	12	3	Phyo PAP, Ashley AEA, Anderson ATJC, Bozdech BZ, Carrara CVI, Sriprawat SK, Nair NS, White WMM, Dziekan DJ, Ling LC, Proux PS, Konghahong KK, Jeeyapant JA, Woodrow WCJ, Imwong IM, McGready MR, Lwin LKM, Day DNPJ, White WNJ, Nosten NF
		Thailand	Chanthaburi	2010	34.78	46	15.9988	Phyo PAP, Ashley AEA, Anderson ATJC, Bozdech BZ, Carrara CVI, Sriprawat SK, Nair NS, White WMM, Dziekan DJ, Ling LC, Proux PS, Konghahong KK, Jeeyapant JA, Woodrow WCJ, Imwong IM, McGready MR, Lwin LKM, Day DNPJ, White WNJ, Nosten NF
		Thailand	Mae Sot	2011	11.63	43	5.0009	Phyo PAP, Ashley AEA, Anderson ATJC, Bozdech BZ, Carrara CVI, Sriprawat SK, Nair NS, White WMM, Dziekan DJ, Ling LC, Proux PS, Konghahong KK, Jeeyapant JA, Woodrow WCJ, Imwong IM, McGready MR, Lwin LKM, Day DNPJ, White WNJ, Nosten NF
		Thailand	Ranong	2011	50	10	5	Phyo PAP, Ashley AEA, Anderson ATJC, Bozdech BZ, Carrara CVI, Sriprawat SK, Nair NS, White WMM, Dziekan DJ, Ling LC, Proux PS, Konghahong KK, Jeeyapant JA, Woodrow WCJ, Imwong IM, McGready MR, Lwin LKM, Day DNPJ, White WNJ, Nosten NF
		Thailand	Srisaket	2011	57.14	7	3.9998	Phyo PAP, Ashley AEA, Anderson ATJC, Bozdech BZ, Carrara CVI, Sriprawat SK, Nair NS, White WMM, Dziekan DJ, Ling LC, Proux PS, Konghahong KK, Jeeyapant JA, Woodrow WCJ, Imwong IM, McGready MR, Lwin LKM, Day DNPJ, White WNJ, Nosten NF
		Thailand	clinics of the Shoklo Malaria Research Unit (SMRU)	2011	22.73	44	10.0012	Talundzic TE, Okoth OSA, Congpuong CK, Plucinski PMM, Morton ML, Goldman GIF, Kachur KPS, Wongsrichanalai WC, Satimai SW, Barnwell BJW, Udhayakumar UV
		Thailand	Mae Sot	2012	11.69	77	9.0013	Talundzic TE, Okoth OSA, Congpuong CK, Plucinski PMM, Morton ML, Goldman GIF, Kachur KPS, Wongsrichanalai WC, Satimai SW, Barnwell BJW, Udhayakumar UV
		Thailand	Ranong	2012	7.69	13	0.9997	Talundzic TE, Okoth OSA, Congpuong CK, Plucinski PMM, Morton ML, Goldman GIF, Kachur KPS, Wongsrichanalai WC, Satimai SW, Barnwell BJW, Udhayakumar UV
		Thailand	Srisaket	2012	18.52	27	5.0004	Talundzic TE, Okoth OSA, Congpuong CK, Plucinski PMM, Morton ML, Goldman GIF, Kachur KPS, Wongsrichanalai WC, Satimai SW, Barnwell BJW, Udhayakumar UV
		Thailand	clinics of the Shoklo Malaria Research Unit (SMRU)	2012	26.57	143	37.9951	Talundzic TE, Okoth OSA, Congpuong CK, Plucinski PMM, Morton ML, Goldman GIF, Kachur KPS, Wongsrichanalai WC, Satimai SW, Barnwell BJW, Udhayakumar UV
		Thailand	Tak	2012	13.33	45	5.9985	Imwong IM, Jindakhad JT, Kunasol KC, Sutawong SK, Vejakama VP, Dondorp DAM
		Thailand	Ranong	2012	41.46	41	16.9986	Putaporntip PC, Kuamsab KN, Kosuwin KR, Tantiwattanasub TW, Vejakama VP, Sueblinvong ST, Seethamchai SS, Jongwutiwes JS, Hughes HAL
		Thailand	Kanchanaburi	2012	68.63	51	35.0013	Putaporntip PC, Kuamsab KN, Kosuwin KR, Tantiwattanasub TW, Vejakama VP, Sueblinvong ST, Seethamchai SS, Jongwutiwes JS, Hughes HAL
		Thailand	Tak	2013	40.56	143	58.0008	Putaporntip PC, Kuamsab KN, Kosuwin KR, Tantiwattanasub TW, Vejakama VP, Sueblinvong ST, Seethamchai SS, Jongwutiwes JS, Hughes HAL
		Thailand	Srisaket	2013	28.57	7	1.9999	Putaporntip PC, Kuamsab KN, Kosuwin KR, Tantiwattanasub TW, Vejakama VP, Sueblinvong ST, Seethamchai SS, Jongwutiwes JS, Hughes HAL
		Thailand	clinics of the Shoklo Malaria Research Unit (SMRU)	2013	32.26	62	20.0012	Kobasa KT, Talundzic TE, Sug-Aram SR, Boondat BP, Goldman GIF, Lucchi LNW, Dharmarak DP, Sintasath SD, Fukuda FM, Whistler WT, MacArthur MJ, Udhayakumar UV, Prempree PP, Chinanonwait CN
		Thailand	Buntharik district hospital, Ubon Rachathani	2014	68.18	88	59.9984	Kobasa KT, Talundzic TE, Sug-Aram SR, Boondat BP, Goldman GIF, Lucchi LNW, Dharmarak DP, Sintasath SD, Fukuda FM, Whistler WT, MacArthur MJ, Udhayakumar UV, Prempree PP, Chinanonwait CN
		Thailand	Ubon Ratchathani	2014	81.48	27	21.9996	Kobasa KT, Talundzic TE, Sug-Aram SR, Boondat BP, Goldman GIF, Lucchi LNW, Dharmarak DP, Sintasath SD, Fukuda FM, Whistler WT, MacArthur MJ, Udhayakumar UV, Prempree PP, Chinanonwait CN
		Thailand	Tak	2014	20	10	2	Kobasa KT, Talundzic TE, Sug-Aram SR, Boondat BP, Goldman GIF, Lucchi LNW, Dharmarak DP, Sintasath SD, Fukuda FM, Whistler WT, MacArthur MJ, Udhayakumar UV, Prempree PP, Chinanonwait CN
		Thailand	Ubon Ratchathani	2014	73.86	88	64.9968	Kobasa KT, Talundzic TE, Sug-Aram SR, Boondat BP, Goldman GIF, Lucchi LNW, Dharmarak DP, Sintasath SD, Fukuda FM, Whistler WT, MacArthur MJ, Udhayakumar UV, Prempree PP, Chinanonwait CN
		Thailand	Phusing	2015	100	15	15	Kobasa KT, Talundzic TE, Sug-Aram SR, Boondat BP, Goldman GIF, Lucchi LNW, Dharmarak DP, Sintasath SD, Fukuda FM, Whistler WT, MacArthur MJ, Udhayakumar UV, Prempree PP, Chinanonwait CN
		Thailand	Ubon Ratchathani	2016	66.67	9	6.0003	Kobasa KT, Talundzic TE, Sug-Aram SR, Boondat BP, Goldman GIF, Lucchi LNW, Dharmarak DP, Sintasath SD, Fukuda FM, Whistler WT, MacArthur MJ, Udhayakumar UV, Prempree PP, Chinanonwait CN
		Thailand	Sisaket	2016	94.74	19	18.0006	Kobasa KT, Talundzic TE, Sug-Aram SR, Boondat BP, Goldman GIF, Lucchi LNW, Dharmarak DP, Sintasath SD, Fukuda FM, Whistler WT, MacArthur MJ, Udhayakumar UV, Prempree PP, Chinanonwait CN
		Thailand	Ranong	2016	66.67	9	6.0003	Phyo PAP, Win WKK, Thu TAM, Swe SLL, Htike HH, Beau BC, Sriprawat SK, Winterberg WM, Proux PS, Imwong IM, Ashley AEA, Nosten NF
		Thailand	Kanchanaburi	2016	41.18	34	14.0012	Suttipat Srisutham, Nguyen Than Thuy-Nhien, Ranitha Vongpromek, Teeradet Khomvarn, Mayfong Mayxay, Olivo Miotto, Francois Nosten, Frank Smithuis, Rob van der Pluijm, Lorenz von Seidlein, Carol H Sibley, Philippe J. Guérin, Nicholas P. J. Day, Arjen Dondorp, Mehul Dhorda, Mallika Imwong
		Thailand	clinics of the Shoklo Malaria Research Unit (SMRU)	2017	100	1	1	Imwong IM, Suwannasin SK, Kunasol KC, Sutawong SK, Mayxay MM, Rekol RH, Smithuis SFM, Hlaing HTM, Tun TKM, van der Pluijm VRW, Tripura TR, Miotto MO, Menard MD, Dhorda DM, Day DNPJ, White WNJ, Dondorp DAM
		Thailand	Mae Tao, Mae Sot	2017	100	1	1	Imwong IM, Suwannasin SK, Kunasol KC, Sutawong SK, Mayxay MM, Rekol RH, Smithuis SFM, Hlaing HTM, Tun TKM, van der Pluijm VRW, Tripura TR, Miotto MO, Menard MD, Dhorda DM, Day DNPJ, White WNJ, Dondorp DAM
		Viet Nam	Binh Phuoc	2009	1.73	231	3.9963	Thuy-Nhien TN, Tuyen TNK, Tong TNT, Vy VNT, Thanh TNV, Van VHT, Huong-Thu HP, Quang QHH, Boni BMF, Dolecek DC, Farrar FJ, Thwaites TGE, Miotto MO, White WNJ, Hien HTT
		Viet Nam	Binh Phuoc	2010	4.08	147	5.9976	Thuy-Nhien TN, Tuyen TNK, Tong TNT, Vy VNT, Thanh TNV, Van VHT, Huong-Thu HP, Quang QHH, Boni BMF, Dolecek DC, Farrar FJ, Thwaites TGE, Miotto MO, White WNJ, Hien HTT
		Viet Nam	Bin Phuoc	2011	7.06	85	6.001	Ashley AEA, Dhorda DM, Fairhurst FRM, Amaratunga AC, Lim LP, Suon SS, Sreng SS, Anderson AJM, Mao MS, Sam SB, Sopha SC, Chuor CCM, Nguon NC, Sovannaroth SS, Pukrittayakamee PS, Jittamala JP, Chotivanich CK, Chutasmit CK, Suchatsoonthorn SC, Runcharoen RR, Hien HTT, Thuy-Nhien TNT, Thanh TNV, Phu PNH, Htut HY, Han HKT, Aye AKH, Mokuolu MOA, Olaosebikan ORR, Folaranmi FOO, Mayxay MM, Khanthavong KM…
		Viet Nam	Phuoc Long	2011	4.46	112	4.9952	Takala-Harrison TS, Jacob JCG, Arze AC, Cummings CMP, Silva SJC, Dondorp DAM, Fukuda FMM, Hien HTT, Mayxay MM, Noedl NH, Nosten NF, Kyaw KMP, Nhien NNT, Imwong IM, Bethell BD, Se SY, Lon LC, Tyner TSD, Saunders SDL, Ariey AF, Mercereau-Puijalon MO, Menard MD, Newton NPN, Khanthavong KM, Hongvanthong HB, Starzengruber SP, Fuehrer FHP, Swoboda SP, Khan KWA, Phyo PAP, Nyunt NMM, Nyunt NMH, Brown BTS…
		Viet Nam	Binh Phuoc	2011	7.35	136	9.996	Thuy-Nhien TN, Tuyen TNK, Tong TNT, Vy VNT, Thanh TNV, Van VHT, Huong-Thu HP, Quang QHH, Boni BMF, Dolecek DC, Farrar FJ, Thwaites TGE, Miotto MO, White WNJ, Hien HTT
		Viet Nam	Bin Phuoc	2012	2.86	35	1.001	Ashley AEA, Dhorda DM, Fairhurst FRM, Amaratunga AC, Lim LP, Suon SS, Sreng SS, Anderson AJM, Mao MS, Sam SB, Sopha SC, Chuor CCM, Nguon NC, Sovannaroth SS, Pukrittayakamee PS, Jittamala JP, Chotivanich CK, Chutasmit CK, Suchatsoonthorn SC, Runcharoen RR, Hien HTT, Thuy-Nhien TNT, Thanh TNV, Phu PNH, Htut HY, Han HKT, Aye AKH, Mokuolu MOA, Olaosebikan ORR, Folaranmi FOO, Mayxay MM, Khanthavong KM…
		Viet Nam	Binh Phuoc	2012	5.26	76	3.9976	Thuy-Nhien TN, Tuyen TNK, Tong TNT, Vy VNT, Thanh TNV, Van VHT, Huong-Thu HP, Quang QHH, Boni BMF, Dolecek DC, Farrar FJ, Thwaites TGE, Miotto MO, White WNJ, Hien HTT
		Viet Nam	Binh Phuoc	2013	8.33	48	3.9984	Thuy-Nhien TN, Tuyen TNK, Tong TNT, Vy VNT, Thanh TNV, Van VHT, Huong-Thu HP, Quang QHH, Boni BMF, Dolecek DC, Farrar FJ, Thwaites TGE, Miotto MO, White WNJ, Hien HTT
		Viet Nam	Hanoi	2014	19.43	175	34.0025	Ménard MD, Khim KN, Beghain BJ, Adegnika AAA, Shafiul-Alam SM, Amodu AO, Rahim-Awab RG, Barnadas BC, Berry BA, Boum BY, Bustos BMD, Cao CJ, Chen CJH, Collet CL, Cui CL, Thakur TGD, Dieye DA, Djallé DD, Dorkenoo DMA, Eboumbou-Moukoko ECE, Espino EFE, Fandeur FT, Ferreira-da-Cruz FMF, Fola FAA, Fuehrer FHP, Hassan HAM, Herrera HS, Hongvanthong HB, Houzé HS, Ibrahim IML, Jahirul-Karim JM, Jiang JL, …
		Viet Nam	Binh Phuoc	2014	36.05	86	31.003	Thuy-Nhien TN, Tuyen TNK, Tong TNT, Vy VNT, Thanh TNV, Van VHT, Huong-Thu HP, Quang QHH, Boni BMF, Dolecek DC, Farrar FJ, Thwaites TGE, Miotto MO, White WNJ, Hien HTT
		Viet Nam	Ninh Thuan	2014	3.64	55	2.002	Thuy-Nhien TN, Tuyen TNK, Tong TNT, Vy VNT, Thanh TNV, Van VHT, Huong-Thu HP, Quang QHH, Boni BMF, Dolecek DC, Farrar FJ, Thwaites TGE, Miotto MO, White WNJ, Hien HTT
		Viet Nam	Gia Lai	2014	24.56	57	13.9992	Thuy-Nhien TN, Tuyen TNK, Tong TNT, Vy VNT, Thanh TNV, Van VHT, Huong-Thu HP, Quang QHH, Boni BMF, Dolecek DC, Farrar FJ, Thwaites TGE, Miotto MO, White WNJ, Hien HTT
		Viet Nam	Binh Phuoc	2015	79.07	43	34.0001	Thuy-Nhien TN, Tuyen TNK, Tong TNT, Vy VNT, Thanh TNV, Van VHT, Huong-Thu HP, Quang QHH, Boni BMF, Dolecek DC, Farrar FJ, Thwaites TGE, Miotto MO, White WNJ, Hien HTT
		Viet Nam	Ninh Thuan	2015	3.77	53	1.9981	Thuy-Nhien TN, Tuyen TNK, Tong TNT, Vy VNT, Thanh TNV, Van VHT, Huong-Thu HP, Quang QHH, Boni BMF, Dolecek DC, Farrar FJ, Thwaites TGE, Miotto MO, White WNJ, Hien HTT
		Viet Nam	Gia Lai	2015	62.96	27	16.9992	Thuy-Nhien TN, Tuyen TNK, Tong TNT, Vy VNT, Thanh TNV, Van VHT, Huong-Thu HP, Quang QHH, Boni BMF, Dolecek DC, Farrar FJ, Thwaites TGE, Miotto MO, White WNJ, Hien HTT
	manually added, 2077-2016	Ghana		2012	0.1			Ndwiga et al. 2021
	manually added, 2017-2018	Ghana		2018	3.6			Ndwiga et al. 2021

## Sheet: Malaria incidence from IHME
Summe von val	Spaltenbeschriftungen
Zeilenbeschriftungen	Afghanistan	Albania	Algeria	American Samoa	Andorra	Angola	Antigua and Barbuda	Argentina	Armenia	Australia	Austria	Azerbaijan	Bahamas	Bahrain	Bangladesh	Barbados	Belarus	Belgium	Belize	Benin	Bermuda	Bhutan	Bolivia (Plurinational State of)	Bosnia and Herzegovina	Botswana	Brazil	Brunei Darussalam	Bulgaria	Burkina Faso	Burundi	CÃ´te d'Ivoire	Cabo Verde	Cambodia	Cameroon	Canada	Central African Republic	Chad	Chile	China	Colombia	Comoros	Congo	Cook Islands	Costa Rica	Croatia	Cuba	Cyprus	Czechia	Democratic People's Republic of Korea
1990	10682.7	0	9.60545	0	0	32852.5	0	5.01225	0	0	0	2.05559	0	0	3574.01	0	0	0	3255.6	44460.1	0	46270.6	8170.44	0	148.04	1368.53	0	0	59872.5	47051.7	55672.9	1.07386	4052.28	41387	0	47255.6	24890	0	37.0293	1768.37	473020	41999.4	0	175.249	0	0	0	0	0
1991	8999.52	0	7.82395	0	0	32853.6	0	4.60662	0	0	0	64.5257	0	0	3011.01	0	0	0	2994.42	44344.7	0	37147.7	7428	0	151.366	1337.78	0	0	59882.8	46962.3	55388.7	1.0965	3526.33	41276.3	0	47262.7	24990.6	0	31.7673	2033.45	330647	41796.9	0	300.644	0	0	0	0	0
1992	7437.4	0	6.17341	0	0	32844.2	0	4.20676	0	0	0	117.042	0	0	2493.5	0	0	0	2746.99	44190.6	0	28876.3	6686.87	0	159.371	1301.22	0	0	59863.4	46754.3	55064.6	1.16062	3088.15	41115.5	0	47258.4	25065	0	26.8291	2205.14	202300	41563.1	0	397.312	0	0	0	0	0
1993	6029.49	0	4.71659	0	0	32831.9	0	3.81333	0	0	0	157.409	0	0	2041.25	0	0	0	2517.55	44002	0	21887.6	5958.31	0	171.348	1261.26	0	0	59831.5	46767.8	54719.5	1.26612	2755.12	40910.6	0	47230.6	25121	0	22.4247	2303.67	98277.5	41308.7	0	466.026	0	0	0	0	0
1994	4893.02	0	3.51817	0	0	32819.2	0	3.42578	0	0	0	183.503	0	0	1673.53	0	0	0	2310.11	43788.7	0	16487.3	5254.96	0	186.573	1220.01	0	0	59790.1	46780.9	54367.5	1.41306	2545.12	40681.1	0	47176	25159.3	0	18.7702	2349.42	28657.1	41044.6	0	507.526	0	0	0	0	0
1995	4149.52	0	2.64504	0	0	32807.5	0	3.04391	0	0	0	193.052	0	0	1409.21	0	0	0	2128.58	43563.3	0	12987.1	4589.25	0	204.323	1179.43	0	0	59736.5	46540.4	54020.1	1.60187	2476.2	40441.7	0	47113.8	25190.2	0	16.0913	2362.73	3298.54	40781.6	0	522.507	0	0	0	0	0
1996	3651.77	0	1.96509	0	0	32790.5	0	2.63642	2.65022	0	0	186.344	0	0	1208.41	0	0	0	1943.44	43188.9	0	10688	3843.01	0	247.219	1130.79	0	0	59649.1	46259.3	53663.7	9.14479	2574.25	40133.7	0	47051.8	25156.4	0	13.9266	2235.76	5701.48	40473.8	0	484.262	0	0	0	0	137.914
1997	3210.09	0	1.33319	0	0	32761	0	2.20219	9.01346	0	0	168.357	0	0	1025.89	0	0	0	1742.86	42637.4	0	8696.77	2985.66	0	322.818	1070.74	0	0	59500.5	46044.7	53293.4	26.9156	2797.62	39746.9	0	46987	25018.6	0	11.7652	1920.23	11398.2	40101.2	0	389.89	0	0	0	0	467.908
1998	2854.36	0	0.799717	0	0	32724.7	0	1.78655	16.6798	0	0	144.04	0	0	872.135	0	0	0	1555.94	42050.9	0	7034.71	2159.11	0	407.408	1009.12	0	0	59327.8	45735.4	52941.8	48.213	3063.05	39359.8	0	46926.3	24798.5	0	9.75521	1526.02	18146.8	39674.6	0	276.162	0	0	0	0	863.582
1999	2615.73	0	0.416844	0	0	32684.9	0	1.43549	23.1916	0	0	118.427	0	0	757.768	0	0	0	1410.34	41571.9	0	5726.67	1504.1	0	476.896	955.94	0	0	59133.3	45357.8	52638.5	66.2483	3287.63	39054.7	0	46856.6	24518.8	0	8.04448	1163.59	23757.2	39204.3	0	180.361	0	0	0	0	1197.32
2000	2526.13	0	0.238514	0	0	32643.1	0	1.19564	26.036	0	0	96.5717	0	0	693.597	0	0	0	1332.58	41339.6	0	4794.44	1159.59	0	506.856	921.219	0	0	58908.9	44971.5	52406.5	74.1035	3388.69	38909	0	46774.8	24204.6	0	6.78346	944.229	26092.7	38714.6	0	140.37	0	0	0	0	1339.8
2001	2527.67	0	0.186932	0	0	32639.6	0	1.04967	23.5768	0	0	76.2669	0	0	660.688	0	0	0	1293.4	42085.3	0	4000.44	1021.27	0	461.407	892.176	0	0	57931.8	43074.6	52245.5	69.453	3165.7	39101.1	0	46818	23537.4	0	5.85412	844.914	23751.9	37951.3	0	144.329	0	0	0	0	1213.94
2002	2538.8	0	0.146549	0	0	32671.2	0	0.938363	17.4187	0	0	53.9827	0	0	630.939	0	0	0	1245.15	43959.1	0	3154.37	894.052	0	349.778	853.835	0	0	55931.3	39038.4	52119.2	57.5986	2608.91	39619.9	0	47029.6	22420.5	0	5.05342	765.264	18241.5	36766.5	0	152.817	0	0	0	0	908.223
2003	2552.34	0	0.115891	0	0	32687.1	0	0.845209	9.92966	0	0	33.0032	0	0	601.477	0	0	0	1186.26	46206.4	0	2346.62	779.452	0	215.313	813.206	0	0	53609.5	34100	52001.5	42.9908	1923.06	40254.6	0	47294.5	21197.1	0	4.40083	701.026	11786.5	35313	0	162.881	0	0	0	0	540.809
2004	2563.45	0	0.093437	0	0	32635.8	0	0.753812	3.52685	0	0	16.715	0	0	569.426	0	0	0	1115.15	48084.6	0	1668.94	679.077	0	101.954	777.743	0	0	51670.2	29438.8	51865.3	30.1993	1314.76	40795	0	47499.1	20213.9	0	3.91453	647.899	6550.8	33734.1	0	171.509	0	0	0	0	231.438
2005	2568.99	0	0.0776135	0	0	32460.1	0	0.64801	0.668666	0	0	8.56718	0	0	531.886	0	0	0	1030.24	48849.9	0	1215.02	594.588	0	54.2991	755.394	0	0	50807.7	26203	51680.3	23.9341	992.776	41025.7	0	47515.9	19824.5	0	3.61159	601.568	4634.41	32171.2	0	175.627	0	0	0	0	101.394
2006	2434.14	0	0.0642975	0	0	30845.5	0	0.505126	0.43392	0	0	5.90231	0	0	484.589	0	0	0	877.386	47820.4	0	921.487	523.251	0	63.2061	709.809	0	0	51294.3	24114.7	51280.2	22.8732	899.899	40014.8	0	47089.4	20108	0	3.21774	562.661	6678.54	30176.3	0	158.865	0	0	0	0	102.19
2007	2106.17	0	0.0514242	0	0	27359.6	0	0.335219	0.247249	0	0	3.74142	0	0	428.353	0	0	0	644.25	45424.8	0	666.382	460.156	0	84.211	617.784	0	0	52574.6	22203.8	50559.2	22.2897	832.329	37526.6	0	46202.3	20748.4	0	2.56402	531.565	10900.8	27599.8	0	117.382	0	0	0	0	103.474
2008	1701.56	0	0.0404833	0	0	23271.1	0	0.171737	0.11123	0	0	2.11059	0	0	367.865	0	0	0	392.301	42569.8	0	456.888	403.704	0	109.411	507.815	0	0	54112.3	20577.7	49581.1	21.8866	780.43	34399	0	45078.1	21502.7	0	1.82395	503.543	15743.1	25018.8	0	67.0752	0	0	0	0	104.929
2009	1337.77	0	0.0329843	0	0	19862.6	0	0.0486449	0.0281284	0	0	1.03528	0	0	307.889	0	0	0	183.607	40163.8	0	300.384	352.333	0	130.77	408.966	0	0	55374.4	19307.5	48406.7	21.3591	734.403	31479.4	0	43928.1	22127.1	0	1.17229	473.78	19685.8	23014.6	0	24.1079	0	0	0	0	106.221
2010	1133.78	0	0.0304451	0	0	18429.1	0	0	0	0	0	0.53844	0	0	253.29	0	0	0	81.0386	39109.4	0	204.518	304.461	0	140.111	350.751	0	0	55829.2	18487.5	47096.6	20.3934	684.256	29609.1	0	42956.3	22381.7	0	0.78477	437.414	21248	22168.2	0	4.86067	0	0	0	0	107.016
2011	1053.98	0	0.0323388	0	0	18489.2	0	0	0	0	0	0.354293	0	0	198.315	0	0	0	55.0316	39374.8	0	145.932	258.528	0	128.787	311.602	0	0	54761.3	17963.2	44651.6	17.675	622.293	28549.9	0	42110.7	21805.8	0	0.577792	383.077	18982.5	22192.2	0	3.15506	0	0	0	0	103.254
2012	985.791	0	0.0362152	0	0	18680.1	0	0	0	0	0	0.204689	0	0	139.386	0	0	0	33.8912	40118.4	0	96.7194	214.842	0	100.846	258.443	0	0	52125.8	17511.8	40784.9	13.0369	554.862	27554.9	0	41167.2	20441.1	0	0.368833	312.79	13774.4	22375.9	0	1.79937	0	0	0	0	93.0182
2013	932.632	0	0.0406959	0	0	18980.8	0	0	0	0	0	0.0933565	0	0	84.8187	0	0	0	18.0144	41012.5	0	57.8954	174.596	0	67.1706	204.213	0	0	48411.4	17148.2	36619.5	7.90272	493.043	26686.8	0	40110.5	18794.6	0	0.185317	241.905	7640.48	22654.3	0	0.810588	0	0	0	0	79.2085
2014	898.418	0	0.0443991	0	0	19370.9	0	0	0	0	0	0.0239379	0	0	43.106	0	0	0	7.81621	41736.3	0	30.4939	138.988	0	38.7956	162.406	0	0	44105.9	16907.3	33260.5	3.731	448.106	26007.1	0	39014.6	17370.8	0	0.0545139	186.047	2554.02	22963	0	0.205341	0	0	0	0	64.7612
2015	887.461	0	0.0459437	0	0	19830.4	0	0	0	0	0	0	0	0	22.9107	0	0	0	3.72745	41972.3	0	15.5638	109.188	0	26.8907	147.002	0	0	39688.6	16844.4	31791.2	2.0114	431.431	25573.3	0	37915.5	16672.5	0	0.00355898	161.117	440.349	23239.9	0	0	0	0	0	0	52.6569
2016	993.872	0	0.0314666	0	0	21418.5	0	0	0	0	0	0	0	0	18.3397	0	0	0	3.03257	41507.6	0	8.27198	85.366	0	90.7925	158.998	0	0	33364	21275.2	33863.8	60.0419	470.551	25951.5	0	36284.5	16908.8	0	0.00128017	158.258	524.705	24136.6	0	0	0	0	0	0	42.0666
2017	1190.4	0	0.0155615	0	0	22710.2	0	0	0	0	0	0	0	0	15.0017	0	0	0	2.69246	40801.1	0	5.00679	66.5289	0	168.418	170.687	0	0	27756.8	25654.8	35889.8	134.135	510.857	26318	0	34892.5	17204.9	0	0	156.597	713.103	24841.1	0	0	0	0	0	0	34.1109
2018	1697.91	0	0.0166399	0	0	22424.6	0	0	0	0	0	0	0	0	10.6754	0	0	0	2.92056	40100.8	0	6.21323	53.1077	0	189.751	156.887	0	0	25153	24077.4	34993.1	298.935	442.614	25707.4	0	34314.7	16984.4	0	0	159.576	2864.25	24609.8	0	0	0	0	0	0	32.9615
2019	2609.13	0	0.025501	0	0	21487.3	0	0	0	0	0	0	0	0	5.94044	0	0	0	3.76832	39285.4	0	10.6422	45.0222	0	192.081	119.887	0	0	23799.9	18928.2	32530.4	608.301	273.375	24528.3	0	33955.6	16464.1	0	0	168.411	7334.02	24047.8	0	0	0	0	0	0	37.579
(Leer)
Gesamtergebnis	89764	0	40.3648	0	0	826867	0	38.6607	133.512	0	0	1633.87	0	0	24135.2	0	0	0	32118.1	1.28532e+06	0	215909	56897.8	0	5696.21	21133.6	0	0	1.5438e+06	962083	1.4254e+06	1710.98	51738.1	1.05372e+06	0	1.31907e+06	650821	0	236.775	28810	1.41535e+06	961637	0	5025.73	0	0	0	0	8065.77
[truncated: 158 more columns]

## Sheet: World Region Averages
																				WB= World Bank
Summe von val	Spaltenbeschriftungen
Zeilenbeschriftungen	Africa	African Region	America	Andean Latin America	Asia	Australasia	Caribbean	Central Asia	Central Europe	Central Latin America	Central Sub-Saharan Africa	Commonwealth High Income	Commonwealth Low Income	Commonwealth Middle Income	East Asia	East Asia & Pacific - WB	Eastern Europe	Eastern Mediterranean Region	Eastern Sub-Saharan Africa	Europe & Central Asia - WB	European Region	High-income Asia Pacific	High-income North America	Latin America & Caribbean - WB	Middle East & North Africa - WB	North Africa and Middle East	North America	Oceania	Region of the Americas	South Asia	South Asia - WB	Southeast Asia	South-East Asia Region	Southern Latin America	Southern Sub-Saharan Africa	Sub-Saharan Africa - WB	Tropical Latin America	Western Europe	Western Pacific Region	Western Sub-Saharan Africa	Gesamtergebnis
Incidence	16158.3	18927.5	230.591	168.344	360.037	0	223.123	0	0	744.445	28916.5	0	10371.1	4345.2	0.669612	87.1912	0	1218.48	13704.5	0	0	0.291207	0	358.718	252.957	677.457	0	8805.41	230.591	677.745	709.248	137.914	533.164	0	1164.91	18990	116.171	0	62.7298	25239.7	153413
Gesamtergebnis	16158.3	18927.5	230.591	168.344	360.037	0	223.123	0	0	744.445	28916.5	0	10371.1	4345.2	0.669612	87.1912	0	1218.48	13704.5	0	0	0.291207	0	358.718	252.957	677.457	0	8805.41	230.591	677.745	709.248	137.914	533.164	0	1164.91	18990	116.171	0	62.7298	25239.7	153413
