# Supplementary material for: Impact of different mutations on Kelch13 protein levels, ART resistance, and fitness cost in Plasmodium falciparum parasites
Source: mBio. 2024 May 3;15(6):e01981-23. doi: 10.1128/mbio.01981-23 (PMC11237660; doi:10.1128/mbio.01981-23)
Supplement: Data Set S3 — Whole genome sequencing results. [file mbio.01981-23-s0003.xlsx]

## Sheet: Legend
Legend
#CHROM	Chromosome number
POS	position on the chromosome
REF	nucleotides in the reference genome 3D7
ALT	alternative nucleotides found in sequencing
QUAL	quality score
FILTER	result of the filtering, only results that passed the quality filter are shown
INFO	Information about about this variant, incl. nearest coding sequence. SnpEff adds annotation information in this column.
Sample	sample in which variation was detected, either parental K13 C580Y ("C580Y") or parasites selected in 29 rounds of RSA ("29th)
new-ID	for SNP only, chromosome number and position on the chromosome
Present in both samples?	answer to the question: is the detected SNP or indel present in the parental "C580Y" and the selected "29th" samples. "yes, approximately" describes variations which are have different imprecisely determined ends but largely describe the same region.

## Sheet: SNP
Single nucleotide polymorphisms
#CHROM	POS	ID	REF	ALT	QUAL	FILTER	INFO	FORMAT	INFO	Sample	new-ID	Present in both samples?
Pf3D7_01_v3	57429	.	C	A	1426.06	PASS	AC=2;AF=1.00;AN=2;DP=32;ExcessHet=0.0000;FS=0.000;MLEAC=2;MLEAF=1.00;MQ=40.24;QD=30.97;SOR=4.680;ANN=A|upstream_gene_variant|MODIFIER|PF3D7_0100500|PF3D7_0100500|transcript|PF3D7_0100500.1|transcribed_processed_pseudogene||n.-4149G>T|||||4149|,A|upstream_gene_variant|MODIFIER|PF3D7_0100600|PF3D7_0100600|transcript|PF3D7_0100600.1|protein_coding||c.-2423G>T|||||2423|,A|upstream_gene_variant|MODIFI…	GT:AD:DP:GQ:PGT:PID:PL:PS	1|1:0,32:32:96:1|1:57380_ATATATATATAT_A:1440,96,0:57380	C580Y	Pf3D7_01_v357429	no
Pf3D7_01_v3	57434	.	A	T	1516.06	PASS	AC=2;AF=1.00;AN=2;DP=34;ExcessHet=0.0000;FS=0.000;MLEAC=2;MLEAF=1.00;MQ=40.33;QD=27.24;SOR=5.670;ANN=T|upstream_gene_variant|MODIFIER|PF3D7_0100500|PF3D7_0100500|transcript|PF3D7_0100500.1|transcribed_processed_pseudogene||n.-4154T>A|||||4154|,T|upstream_gene_variant|MODIFIER|PF3D7_0100600|PF3D7_0100600|transcript|PF3D7_0100600.1|protein_coding||c.-2428T>A|||||2428|,T|upstream_gene_variant|MODIFI…	GT:AD:DP:GQ:PGT:PID:PL:PS	1|1:0,34:34:99:1|1:57380_ATATATATATAT_A:1530,102,0:57380	C580Y	Pf3D7_01_v357434	no
Pf3D7_01_v3	119269	.	T	A	12444.1	PASS	AC=2;AF=1.00;AN=2;DP=323;ExcessHet=0.0000;FS=0.000;MLEAC=2;MLEAF=1.00;MQ=60.00;QD=31.98;SOR=1.633;ANN=A|splice_region_variant&intron_variant|LOW|PF3D7_0102600|PF3D7_0102600|transcript|PF3D7_0102600.1|protein_coding|2/2|c.1812+3A>T||||||,A|upstream_gene_variant|MODIFIER|PF3D7_0102500|PF3D7_0102500|transcript|PF3D7_0102500.1|protein_coding||c.-3470A>T|||||1753|	GT:AD:DP:GQ:PL	1/1:0,304:304:99:12458,912,0	C580Y	Pf3D7_01_v3119269	yes
Pf3D7_01_v3	124086	.	C	T	99.64	PASS	AC=1;AF=0.500;AN=2;BaseQRankSum=-3.270e-01;DP=37;ExcessHet=0.0000;FS=0.000;MLEAC=1;MLEAF=0.500;MQ=56.58;MQRankSum=0.173;QD=4.53;ReadPosRankSum=-3.000e-01;SOR=0.223;ANN=T|upstream_gene_variant|MODIFIER|PF3D7_0102600|PF3D7_0102600|transcript|PF3D7_0102600.1|protein_coding||c.-2837G>A|||||1552|,T|upstream_gene_variant|MODIFIER|PF3D7_0102700|PF3D7_0102700|transcript|PF3D7_0102700.1|protein_coding||c.…	GT:AD:DP:GQ:PL	0/1:12,10:25:99:107,0,209	C580Y	Pf3D7_01_v3124086	no
Pf3D7_01_v3	161928	.	T	A	200.64	PASS	AC=1;AF=0.500;AN=2;BaseQRankSum=-4.164e+00;DP=47;ExcessHet=0.0000;FS=38.094;MLEAC=1;MLEAF=0.500;MQ=60.00;MQRankSum=0.00;QD=4.67;ReadPosRankSum=-1.762e+00;SOR=5.281;ANN=A|missense_variant|MODERATE|PF3D7_0103600|PF3D7_0103600|transcript|PF3D7_0103600.1|protein_coding|1/3|c.798T>A|p.His266Gln|1256/5107|798/4605|266/1534||,A|upstream_gene_variant|MODIFIER|PF3D7_0103700|PF3D7_0103700|transcript|PF3D7_…	GT:AD:DP:GQ:PGT:PID:PL:PS	0|1:30,13:43:99:0|1:161928_T_A:208,0,1072:161928	C580Y	Pf3D7_01_v3161928	no
Pf3D7_01_v3	186941	.	G	T	629.64	PASS	AC=1;AF=0.500;AN=2;BaseQRankSum=1.32;DP=32;ExcessHet=0.0000;FS=34.542;MLEAC=1;MLEAF=0.500;MQ=55.97;MQRankSum=-2.868e+00;QD=20.31;ReadPosRankSum=1.10;SOR=4.283;ANN=T|upstream_gene_variant|MODIFIER|PF3D7_0104200|PF3D7_0104200|transcript|PF3D7_0104200.1|protein_coding||c.-2719C>A|||||2121|,T|upstream_gene_variant|MODIFIER|PF3D7_0104300|PF3D7_0104300|transcript|PF3D7_0104300.1|protein_coding||c.-3328…	GT:AD:DP:GQ:PGT:PID:PL:PS	0|1:14,17:31:99:0|1:186941_G_T:637,0,537:186941	C580Y	Pf3D7_01_v3186941	yes
Pf3D7_01_v3	186953	.	A	T	760.64	PASS	AC=1;AF=0.500;AN=2;BaseQRankSum=-1.296e+00;DP=45;ExcessHet=0.0000;FS=48.538;MLEAC=1;MLEAF=0.500;MQ=57.16;MQRankSum=-2.919e+00;QD=17.29;ReadPosRankSum=1.96;SOR=4.887;ANN=T|upstream_gene_variant|MODIFIER|PF3D7_0104200|PF3D7_0104200|transcript|PF3D7_0104200.1|protein_coding||c.-2731T>A|||||2133|,T|upstream_gene_variant|MODIFIER|PF3D7_0104300|PF3D7_0104300|transcript|PF3D7_0104300.1|protein_coding||c…	GT:AD:DP:GQ:PGT:PID:PL:PS	0|1:21,23:44:99:0|1:186941_G_T:768,0,815:186941	C580Y	Pf3D7_01_v3186953	yes
Pf3D7_01_v3	186956	.	G	T	751.64	PASS	AC=1;AF=0.500;AN=2;BaseQRankSum=-1.530e+00;DP=48;ExcessHet=0.0000;FS=45.454;MLEAC=1;MLEAF=0.500;MQ=57.34;MQRankSum=-3.106e+00;QD=15.99;ReadPosRankSum=1.77;SOR=4.888;ANN=T|upstream_gene_variant|MODIFIER|PF3D7_0104200|PF3D7_0104200|transcript|PF3D7_0104200.1|protein_coding||c.-2734C>A|||||2136|,T|upstream_gene_variant|MODIFIER|PF3D7_0104300|PF3D7_0104300|transcript|PF3D7_0104300.1|protein_coding||c…	GT:AD:DP:GQ:PGT:PID:PL:PS	0|1:24,23:47:99:0|1:186941_G_T:759,0,941:186941	C580Y	Pf3D7_01_v3186956	yes
Pf3D7_01_v3	186964	.	C	T	754.64	PASS	AC=1;AF=0.500;AN=2;BaseQRankSum=-4.490e-01;DP=52;ExcessHet=0.0000;FS=44.002;MLEAC=1;MLEAF=0.500;MQ=57.22;MQRankSum=-3.307e+00;QD=14.80;ReadPosRankSum=-2.336e+00;SOR=5.055;ANN=T|upstream_gene_variant|MODIFIER|PF3D7_0104200|PF3D7_0104200|transcript|PF3D7_0104200.1|protein_coding||c.-2742G>A|||||2144|,T|upstream_gene_variant|MODIFIER|PF3D7_0104300|PF3D7_0104300|transcript|PF3D7_0104300.1|protein_cod…	GT:AD:DP:GQ:PGT:PID:PL:PS	0|1:26,25:51:99:0|1:186941_G_T:762,0,1013:186941	C580Y	Pf3D7_01_v3186964	no
Pf3D7_01_v3	186968	.	G	T	750.64	PASS	AC=1;AF=0.500;AN=2;BaseQRankSum=-3.191e+00;DP=54;ExcessHet=0.0000;FS=37.316;MLEAC=1;MLEAF=0.500;MQ=57.67;MQRankSum=-3.477e+00;QD=13.90;ReadPosRankSum=-3.939e+00;SOR=5.057;ANN=T|upstream_gene_variant|MODIFIER|PF3D7_0104200|PF3D7_0104200|transcript|PF3D7_0104200.1|protein_coding||c.-2746C>A|||||2148|,T|upstream_gene_variant|MODIFIER|PF3D7_0104300|PF3D7_0104300|transcript|PF3D7_0104300.1|protein_cod…	GT:AD:DP:GQ:PGT:PID:PL:PS	0|1:29,25:54:99:0|1:186941_G_T:758,0,1018:186941	C580Y	Pf3D7_01_v3186968	no
Pf3D7_01_v3	217616	.	T	C	476.64	PASS	AC=1;AF=0.500;AN=2;BaseQRankSum=0.410;DP=102;ExcessHet=0.0000;FS=2.404;MLEAC=1;MLEAF=0.500;MQ=60.00;MQRankSum=0.00;QD=5.07;ReadPosRankSum=-1.060e-01;SOR=1.159;ANN=C|splice_region_variant|LOW|PF3D7_0104800|PF3D7_0104800|transcript|PF3D7_0104800.1|protein_coding|1/1|c.*107T>C||||||,C|3_prime_UTR_variant|MODIFIER|PF3D7_0104800|PF3D7_0104800|transcript|PF3D7_0104800.1|protein_coding|1/1|c.*107T>C||||…	GT:AD:DP:GQ:PL	0/1:74,20:94:99:484,0,2725	C580Y	Pf3D7_01_v3217616	no
Pf3D7_01_v3	224520	.	T	A	39.64	PASS	AC=1;AF=0.500;AN=2;BaseQRankSum=-1.648e+00;DP=16;ExcessHet=0.0000;FS=10.532;MLEAC=1;MLEAF=0.500;MQ=60.00;MQRankSum=0.00;QD=2.48;ReadPosRankSum=-2.066e+00;SOR=3.241;ANN=A|upstream_gene_variant|MODIFIER|PF3D7_0105200|PF3D7_0105200|transcript|PF3D7_0105200.1|protein_coding||c.-560A>T|||||19|,A|downstream_gene_variant|MODIFIER|PF3D7_0105100|PF3D7_0105100|transcript|PF3D7_0105100.1|protein_coding||c.*…	GT:AD:DP:GQ:PGT:PID:PL:PS	0|1:12,4:16:47:0|1:224520_T_A:47,0,458:224520	C580Y	Pf3D7_01_v3224520	no
Pf3D7_01_v3	224522	.	T	A	37.64	PASS	AC=1;AF=0.500;AN=2;BaseQRankSum=-2.356e+00;DP=17;ExcessHet=0.0000;FS=10.843;MLEAC=1;MLEAF=0.500;MQ=60.00;MQRankSum=0.00;QD=2.21;ReadPosRankSum=-1.881e+00;SOR=3.236;ANN=A|upstream_gene_variant|MODIFIER|PF3D7_0105200|PF3D7_0105200|transcript|PF3D7_0105200.1|protein_coding||c.-562A>T|||||21|,A|downstream_gene_variant|MODIFIER|PF3D7_0105100|PF3D7_0105100|transcript|PF3D7_0105100.1|protein_coding||c.*…	GT:AD:DP:GQ:PGT:PID:PL:PS	0|1:13,4:17:45:0|1:224520_T_A:45,0,465:224520	C580Y	Pf3D7_01_v3224522	no
Pf3D7_01_v3	288672	.	A	T	152.64	PASS	AC=1;AF=0.500;AN=2;BaseQRankSum=-4.028e+00;DP=82;ExcessHet=0.0000;FS=12.341;MLEAC=1;MLEAF=0.500;MQ=60.00;MQRankSum=0.00;QD=2.01;ReadPosRankSum=0.282;SOR=3.242;ANN=T|upstream_gene_variant|MODIFIER|PF3D7_0106900|PF3D7_0106900|transcript|PF3D7_0106900.1|protein_coding||c.-1714A>T|||||1177|,T|upstream_gene_variant|MODIFIER|PF3D7_0107000|PF3D7_0107000|transcript|PF3D7_0107000.1|protein_coding||c.-4970…	GT:AD:DP:GQ:PGT:PID:PL:PS	0|1:60,16:76:99:0|1:288672_A_T:160,0,1993:288672	C580Y	Pf3D7_01_v3288672	no
Pf3D7_01_v3	288674	.	A	T	152.64	PASS	AC=1;AF=0.500;AN=2;BaseQRankSum=-4.151e+00;DP=83;ExcessHet=0.0000;FS=12.341;MLEAC=1;MLEAF=0.500;MQ=60.00;MQRankSum=0.00;QD=2.01;ReadPosRankSum=-4.850e-01;SOR=3.242;ANN=T|upstream_gene_variant|MODIFIER|PF3D7_0106900|PF3D7_0106900|transcript|PF3D7_0106900.1|protein_coding||c.-1712A>T|||||1175|,T|upstream_gene_variant|MODIFIER|PF3D7_0107000|PF3D7_0107000|transcript|PF3D7_0107000.1|protein_coding||c.…	GT:AD:DP:GQ:PGT:PID:PL:PS	0|1:60,16:76:99:0|1:288672_A_T:160,0,1992:288672	C580Y	Pf3D7_01_v3288674	no
Pf3D7_01_v3	314519	.	C	T	437.06	PASS	AC=2;AF=1.00;AN=2;DP=11;ExcessHet=0.0000;FS=0.000;MLEAC=2;MLEAF=1.00;MQ=57.82;QD=26.08;SOR=1.609;ANN=T|5_prime_UTR_variant|MODIFIER|PF3D7_0107600|PF3D7_0107600|transcript|PF3D7_0107600.1|protein_coding|1/1|c.-99C>T|||||99|,T|upstream_gene_variant|MODIFIER|PF3D7_0107500|PF3D7_0107500|transcript|PF3D7_0107500.1|protein_coding||c.-5262G>A|||||2591|	GT:AD:DP:GQ:PGT:PID:PL:PS	1|1:0,10:10:31:1|1:314507_T_TATATAC:451,31,0:314507	C580Y	Pf3D7_01_v3314519	yes
Pf3D7_01_v3	321662	.	A	T	1161.06	PASS	AC=2;AF=1.00;AN=2;DP=29;ExcessHet=0.0000;FS=0.000;MLEAC=2;MLEAF=1.00;MQ=60.00;QD=27.08;SOR=3.334;ANN=T|upstream_gene_variant|MODIFIER|PF3D7_0107800|PF3D7_0107800|transcript|PF3D7_0107800.1|protein_coding||c.-709A>T|||||95|,T|downstream_gene_variant|MODIFIER|PF3D7_0107600|PF3D7_0107600|transcript|PF3D7_0107600.1|protein_coding||c.*2257A>T|||||2137|,T|downstream_gene_variant|MODIFIER|PF3D7_0107700|…	GT:AD:DP:GQ:PL	1/1:0,29:29:87:1175,87,0	C580Y	Pf3D7_01_v3321662	yes
Pf3D7_01_v3	363267	.	G	T	109.64	PASS	AC=1;AF=0.500;AN=2;BaseQRankSum=-2.203e+00;DP=48;ExcessHet=0.0000;FS=2.652;MLEAC=1;MLEAF=0.500;MQ=60.00;MQRankSum=0.00;QD=2.67;ReadPosRankSum=-4.730e-01;SOR=1.550;ANN=T|upstream_gene_variant|MODIFIER|PF3D7_0108900|PF3D7_0108900|transcript|PF3D7_0108900.1|lincRNA||n.-681C>A|||||681|,T|upstream_gene_variant|MODIFIER|PF3D7_0109100|PF3D7_0109100|transcript|PF3D7_0109100.1|protein_coding||c.-2343G>T||…	GT:AD:DP:GQ:PGT:PID:PL:PS	0|1:29,12:41:99:0|1:363267_G_T:117,0,951:363267	C580Y	Pf3D7_01_v3363267	yes
Pf3D7_01_v3	377738	.	T	A	680.64	PASS	AC=1;AF=0.500;AN=2;BaseQRankSum=-9.300e-02;DP=49;ExcessHet=0.0000;FS=20.380;MLEAC=1;MLEAF=0.500;MQ=59.11;MQRankSum=-1.225e+00;QD=15.13;ReadPosRankSum=-7.150e-01;SOR=5.123;ANN=A|upstream_gene_variant|MODIFIER|PF3D7_0109300|PF3D7_0109300|transcript|PF3D7_0109300.1|protein_coding||c.-4726A>T|||||4675|,A|upstream_gene_variant|MODIFIER|PF3D7_0109400|PF3D7_0109400|transcript|PF3D7_0109400.1|protein_cod…	GT:AD:DP:GQ:PGT:PID:PL:PS	0|1:15,30:45:99:0|1:377738_T_A:688,0,354:377738	C580Y	Pf3D7_01_v3377738	yes
Pf3D7_01_v3	377743	.	T	A	885.64	PASS	AC=1;AF=0.500;AN=2;BaseQRankSum=-1.639e+00;DP=48;ExcessHet=0.0000;FS=25.567;MLEAC=1;MLEAF=0.500;MQ=59.09;MQRankSum=-1.008e+00;QD=18.84;ReadPosRankSum=1.62;SOR=5.994;ANN=A|upstream_gene_variant|MODIFIER|PF3D7_0109300|PF3D7_0109300|transcript|PF3D7_0109300.1|protein_coding||c.-4731A>T|||||4680|,A|upstream_gene_variant|MODIFIER|PF3D7_0109400|PF3D7_0109400|transcript|PF3D7_0109400.1|protein_coding||c…	GT:AD:DP:GQ:PL	0/1:12,35:47:89:893,0,89	C580Y	Pf3D7_01_v3377743	yes
Pf3D7_01_v3	377754	.	G	A	554.64	PASS	AC=1;AF=0.500;AN=2;BaseQRankSum=-1.793e+00;DP=37;ExcessHet=0.0000;FS=12.548;MLEAC=1;MLEAF=0.500;MQ=58.82;MQRankSum=-1.421e+00;QD=15.85;ReadPosRankSum=0.256;SOR=4.003;ANN=A|upstream_gene_variant|MODIFIER|PF3D7_0109300|PF3D7_0109300|transcript|PF3D7_0109300.1|protein_coding||c.-4742C>T|||||4691|,A|upstream_gene_variant|MODIFIER|PF3D7_0109400|PF3D7_0109400|transcript|PF3D7_0109400.1|protein_coding||…	GT:AD:DP:GQ:PGT:PID:PL:PS	0|1:14,21:35:99:0|1:377738_T_A:562,0,338:377738	C580Y	Pf3D7_01_v3377754	no
Pf3D7_01_v3	377757	.	T	A	496.64	PASS	AC=1;AF=0.500;AN=2;BaseQRankSum=-8.400e-01;DP=35;ExcessHet=0.0000;FS=11.758;MLEAC=1;MLEAF=0.500;MQ=58.75;MQRankSum=-1.497e+00;QD=15.05;ReadPosRankSum=-4.950e-01;SOR=3.816;ANN=A|upstream_gene_variant|MODIFIER|PF3D7_0109300|PF3D7_0109300|transcript|PF3D7_0109300.1|protein_coding||c.-4745A>T|||||4694|,A|upstream_gene_variant|MODIFIER|PF3D7_0109400|PF3D7_0109400|transcript|PF3D7_0109400.1|protein_cod…	GT:AD:DP:GQ:PGT:PID:PL:PS	0|1:14,19:33:99:0|1:377738_T_A:504,0,344:377738	C580Y	Pf3D7_01_v3377757	no
Pf3D7_01_v3	391882	.	A	T	255.64	PASS	AC=1;AF=0.500;AN=2;BaseQRankSum=-3.068e+00;DP=125;ExcessHet=0.0000;FS=14.412;MLEAC=1;MLEAF=0.500;MQ=59.95;MQRankSum=0.00;QD=3.60;ReadPosRankSum=-2.605e+00;SOR=2.110;ANN=T|missense_variant|MODERATE|PF3D7_0110100|PF3D7_0110100|transcript|PF3D7_0110100.1|protein_coding|1/1|c.184T>A|p.Tyr62Asn|304/3299|184/2805|62/934||,T|upstream_gene_variant|MODIFIER|PF3D7_0110200|PF3D7_0110200|transcript|PF3D7_011…	GT:AD:DP:GQ:PL	0/1:47,24:87:99:263,0,2660	C580Y	Pf3D7_01_v3391882	no
Pf3D7_01_v3	402224	.	G	A	685.64	PASS	AC=1;AF=0.500;AN=2;BaseQRankSum=0.578;DP=197;ExcessHet=0.0000;FS=6.471;MLEAC=1;MLEAF=0.500;MQ=58.05;MQRankSum=-3.324e+00;QD=3.52;ReadPosRankSum=-7.537e+00;SOR=1.087;ANN=A|missense_variant|MODERATE|PF3D7_0110500|PF3D7_0110500|transcript|PF3D7_0110500.1|protein_coding|1/2|c.5634G>A|p.Met1878Ile|5645/7101|5634/6858|1878/2285||,A|upstream_gene_variant|MODIFIER|PF3D7_0110600|PF3D7_0110600|transcript|P…	GT:AD:DP:GQ:PGT:PID:PL:PS	0|1:153,42:195:99:0|1:402224_G_A:693,0,6242:402224	C580Y	Pf3D7_01_v3402224	no
Pf3D7_01_v3	405278	.	C	T	37.64	PASS	AC=1;AF=0.500;AN=2;BaseQRankSum=-1.255e+00;DP=18;ExcessHet=0.0000;FS=10.898;MLEAC=1;MLEAF=0.500;MQ=59.49;MQRankSum=0.00;QD=2.51;ReadPosRankSum=-2.469e+00;SOR=0.823;ANN=T|5_prime_UTR_variant|MODIFIER|PF3D7_0110600|PF3D7_0110600|transcript|PF3D7_0110600.1|protein_coding|1/7|c.-461C>T|||||461|,T|downstream_gene_variant|MODIFIER|PF3D7_0110500|PF3D7_0110500|transcript|PF3D7_0110500.1|protein_coding||c…	GT:AD:DP:GQ:PL	0/1:12,3:15:45:45,0,462	C580Y	Pf3D7_01_v3405278	no
Pf3D7_01_v3	407090	.	G	A	178.64	PASS	AC=1;AF=0.500;AN=2;BaseQRankSum=-3.552e+00;DP=88;ExcessHet=0.0000;FS=35.128;MLEAC=1;MLEAF=0.500;MQ=59.63;MQRankSum=-3.844e+00;QD=2.13;ReadPosRankSum=-3.609e+00;SOR=4.800;ANN=A|missense_variant|MODERATE|PF3D7_0110600|PF3D7_0110600|transcript|PF3D7_0110600.1|protein_coding|1/7|c.1352G>A|p.Arg451Lys|2084/6149|1352/5133|451/1710||,A|downstream_gene_variant|MODIFIER|PF3D7_0110500|PF3D7_0110500|transcr…	GT:AD:DP:GQ:PGT:PID:PL:PS	0|1:74,10:84:99:0|1:407052_G_A:186,0,3034:407052	C580Y	Pf3D7_01_v3407090	no
Pf3D7_01_v3	410174	.	T	A	379.64	PASS	AC=1;AF=0.500;AN=2;BaseQRankSum=2.45;DP=135;ExcessHet=0.0000;FS=53.787;MLEAC=1;MLEAF=0.500;MQ=59.79;MQRankSum=-1.656e+00;QD=3.76;ReadPosRankSum=-4.697e+00;SOR=4.327;ANN=A|downstream_gene_variant|MODIFIER|PF3D7_0110700|PF3D7_0110700|transcript|PF3D7_0110700.1|protein_coding||c.*3586A>T|||||2902|,A|intron_variant|MODIFIER|PF3D7_0110600|PF3D7_0110600|transcript|PF3D7_0110600.1|protein_coding|1/6|c.4…	GT:AD:DP:GQ:PL	0/1:76,25:103:99:387,0,3580	C580Y	Pf3D7_01_v3410174	no
Pf3D7_01_v3	417149	.	A	T	210.96	PASS	AC=2;AF=1.00;AN=2;DP=5;ExcessHet=0.0000;FS=0.000;MLEAC=2;MLEAF=1.00;MQ=60.00;QD=30.56;SOR=3.611;ANN=T|upstream_gene_variant|MODIFIER|PF3D7_0110700|PF3D7_0110700|transcript|PF3D7_0110700.1|protein_coding||c.-2049T>A|||||148|,T|upstream_gene_variant|MODIFIER|PF3D7_0110800|PF3D7_0110800|transcript|PF3D7_0110800.1|protein_coding||c.-772A>T|||||105|,T|downstream_gene_variant|MODIFIER|PF3D7_0110600|PF3…	GT:AD:DP:GQ:PGT:PID:PL:PS	1|1:0,5:5:15:1|1:417149_A_T:225,15,0:417149	C580Y	Pf3D7_01_v3417149	no
Pf3D7_01_v3	417156	.	G	T	346.04	PASS	AC=2;AF=1.00;AN=2;DP=8;ExcessHet=0.0000;FS=0.000;MLEAC=2;MLEAF=1.00;MQ=60.00;QD=33.63;SOR=4.407;ANN=T|upstream_gene_variant|MODIFIER|PF3D7_0110700|PF3D7_0110700|transcript|PF3D7_0110700.1|protein_coding||c.-2056C>A|||||155|,T|upstream_gene_variant|MODIFIER|PF3D7_0110800|PF3D7_0110800|transcript|PF3D7_0110800.1|protein_coding||c.-765G>T|||||98|,T|downstream_gene_variant|MODIFIER|PF3D7_0110600|PF3D…	GT:AD:DP:GQ:PGT:PID:PL:PS	1|1:0,8:8:24:1|1:417149_A_T:360,24,0:417149	C580Y	Pf3D7_01_v3417156	no
Pf3D7_01_v3	417162	.	G	T	111.27	PASS	AC=2;AF=1.00;AN=2;DP=9;ExcessHet=0.0000;FS=0.000;MLEAC=1;MLEAF=0.500;MQ=60.00;QD=15.90;SOR=4.615;ANN=T|upstream_gene_variant|MODIFIER|PF3D7_0110700|PF3D7_0110700|transcript|PF3D7_0110700.1|protein_coding||c.-2062C>A|||||161|,T|upstream_gene_variant|MODIFIER|PF3D7_0110800|PF3D7_0110800|transcript|PF3D7_0110800.1|protein_coding||c.-759G>T|||||92|,T|downstream_gene_variant|MODIFIER|PF3D7_0110600|PF3…	GT:AD:DP:GQ:PGT:PID:PL:PS	1|1:0,7:9:27:1|1:417149_A_T:364,27,0:417149	C580Y	Pf3D7_01_v3417162	no
Pf3D7_01_v3	487573	.	T	A	540.64	PASS	AC=1;AF=0.500;AN=2;BaseQRankSum=-1.974e+00;DP=57;ExcessHet=0.0000;FS=34.143;MLEAC=1;MLEAF=0.500;MQ=60.00;MQRankSum=0.00;QD=10.81;ReadPosRankSum=-6.140e-01;SOR=5.663;ANN=A|3_prime_UTR_variant|MODIFIER|PF3D7_0112900|PF3D7_0112900|transcript|PF3D7_0112900.1|protein_coding|2/2|c.*387T>A|||||387|,A|3_prime_UTR_variant|MODIFIER|PF3D7_0113000|PF3D7_0113000|transcript|PF3D7_0113000.1|protein_coding|2/2|c…	GT:AD:DP:GQ:PGT:PID:PL:PS	0|1:27,23:50:99:0|1:487573_T_A:548,0,757:487573	C580Y	Pf3D7_01_v3487573	yes
Pf3D7_01_v3	487577	.	T	A	543.64	PASS	AC=1;AF=0.500;AN=2;BaseQRankSum=-1.405e+00;DP=56;ExcessHet=0.0000;FS=35.064;MLEAC=1;MLEAF=0.500;MQ=60.00;MQRankSum=0.00;QD=11.09;ReadPosRankSum=-2.213e+00;SOR=5.784;ANN=A|3_prime_UTR_variant|MODIFIER|PF3D7_0112900|PF3D7_0112900|transcript|PF3D7_0112900.1|protein_coding|2/2|c.*391T>A|||||391|,A|3_prime_UTR_variant|MODIFIER|PF3D7_0113000|PF3D7_0113000|transcript|PF3D7_0113000.1|protein_coding|2/2|c…	GT:AD:DP:GQ:PGT:PID:PL:PS	0|1:26,23:49:99:0|1:487573_T_A:551,0,750:487573	C580Y	Pf3D7_01_v3487577	no
Pf3D7_01_v3	490428	.	C	A	44.64	PASS	AC=1;AF=0.500;AN=2;BaseQRankSum=-1.790e-01;DP=27;ExcessHet=0.0000;FS=2.632;MLEAC=1;MLEAF=0.500;MQ=60.00;MQRankSum=0.00;QD=5.58;ReadPosRankSum=0.00;SOR=0.595;ANN=A|5_prime_UTR_variant|MODIFIER|PF3D7_0113000|PF3D7_0113000|transcript|PF3D7_0113000.1|protein_coding|1/2|c.-301G>T|||||301|,A|upstream_gene_variant|MODIFIER|PF3D7_0113100|PF3D7_0113100|transcript|PF3D7_0113100.1|protein_coding||c.-4816C>A…	GT:AD:DP:GQ:PL	0/1:4,4:11:52:52,0,359	C580Y	Pf3D7_01_v3490428	no
Pf3D7_01_v3	499968	.	A	G	9571.06	PASS	AC=2;AF=1.00;AN=2;DP=259;ExcessHet=0.0000;FS=0.000;MLEAC=2;MLEAF=1.00;MQ=59.97;QD=30.55;SOR=1.098;ANN=G|synonymous_variant|LOW|PF3D7_0113100|PF3D7_0113100|transcript|PF3D7_0113100.1|protein_coding|2/2|c.4560A>G|p.Lys1520Lys|4863/5242|4560/4668|1520/1555||,G|downstream_gene_variant|MODIFIER|PF3D7_0113200|PF3D7_0113200|transcript|PF3D7_0113200.1|protein_coding||c.*991T>C|||||920|,G|downstream_gene_…	GT:AD:DP:GQ:PL	1/1:0,249:249:99:9585,740,0	C580Y	Pf3D7_01_v3499968	no
Pf3D7_02_v3	61566	.	G	A	187.64	PASS	AC=1;AF=0.500;AN=2;BaseQRankSum=1.93;DP=87;ExcessHet=0.0000;FS=8.153;MLEAC=1;MLEAF=0.500;MQ=58.25;MQRankSum=-5.558e+00;QD=2.23;ReadPosRankSum=1.70;SOR=0.090;ANN=A|upstream_gene_variant|MODIFIER|PF3D7_0201000|PF3D7_0201000|transcript|PF3D7_0201000.1|protein_coding||c.-3145C>T|||||3145|,A|upstream_gene_variant|MODIFIER|PF3D7_0201100|PF3D7_0201100|transcript|PF3D7_0201100.1|protein_coding||c.-1247C>…	GT:AD:DP:GQ:PGT:PID:PL:PS	0|1:73,11:84:99:0|1:61556_C_T:195,0,2753:61556	C580Y	Pf3D7_02_v361566	yes
Pf3D7_02_v3	61649	.	G	A	702.64	PASS	AC=1;AF=0.500;AN=2;BaseQRankSum=2.17;DP=83;ExcessHet=0.0000;FS=2.105;MLEAC=1;MLEAF=0.500;MQ=58.89;MQRankSum=-3.670e+00;QD=9.37;ReadPosRankSum=0.845;SOR=0.990;ANN=A|upstream_gene_variant|MODIFIER|PF3D7_0201000|PF3D7_0201000|transcript|PF3D7_0201000.1|protein_coding||c.-3228C>T|||||3228|,A|upstream_gene_variant|MODIFIER|PF3D7_0201100|PF3D7_0201100|transcript|PF3D7_0201100.1|protein_coding||c.-1330C…	GT:AD:DP:GQ:PGT:PID:PL:PS	0|1:54,21:75:99:0|1:61649_G_A:710,0,1984:61649	C580Y	Pf3D7_02_v361649	yes
Pf3D7_02_v3	61660	.	G	C	724.64	PASS	AC=1;AF=0.500;AN=2;BaseQRankSum=0.282;DP=88;ExcessHet=0.0000;FS=0.962;MLEAC=1;MLEAF=0.500;MQ=59.20;MQRankSum=-3.153e+00;QD=9.66;ReadPosRankSum=0.846;SOR=0.527;ANN=C|upstream_gene_variant|MODIFIER|PF3D7_0201000|PF3D7_0201000|transcript|PF3D7_0201000.1|protein_coding||c.-3239C>G|||||3239|,C|upstream_gene_variant|MODIFIER|PF3D7_0201100|PF3D7_0201100|transcript|PF3D7_0201100.1|protein_coding||c.-1341…	GT:AD:DP:GQ:PGT:PID:PL:PS	0|1:53,22:75:99:0|1:61649_G_A:732,0,1973:61649	C580Y	Pf3D7_02_v361660	yes
Pf3D7_02_v3	165612	.	T	A	301.64	PASS	AC=1;AF=0.500;AN=2;BaseQRankSum=-7.570e-01;DP=39;ExcessHet=0.0000;FS=4.058;MLEAC=1;MLEAF=0.500;MQ=59.45;MQRankSum=0.00;QD=10.77;ReadPosRankSum=-7.610e-01;SOR=2.461;ANN=A|upstream_gene_variant|MODIFIER|PF3D7_0203400|PF3D7_0203400|transcript|PF3D7_0203400.1|protein_coding||c.-2712A>T|||||1748|,A|upstream_gene_variant|MODIFIER|PF3D7_0203600|PF3D7_0203600|transcript|PF3D7_0203600.1|protein_coding||c.…	GT:AD:DP:GQ:PGT:PID:PL:PS	0|1:11,17:28:99:0|1:165612_T_A:309,0,212:165612	C580Y	Pf3D7_02_v3165612	yes
Pf3D7_02_v3	165615	.	G	A	301.64	PASS	AC=1;AF=0.500;AN=2;BaseQRankSum=-2.967e+00;DP=36;ExcessHet=0.0000;FS=4.058;MLEAC=1;MLEAF=0.500;MQ=59.40;MQRankSum=0.00;QD=10.77;ReadPosRankSum=-5.240e-01;SOR=2.461;ANN=A|upstream_gene_variant|MODIFIER|PF3D7_0203400|PF3D7_0203400|transcript|PF3D7_0203400.1|protein_coding||c.-2715C>T|||||1751|,A|upstream_gene_variant|MODIFIER|PF3D7_0203600|PF3D7_0203600|transcript|PF3D7_0203600.1|protein_coding||c.…	GT:AD:DP:GQ:PGT:PID:PL:PS	0|1:11,17:28:99:0|1:165612_T_A:309,0,212:165612	C580Y	Pf3D7_02_v3165615	yes
Pf3D7_02_v3	168548	.	A	T	109.64	PASS	AC=1;AF=0.500;AN=2;BaseQRankSum=-3.188e+00;DP=35;ExcessHet=0.0000;FS=10.375;MLEAC=1;MLEAF=0.500;MQ=60.00;MQRankSum=0.00;QD=3.43;ReadPosRankSum=-5.490e-01;SOR=3.456;ANN=T|3_prime_UTR_variant|MODIFIER|PF3D7_0203600|PF3D7_0203600|transcript|PF3D7_0203600.1|protein_coding|1/1|c.*497A>T|||||497|,T|upstream_gene_variant|MODIFIER|PF3D7_0203400|PF3D7_0203400|transcript|PF3D7_0203400.1|protein_coding||c.-…	GT:AD:DP:GQ:PL	0/1:15,17:32:99:117,0,236	C580Y	Pf3D7_02_v3168548	no
Pf3D7_02_v3	199813	.	T	A	53.64	PASS	AC=1;AF=0.500;AN=2;BaseQRankSum=-1.809e+00;DP=24;ExcessHet=0.0000;FS=5.527;MLEAC=1;MLEAF=0.500;MQ=60.00;MQRankSum=0.00;QD=2.23;ReadPosRankSum=-3.578e+00;SOR=2.303;ANN=A|upstream_gene_variant|MODIFIER|PF3D7_0204300|PF3D7_0204300|transcript|PF3D7_0204300.1|protein_coding||c.-2897A>T|||||2662|,A|upstream_gene_variant|MODIFIER|PF3D7_0204400|PF3D7_0204400|transcript|PF3D7_0204400.1|protein_coding||c.-…	GT:AD:DP:GQ:PL	0/1:18,6:24:61:61,0,550	C580Y	Pf3D7_02_v3199813	yes
Pf3D7_02_v3	274921	.	A	T	68.64	PASS	AC=1;AF=0.500;AN=2;BaseQRankSum=-2.807e+00;DP=35;ExcessHet=0.0000;FS=22.335;MLEAC=1;MLEAF=0.500;MQ=60.00;MQRankSum=0.00;QD=2.02;ReadPosRankSum=-5.060e-01;SOR=4.804;ANN=T|upstream_gene_variant|MODIFIER|PF3D7_0206600|PF3D7_0206600|transcript|PF3D7_0206600.1|protein_coding||c.-4302T>A|||||4275|,T|upstream_gene_variant|MODIFIER|PF3D7_0206800|PF3D7_0206800|transcript|PF3D7_0206800.1|protein_coding||c.…	GT:AD:DP:GQ:PL	0/1:22,12:34:76:76,0,572	C580Y	Pf3D7_02_v3274921	no
Pf3D7_02_v3	293372	.	C	T	346.64	PASS	AC=1;AF=0.500;AN=2;BaseQRankSum=-2.482e+00;DP=39;ExcessHet=0.0000;FS=30.366;MLEAC=1;MLEAF=0.500;MQ=60.00;MQRankSum=0.00;QD=8.89;ReadPosRankSum=-1.999e+00;SOR=4.974;ANN=T|upstream_gene_variant|MODIFIER|PF3D7_0207200|PF3D7_0207200|transcript|PF3D7_0207200.1|protein_coding||c.-4707G>A|||||4431|,T|upstream_gene_variant|MODIFIER|PF3D7_0207300|PF3D7_0207300|transcript|PF3D7_0207300.1|protein_coding||c.…	GT:AD:DP:GQ:PGT:PID:PL:PS	0|1:28,11:39:99:0|1:293372_C_T:354,0,1140:293372	C580Y	Pf3D7_02_v3293372	no
Pf3D7_02_v3	293374	.	G	T	343.64	PASS	AC=1;AF=0.500;AN=2;BaseQRankSum=-1.597e+00;DP=40;ExcessHet=0.0000;FS=31.059;MLEAC=1;MLEAF=0.500;MQ=60.00;MQRankSum=0.00;QD=8.59;ReadPosRankSum=-2.110e+00;SOR=4.973;ANN=T|upstream_gene_variant|MODIFIER|PF3D7_0207200|PF3D7_0207200|transcript|PF3D7_0207200.1|protein_coding||c.-4709C>A|||||4433|,T|upstream_gene_variant|MODIFIER|PF3D7_0207300|PF3D7_0207300|transcript|PF3D7_0207300.1|protein_coding||c.…	GT:AD:DP:GQ:PGT:PID:PL:PS	0|1:29,11:40:99:0|1:293372_C_T:351,0,1182:293372	C580Y	Pf3D7_02_v3293374	no
Pf3D7_02_v3	293377	.	G	T	334.64	PASS	AC=1;AF=0.500;AN=2;BaseQRankSum=-1.046e+00;DP=43;ExcessHet=0.0000;FS=30.796;MLEAC=1;MLEAF=0.500;MQ=60.00;MQRankSum=0.00;QD=7.78;ReadPosRankSum=-2.277e+00;SOR=4.973;ANN=T|upstream_gene_variant|MODIFIER|PF3D7_0207200|PF3D7_0207200|transcript|PF3D7_0207200.1|protein_coding||c.-4712C>A|||||4436|,T|upstream_gene_variant|MODIFIER|PF3D7_0207300|PF3D7_0207300|transcript|PF3D7_0207300.1|protein_coding||c.…	GT:AD:DP:GQ:PGT:PID:PL:PS	0|1:32,11:43:99:0|1:293372_C_T:342,0,1308:293372	C580Y	Pf3D7_02_v3293377	no
Pf3D7_02_v3	293380	.	G	T	358.64	PASS	AC=1;AF=0.500;AN=2;BaseQRankSum=-2.173e+00;DP=47;ExcessHet=0.0000;FS=43.925;MLEAC=1;MLEAF=0.500;MQ=60.00;MQRankSum=0.00;QD=7.63;ReadPosRankSum=-1.124e+00;SOR=5.280;ANN=T|upstream_gene_variant|MODIFIER|PF3D7_0207200|PF3D7_0207200|transcript|PF3D7_0207200.1|protein_coding||c.-4715C>A|||||4439|,T|upstream_gene_variant|MODIFIER|PF3D7_0207300|PF3D7_0207300|transcript|PF3D7_0207300.1|protein_coding||c.…	GT:AD:DP:GQ:PGT:PID:PL:PS	0|1:34,13:47:99:0|1:293372_C_T:366,0,901:293372	C580Y	Pf3D7_02_v3293380	no
Pf3D7_02_v3	293383	.	G	T	235.64	PASS	AC=1;AF=0.500;AN=2;BaseQRankSum=-2.198e+00;DP=47;ExcessHet=0.0000;FS=27.295;MLEAC=1;MLEAF=0.500;MQ=60.00;MQRankSum=0.00;QD=5.01;ReadPosRankSum=-2.399e+00;SOR=4.611;ANN=T|upstream_gene_variant|MODIFIER|PF3D7_0207200|PF3D7_0207200|transcript|PF3D7_0207200.1|protein_coding||c.-4718C>A|||||4442|,T|upstream_gene_variant|MODIFIER|PF3D7_0207300|PF3D7_0207300|transcript|PF3D7_0207300.1|protein_coding||c.…	GT:AD:DP:GQ:PGT:PID:PL:PS	0|1:38,9:47:99:0|1:293372_C_T:243,0,1566:293372	C580Y	Pf3D7_02_v3293383	no
Pf3D7_02_v3	293386	.	G	T	145.64	PASS	AC=1;AF=0.500;AN=2;BaseQRankSum=-1.339e+00;DP=47;ExcessHet=0.0000;FS=19.848;MLEAC=1;MLEAF=0.500;MQ=60.00;MQRankSum=0.00;QD=3.10;ReadPosRankSum=-3.242e+00;SOR=4.169;ANN=T|upstream_gene_variant|MODIFIER|PF3D7_0207200|PF3D7_0207200|transcript|PF3D7_0207200.1|protein_coding||c.-4721C>A|||||4445|,T|upstream_gene_variant|MODIFIER|PF3D7_0207300|PF3D7_0207300|transcript|PF3D7_0207300.1|protein_coding||c.…	GT:AD:DP:GQ:PGT:PID:PL:PS	0|1:40,7:47:99:0|1:293372_C_T:153,0,1651:293372	C580Y	Pf3D7_02_v3293386	no
Pf3D7_02_v3	326012	.	C	T	54.64	PASS	AC=1;AF=0.500;AN=2;BaseQRankSum=0.711;DP=28;ExcessHet=0.0000;FS=2.287;MLEAC=1;MLEAF=0.500;MQ=59.86;MQRankSum=0.533;QD=2.10;ReadPosRankSum=0.178;SOR=0.223;ANN=T|5_prime_UTR_variant|MODIFIER|PF3D7_0208000|PF3D7_0208000|transcript|PF3D7_0208000.1|protein_coding|1/4|c.-289G>A|||||289|,T|upstream_gene_variant|MODIFIER|PF3D7_0207900|PF3D7_0207900|transcript|PF3D7_0207900.1|protein_coding||c.-4702G>A|||…	GT:AD:DP:GQ:PL	0/1:22,4:26:62:62,0,605	C580Y	Pf3D7_02_v3326012	no
Pf3D7_02_v3	425324	.	G	A	58.67	PASS	AC=1;AF=0.500;AN=2;BaseQRankSum=2.26;DP=9;ExcessHet=0.0000;FS=0.000;MLEAC=1;MLEAF=0.500;MQ=60.00;MQRankSum=0.00;QD=6.52;ReadPosRankSum=-5.660e-01;SOR=0.892;ANN=A|upstream_gene_variant|MODIFIER|PF3D7_0210200|PF3D7_0210200|transcript|PF3D7_0210200.1|protein_coding||c.-4187C>T|||||3463|,A|upstream_gene_variant|MODIFIER|PF3D7_0210300|PF3D7_0210300|transcript|PF3D7_0210300.1|protein_coding||c.-670C>T|…	GT:AD:DP:GQ:PL	0/1:4,5:9:11:66,0,11	C580Y	Pf3D7_02_v3425324	no
Pf3D7_02_v3	487669	.	C	T	14257.1	PASS	AC=2;AF=1.00;AN=2;BaseQRankSum=-1.049e+00;DP=377;ExcessHet=0.0000;FS=24.080;MLEAC=2;MLEAF=1.00;MQ=60.00;MQRankSum=0.00;QD=28.20;ReadPosRankSum=5.96;SOR=0.054;ANN=T|stop_gained|HIGH|PF3D7_0212100|PF3D7_0212100|transcript|PF3D7_0212100.1|protein_coding|1/1|c.4234C>T|p.Gln1412*|4348/6381|4234/5535|1412/1844||,T|upstream_gene_variant|MODIFIER|PF3D7_0212300|PF3D7_0212300|transcript|PF3D7_0212300.1|pro…	GT:AD:DP:GQ:PL	1/1:19,338:357:99:14271,977,0	C580Y	Pf3D7_02_v3487669	yes
Pf3D7_02_v3	496503	.	A	T	307.64	PASS	AC=1;AF=0.500;AN=2;BaseQRankSum=-6.997e+00;DP=141;ExcessHet=0.0000;FS=59.098;MLEAC=1;MLEAF=0.500;MQ=60.00;MQRankSum=0.00;QD=2.65;ReadPosRankSum=-1.430e+00;SOR=5.460;ANN=T|missense_variant|MODERATE|PF3D7_0212400|PF3D7_0212400|transcript|PF3D7_0212400.1|protein_coding|2/3|c.11139T>A|p.Asn3713Lys|11183/13149|11139/12276|3713/4091||,T|downstream_gene_variant|MODIFIER|PF3D7_0212300|PF3D7_0212300|trans…	GT:AD:DP:GQ:PL	0/1:69,47:116:99:315,0,1831	C580Y	Pf3D7_02_v3496503	no
Pf3D7_02_v3	507909	.	C	A	134.64	PASS	AC=1;AF=0.500;AN=2;BaseQRankSum=-1.064e+00;DP=68;ExcessHet=0.0000;FS=9.499;MLEAC=1;MLEAF=0.500;MQ=60.00;MQRankSum=0.00;QD=3.28;ReadPosRankSum=-3.214e+00;SOR=0.072;ANN=A|upstream_gene_variant|MODIFIER|PF3D7_0212400|PF3D7_0212400|transcript|PF3D7_0212400.1|protein_coding||c.-55G>T|||||11|,A|upstream_gene_variant|MODIFIER|PF3D7_0212500|PF3D7_0212500|transcript|PF3D7_0212500.1|protein_coding||c.-1616…	GT:AD:DP:GQ:PL	0/1:23,18:43:99:142,0,715	C580Y	Pf3D7_02_v3507909	yes
Pf3D7_02_v3	526067	.	G	A	112.64	PASS	AC=1;AF=0.500;AN=2;BaseQRankSum=-9.910e-01;DP=42;ExcessHet=0.0000;FS=10.328;MLEAC=1;MLEAF=0.500;MQ=60.00;MQRankSum=0.00;QD=2.82;ReadPosRankSum=0.594;SOR=1.274;ANN=A|5_prime_UTR_variant|MODIFIER|PF3D7_0212700|PF3D7_0212700|transcript|PF3D7_0212700.1|protein_coding|1/1|c.-24C>T|||||24|,A|upstream_gene_variant|MODIFIER|PF3D7_0212800|PF3D7_0212800|transcript|PF3D7_0212800.1|protein_coding||c.-2182G>A…	GT:AD:DP:GQ:PGT:PID:PL:PS	0|1:28,12:40:99:0|1:526063_T_TAAAAAA:120,0,588:526063	C580Y	Pf3D7_02_v3526067	no
Pf3D7_02_v3	526087	.	C	A	84.64	PASS	AC=1;AF=0.500;AN=2;BaseQRankSum=-7.240e-01;DP=40;ExcessHet=0.0000;FS=2.079;MLEAC=1;MLEAF=0.500;MQ=60.00;MQRankSum=0.00;QD=3.13;ReadPosRankSum=-2.437e+00;SOR=0.289;ANN=A|upstream_gene_variant|MODIFIER|PF3D7_0212700|PF3D7_0212700|transcript|PF3D7_0212700.1|protein_coding||c.-44G>T|||||20|,A|upstream_gene_variant|MODIFIER|PF3D7_0212800|PF3D7_0212800|transcript|PF3D7_0212800.1|protein_coding||c.-2162…	GT:AD:DP:GQ:PL	0/1:20,7:32:92:92,0,885	C580Y	Pf3D7_02_v3526087	yes
Pf3D7_02_v3	558556	.	G	T	428.64	PASS	AC=1;AF=0.500;AN=2;BaseQRankSum=-7.830e-01;DP=18;ExcessHet=0.0000;FS=6.690;MLEAC=1;MLEAF=0.500;MQ=49.35;MQRankSum=-1.486e+00;QD=30.62;ReadPosRankSum=0.939;SOR=4.174;ANN=T|upstream_gene_variant|MODIFIER|PF3D7_0213600|PF3D7_0213600|transcript|PF3D7_0213600.1|protein_coding||c.-3262C>A|||||3262|,T|upstream_gene_variant|MODIFIER|PF3D7_0213800|PF3D7_0213800|transcript|PF3D7_0213800.1|protein_coding||c…	GT:AD:DP:GQ:PGT:PID:PL:PS	0|1:3,11:14:93:0|1:558556_G_T:436,0,93:558556	C580Y	Pf3D7_02_v3558556	yes
Pf3D7_02_v3	589651	.	G	A	108.64	PASS	AC=1;AF=0.500;AN=2;BaseQRankSum=1.44;DP=21;ExcessHet=0.0000;FS=8.316;MLEAC=1;MLEAF=0.500;MQ=57.95;MQRankSum=-1.111e+00;QD=5.43;ReadPosRankSum=1.28;SOR=3.467;ANN=A|upstream_gene_variant|MODIFIER|PF3D7_0214400|PF3D7_0214400|transcript|PF3D7_0214400.1|protein_coding||c.-600C>T|||||11|,A|upstream_gene_variant|MODIFIER|PF3D7_0214500|PF3D7_0214500|transcript|PF3D7_0214500.1|protein_coding||c.-850G>A|||…	GT:AD:DP:GQ:PGT:PID:PL:PS	0|1:8,12:20:47:0|1:589651_G_A:116,0,47:589651	C580Y	Pf3D7_02_v3589651	no
Pf3D7_02_v3	616721	.	T	A	189.64	PASS	AC=1;AF=0.500;AN=2;BaseQRankSum=2.02;DP=23;ExcessHet=0.0000;FS=11.139;MLEAC=1;MLEAF=0.500;MQ=46.63;MQRankSum=1.24;QD=14.59;ReadPosRankSum=-1.113e+00;SOR=4.615;ANN=A|3_prime_UTR_variant|MODIFIER|PF3D7_0215000|PF3D7_0215000|transcript|PF3D7_0215000.1|protein_coding|1/1|c.*51A>T|||||51|,A|downstream_gene_variant|MODIFIER|PF3D7_0214900|PF3D7_0214900|transcript|PF3D7_0214900.1|protein_coding||c.*1349T…	GT:AD:DP:GQ:PL	0/1:4,9:13:23:197,0,23	C580Y	Pf3D7_02_v3616721	yes
Pf3D7_02_v3	626791	.	T	A	188.64	PASS	AC=1;AF=0.500;AN=2;BaseQRankSum=-4.440e-01;DP=79;ExcessHet=0.0000;FS=8.272;MLEAC=1;MLEAF=0.500;MQ=60.00;MQRankSum=0.00;QD=3.20;ReadPosRankSum=-2.001e+00;SOR=2.655;ANN=A|5_prime_UTR_variant|MODIFIER|PF3D7_0215200|PF3D7_0215200|transcript|PF3D7_0215200.1|protein_coding|1/1|c.-185T>A|||||185|,A|upstream_gene_variant|MODIFIER|PF3D7_0215100|PF3D7_0215100|transcript|PF3D7_0215100.1|protein_coding||c.-2…	GT:AD:DP:GQ:PGT:PID:PL:PS	0|1:36,23:59:99:0|1:626791_T_A:196,0,537:626791	C580Y	Pf3D7_02_v3626791	yes
Pf3D7_02_v3	632866	.	C	T	85.64	PASS	AC=1;AF=0.500;AN=2;BaseQRankSum=-5.730e-01;DP=30;ExcessHet=0.0000;FS=0.000;MLEAC=1;MLEAF=0.500;MQ=58.88;MQRankSum=-5.960e-01;QD=3.57;ReadPosRankSum=-2.019e+00;SOR=1.179;ANN=T|upstream_gene_variant|MODIFIER|PF3D7_0215300|PF3D7_0215300|transcript|PF3D7_0215300.1|protein_coding||c.-1558G>A|||||185|,T|downstream_gene_variant|MODIFIER|PF3D7_0215400|PF3D7_0215400|transcript|PF3D7_0215400.1|protein_codi…	GT:AD:DP:GQ:PGT:PID:PL:PS	0|1:17,7:24:93:0|1:632866_C_T:93,0,450:632866	C580Y	Pf3D7_02_v3632866	yes
Pf3D7_02_v3	669078	.	T	A	84.64	PASS	AC=1;AF=0.500;AN=2;BaseQRankSum=-1.088e+00;DP=76;ExcessHet=0.0000;FS=15.200;MLEAC=1;MLEAF=0.500;MQ=59.53;MQRankSum=0.00;QD=2.29;ReadPosRankSum=-3.006e+00;SOR=3.364;ANN=A|upstream_gene_variant|MODIFIER|PF3D7_0216100|PF3D7_0216100|transcript|PF3D7_0216100.1|protein_coding||c.-546A>T|||||546|,A|upstream_gene_variant|MODIFIER|PF3D7_0216300|PF3D7_0216300|transcript|PF3D7_0216300.1|protein_coding||c.-1…	GT:AD:DP:GQ:PL	0/1:27,10:40:92:92,0,1829	C580Y	Pf3D7_02_v3669078	no
Pf3D7_02_v3	669436	.	C	T	134.64	PASS	AC=1;AF=0.500;AN=2;BaseQRankSum=-3.409e+00;DP=66;ExcessHet=0.0000;FS=0.000;MLEAC=1;MLEAF=0.500;MQ=60.00;MQRankSum=0.00;QD=2.14;ReadPosRankSum=-1.075e+00;SOR=0.409;ANN=T|missense_variant|MODERATE|PF3D7_0216200|PF3D7_0216200|transcript|PF3D7_0216200.1|protein_coding|1/2|c.406G>A|p.Glu136Lys|623/1141|406/684|136/227||,T|upstream_gene_variant|MODIFIER|PF3D7_0216100|PF3D7_0216100|transcript|PF3D7_0216…	GT:AD:DP:GQ:PGT:PID:PL:PS	0|1:47,16:63:99:0|1:669436_C_T:142,0,1495:669436	C580Y	Pf3D7_02_v3669436	no
Pf3D7_02_v3	689750	.	G	T	163.64	PASS	AC=1;AF=0.500;AN=2;BaseQRankSum=-3.425e+00;DP=54;ExcessHet=0.0000;FS=34.377;MLEAC=1;MLEAF=0.500;MQ=60.00;MQRankSum=0.00;QD=3.48;ReadPosRankSum=-2.226e+00;SOR=4.608;ANN=T|5_prime_UTR_variant|MODIFIER|PF3D7_0216700|PF3D7_0216700|transcript|PF3D7_0216700.1|protein_coding|1/7|c.-561G>T|||||561|,T|upstream_gene_variant|MODIFIER|PF3D7_0216700|PF3D7_0216700|transcript|PF3D7_0216700.2|protein_coding||c.-…	GT:AD:DP:GQ:PGT:PID:PL:PS	0|1:38,9:47:99:0|1:689750_G_T:171,0,1492:689750	C580Y	Pf3D7_02_v3689750	yes
Pf3D7_02_v3	689756	.	G	T	159.64	PASS	AC=1;AF=0.500;AN=2;BaseQRankSum=-3.564e+00;DP=56;ExcessHet=0.0000;FS=17.214;MLEAC=1;MLEAF=0.500;MQ=60.00;MQRankSum=0.00;QD=3.07;ReadPosRankSum=-2.975e+00;SOR=1.667;ANN=T|5_prime_UTR_variant|MODIFIER|PF3D7_0216700|PF3D7_0216700|transcript|PF3D7_0216700.1|protein_coding|1/7|c.-555G>T|||||555|,T|upstream_gene_variant|MODIFIER|PF3D7_0216700|PF3D7_0216700|transcript|PF3D7_0216700.2|protein_coding||c.-…	GT:AD:DP:GQ:PGT:PID:PL:PS	0|1:41,11:52:99:0|1:689750_G_T:167,0,1565:689750	C580Y	Pf3D7_02_v3689756	yes
Pf3D7_02_v3	689762	.	G	T	159.64	PASS	AC=1;AF=0.500;AN=2;BaseQRankSum=-3.652e+00;DP=56;ExcessHet=0.0000;FS=18.551;MLEAC=1;MLEAF=0.500;MQ=60.00;MQRankSum=0.00;QD=3.07;ReadPosRankSum=-2.585e+00;SOR=1.658;ANN=T|5_prime_UTR_variant|MODIFIER|PF3D7_0216700|PF3D7_0216700|transcript|PF3D7_0216700.1|protein_coding|1/7|c.-549G>T|||||549|,T|upstream_gene_variant|MODIFIER|PF3D7_0216700|PF3D7_0216700|transcript|PF3D7_0216700.2|protein_coding||c.-…	GT:AD:DP:GQ:PGT:PID:PL:PS	0|1:41,11:52:99:0|1:689750_G_T:167,0,1546:689750	C580Y	Pf3D7_02_v3689762	no
Pf3D7_02_v3	699589	.	A	T	1242.64	PASS	AC=1;AF=0.500;AN=2;BaseQRankSum=3.51;DP=90;ExcessHet=0.0000;FS=46.086;MLEAC=1;MLEAF=0.500;MQ=60.00;MQRankSum=0.00;QD=15.93;ReadPosRankSum=-5.320e-01;SOR=0.245;ANN=T|upstream_gene_variant|MODIFIER|PF3D7_0216800|PF3D7_0216800|transcript|PF3D7_0216800.1|protein_coding||c.-28T>A|||||25|,T|upstream_gene_variant|MODIFIER|PF3D7_0216900|PF3D7_0216900|transcript|PF3D7_0216900.1|protein_coding||c.-1656A>T|…	GT:AD:DP:GQ:PGT:PID:PL:PS	0|1:29,49:78:99:0|1:699589_A_T:1250,0,159:699589	C580Y	Pf3D7_02_v3699589	yes
Pf3D7_02_v3	700364	.	G	A	171.64	PASS	AC=1;AF=0.500;AN=2;BaseQRankSum=-2.106e+00;DP=78;ExcessHet=0.0000;FS=12.262;MLEAC=1;MLEAF=0.500;MQ=60.00;MQRankSum=0.00;QD=2.38;ReadPosRankSum=-1.607e+00;SOR=3.084;ANN=A|upstream_gene_variant|MODIFIER|PF3D7_0216800|PF3D7_0216800|transcript|PF3D7_0216800.1|protein_coding||c.-803C>T|||||800|,A|upstream_gene_variant|MODIFIER|PF3D7_0216900|PF3D7_0216900|transcript|PF3D7_0216900.1|protein_coding||c.-8…	GT:AD:DP:GQ:PGT:PID:PL:PS	0|1:59,13:72:99:0|1:700364_G_A:179,0,1938:700364	C580Y	Pf3D7_02_v3700364	no
Pf3D7_02_v3	740912	.	T	A	453.64	PASS	AC=1;AF=0.500;AN=2;BaseQRankSum=-4.643e+00;DP=66;ExcessHet=0.0000;FS=50.202;MLEAC=1;MLEAF=0.500;MQ=60.00;MQRankSum=0.00;QD=9.26;ReadPosRankSum=-2.345e+00;SOR=5.668;ANN=A|5_prime_UTR_variant|MODIFIER|PF3D7_0218100|PF3D7_0218100|transcript|PF3D7_0218100.1|protein_coding|1/4|c.-102T>A|||||102|,A|upstream_gene_variant|MODIFIER|PF3D7_0217900|PF3D7_0217900|transcript|PF3D7_0217900.1|protein_coding||c.-…	GT:AD:DP:GQ:PGT:PID:PL:PS	0|1:33,16:49:99:0|1:740912_T_A:461,0,1222:740912	C580Y	Pf3D7_02_v3740912	no
Pf3D7_02_v3	740917	.	T	A	425.64	PASS	AC=1;AF=0.500;AN=2;BaseQRankSum=-4.358e+00;DP=64;ExcessHet=0.0000;FS=46.843;MLEAC=1;MLEAF=0.500;MQ=60.00;MQRankSum=0.00;QD=8.51;ReadPosRankSum=-2.679e+00;SOR=5.547;ANN=A|5_prime_UTR_variant|MODIFIER|PF3D7_0218100|PF3D7_0218100|transcript|PF3D7_0218100.1|protein_coding|1/4|c.-97T>A|||||97|,A|upstream_gene_variant|MODIFIER|PF3D7_0217900|PF3D7_0217900|transcript|PF3D7_0217900.1|protein_coding||c.-39…	GT:AD:DP:GQ:PGT:PID:PL:PS	0|1:35,15:50:99:0|1:740912_T_A:433,0,1344:740912	C580Y	Pf3D7_02_v3740917	no
Pf3D7_02_v3	740920	.	T	A	332.64	PASS	AC=1;AF=0.500;AN=2;BaseQRankSum=-4.607e+00;DP=64;ExcessHet=0.0000;FS=47.687;MLEAC=1;MLEAF=0.500;MQ=60.00;MQRankSum=0.00;QD=6.52;ReadPosRankSum=-1.464e+00;SOR=5.131;ANN=A|5_prime_UTR_variant|MODIFIER|PF3D7_0218100|PF3D7_0218100|transcript|PF3D7_0218100.1|protein_coding|1/4|c.-94T>A|||||94|,A|upstream_gene_variant|MODIFIER|PF3D7_0217900|PF3D7_0217900|transcript|PF3D7_0217900.1|protein_coding||c.-39…	GT:AD:DP:GQ:PGT:PID:PL:PS	0|1:39,12:51:99:0|1:740912_T_A:340,0,1572:740912	C580Y	Pf3D7_02_v3740920	no
Pf3D7_02_v3	740924	.	T	A	185.64	PASS	AC=1;AF=0.500;AN=2;BaseQRankSum=-4.074e+00;DP=63;ExcessHet=0.0000;FS=36.296;MLEAC=1;MLEAF=0.500;MQ=60.00;MQRankSum=0.00;QD=3.71;ReadPosRankSum=-1.704e+00;SOR=4.397;ANN=A|5_prime_UTR_variant|MODIFIER|PF3D7_0218100|PF3D7_0218100|transcript|PF3D7_0218100.1|protein_coding|1/4|c.-90T>A|||||90|,A|upstream_gene_variant|MODIFIER|PF3D7_0217900|PF3D7_0217900|transcript|PF3D7_0217900.1|protein_coding||c.-39…	GT:AD:DP:GQ:PGT:PID:PL:PS	0|1:42,8:50:99:0|1:740912_T_A:193,0,1727:740912	C580Y	Pf3D7_02_v3740924	no
Pf3D7_02_v3	740927	.	T	A	182.64	PASS	AC=1;AF=0.500;AN=2;BaseQRankSum=-3.429e+00;DP=66;ExcessHet=0.0000;FS=37.037;MLEAC=1;MLEAF=0.500;MQ=60.00;MQRankSum=0.00;QD=3.58;ReadPosRankSum=-2.422e+00;SOR=4.396;ANN=A|5_prime_UTR_variant|MODIFIER|PF3D7_0218100|PF3D7_0218100|transcript|PF3D7_0218100.1|protein_coding|1/4|c.-87T>A|||||87|,A|upstream_gene_variant|MODIFIER|PF3D7_0217900|PF3D7_0217900|transcript|PF3D7_0217900.1|protein_coding||c.-39…	GT:AD:DP:GQ:PGT:PID:PL:PS	0|1:43,8:51:99:0|1:740912_T_A:190,0,1769:740912	C580Y	Pf3D7_02_v3740927	no
Pf3D7_02_v3	765261	.	A	T	206.64	PASS	AC=1;AF=0.500;AN=2;BaseQRankSum=-2.843e+00;DP=51;ExcessHet=0.0000;FS=9.566;MLEAC=1;MLEAF=0.500;MQ=59.16;MQRankSum=0.492;QD=4.30;ReadPosRankSum=-2.956e+00;SOR=3.426;ANN=T|5_prime_UTR_variant|MODIFIER|PF3D7_0218700|PF3D7_0218700|transcript|PF3D7_0218700.1|protein_coding|1/2|c.-70T>A|||||70|,T|upstream_gene_variant|MODIFIER|PF3D7_0219100|PF3D7_0219100|transcript|PF3D7_0219100.1|protein_coding||c.-45…	GT:AD:DP:GQ:PL	0/1:25,23:48:99:214,0,461	C580Y	Pf3D7_02_v3765261	no
Pf3D7_02_v3	809120	.	T	A	151.64	PASS	AC=1;AF=0.500;AN=2;BaseQRankSum=-2.944e+00;DP=67;ExcessHet=0.0000;FS=0.000;MLEAC=1;MLEAF=0.500;MQ=59.64;MQRankSum=0.908;QD=2.61;ReadPosRankSum=-1.965e+00;SOR=0.504;ANN=A|3_prime_UTR_variant|MODIFIER|PF3D7_0220200|PF3D7_0220200|transcript|PF3D7_0220200.1|protein_coding|2/2|c.*391A>T|||||391|,A|downstream_gene_variant|MODIFIER|PF3D7_0220100|PF3D7_0220100|transcript|PF3D7_0220100.1|protein_coding||c…	GT:AD:DP:GQ:PGT:PID:PL:PS	0|1:42,16:58:99:0|1:809120_T_A:159,0,1074:809120	C580Y	Pf3D7_02_v3809120	no
Pf3D7_02_v3	809124	.	C	A	142.64	PASS	AC=1;AF=0.500;AN=2;BaseQRankSum=-1.812e+00;DP=63;ExcessHet=0.0000;FS=0.000;MLEAC=1;MLEAF=0.500;MQ=59.62;MQRankSum=0.875;QD=2.64;ReadPosRankSum=-2.117e+00;SOR=0.446;ANN=A|3_prime_UTR_variant|MODIFIER|PF3D7_0220200|PF3D7_0220200|transcript|PF3D7_0220200.1|protein_coding|2/2|c.*387G>T|||||387|,A|downstream_gene_variant|MODIFIER|PF3D7_0220100|PF3D7_0220100|transcript|PF3D7_0220100.1|protein_coding||c…	GT:AD:DP:GQ:PGT:PID:PL:PS	0|1:40,14:54:99:0|1:809120_T_A:150,0,1067:809120	C580Y	Pf3D7_02_v3809124	no
Pf3D7_02_v3	827378	.	G	C	2960.06	PASS	AC=2;AF=1.00;AN=2;BaseQRankSum=1.78;DP=80;ExcessHet=0.0000;FS=7.215;MLEAC=2;MLEAF=1.00;MQ=60.00;MQRankSum=0.00;QD=28.17;ReadPosRankSum=0.858;SOR=2.946;ANN=C|upstream_gene_variant|MODIFIER|PF3D7_0220500|PF3D7_0220500|transcript|PF3D7_0220500.1|protein_coding||c.-2514C>G|||||1790|,C|upstream_gene_variant|MODIFIER|PF3D7_0220600|PF3D7_0220600|transcript|PF3D7_0220600.1|protein_coding||c.-3811G>C|||||…	GT:AD:DP:GQ:PL	1/1:1,78:79:99:2974,227,0	C580Y	Pf3D7_02_v3827378	yes
Pf3D7_02_v3	841147	.	T	A	85.64	PASS	AC=1;AF=0.500;AN=2;BaseQRankSum=-3.831e+00;DP=43;ExcessHet=0.0000;FS=37.830;MLEAC=1;MLEAF=0.500;MQ=59.51;MQRankSum=0.00;QD=2.09;ReadPosRankSum=0.015;SOR=4.972;ANN=A|downstream_gene_variant|MODIFIER|PF3D7_0220900|PF3D7_0220900|transcript|PF3D7_0220900.1|transcribed_processed_pseudogene||n.*4453A>T|||||4453|,A|intron_variant|MODIFIER|PF3D7_0220800|PF3D7_0220800|transcript|PF3D7_0220800.1|protein_co…	GT:AD:DP:GQ:PL	0/1:30,11:41:93:93,0,985	C580Y	Pf3D7_02_v3841147	no
Pf3D7_02_v3	853127	.	T	A	38.64	PASS	AC=1;AF=0.500;AN=2;BaseQRankSum=-2.347e+00;DP=20;ExcessHet=0.0000;FS=17.433;MLEAC=1;MLEAF=0.500;MQ=60.00;MQRankSum=0.00;QD=2.03;ReadPosRankSum=-1.097e+00;SOR=3.901;ANN=A|upstream_gene_variant|MODIFIER|PF3D7_0221200|PF3D7_0221200|transcript|PF3D7_0221200.1|protein_coding||c.-1839T>A|||||480|,A|downstream_gene_variant|MODIFIER|PF3D7_0221000|PF3D7_0221000|transcript|PF3D7_0221000.1|protein_coding||c…	GT:AD:DP:GQ:PL	0/1:13,6:19:46:46,0,359	C580Y	Pf3D7_02_v3853127	no
Pf3D7_02_v3	874290	.	A	G	1308.64	PASS	AC=1;AF=0.500;AN=2;BaseQRankSum=0.163;DP=396;ExcessHet=0.0000;FS=43.368;MLEAC=1;MLEAF=0.500;MQ=56.47;MQRankSum=-2.954e+00;QD=4.83;ReadPosRankSum=0.783;SOR=3.215;ANN=G|upstream_gene_variant|MODIFIER|PF3D7_0221700|PF3D7_0221700|transcript|PF3D7_0221700.1|protein_coding||c.-3166T>C|||||2512|,G|upstream_gene_variant|MODIFIER|PF3D7_0222000|PF3D7_0222000|transcript|PF3D7_0222000.1|protein_coding||c.-26…	GT:AD:DP:GQ:PGT:PID:PL:PS	0|1:223,48:271:99:0|1:874288_CT_C:1316,0,9165:874288	C580Y	Pf3D7_02_v3874290	yes
Pf3D7_02_v3	874295	.	G	T	1258.64	PASS	AC=1;AF=0.500;AN=2;BaseQRankSum=-2.488e+00;DP=359;ExcessHet=0.0000;FS=41.473;MLEAC=1;MLEAF=0.500;MQ=56.05;MQRankSum=-2.979e+00;QD=4.82;ReadPosRankSum=-1.700e-02;SOR=3.170;ANN=T|upstream_gene_variant|MODIFIER|PF3D7_0221700|PF3D7_0221700|transcript|PF3D7_0221700.1|protein_coding||c.-3171C>A|||||2517|,T|upstream_gene_variant|MODIFIER|PF3D7_0222000|PF3D7_0222000|transcript|PF3D7_0222000.1|protein_cod…	GT:AD:DP:GQ:PGT:PID:PL:PS	0|1:215,46:261:99:0|1:874288_CT_C:1266,0,8869:874288	C580Y	Pf3D7_02_v3874295	yes
Pf3D7_03_v3	33579	.	A	G	11695.1	PASS	AC=2;AF=1.00;AN=2;DP=308;ExcessHet=0.0000;FS=0.000;MLEAC=2;MLEAF=1.00;MQ=59.23;QD=25.36;SOR=0.950;ANN=G|upstream_gene_variant|MODIFIER|PF3D7_0300100|PF3D7_0300100|transcript|PF3D7_0300100.1|protein_coding||c.-3386A>G|||||3386|,G|intergenic_region|MODIFIER|CHR_START-PF3D7_0300100|CHR_START-PF3D7_0300100|intergenic_region|CHR_START-PF3D7_0300100|||n.33579A>G||||||	GT:AD:DP:GQ:PL	1/1:0,294:294:99:11709,881,0	C580Y	Pf3D7_03_v333579	yes
Pf3D7_03_v3	78129	.	T	A	72.64	PASS	AC=1;AF=0.500;AN=2;BaseQRankSum=-1.989e+00;DP=36;ExcessHet=0.0000;FS=7.936;MLEAC=1;MLEAF=0.500;MQ=60.00;MQRankSum=0.00;QD=2.34;ReadPosRankSum=1.08;SOR=2.613;ANN=A|downstream_gene_variant|MODIFIER|PF3D7_0301100|PF3D7_0301100|transcript|PF3D7_0301100.1|protein_coding||c.*655T>A|||||655|,A|downstream_gene_variant|MODIFIER|PF3D7_0301200|PF3D7_0301200|transcript|PF3D7_0301200.1|protein_coding||c.*66A>…	GT:AD:DP:GQ:PGT:PID:PL:PS	0|1:24,7:31:80:0|1:78129_T_A:80,0,640:78129	C580Y	Pf3D7_03_v378129	no
Pf3D7_03_v3	78131	.	T	A	72.64	PASS	AC=1;AF=0.500;AN=2;BaseQRankSum=-2.564e+00;DP=36;ExcessHet=0.0000;FS=7.936;MLEAC=1;MLEAF=0.500;MQ=60.00;MQRankSum=0.00;QD=2.34;ReadPosRankSum=0.712;SOR=2.613;ANN=A|downstream_gene_variant|MODIFIER|PF3D7_0301100|PF3D7_0301100|transcript|PF3D7_0301100.1|protein_coding||c.*657T>A|||||657|,A|downstream_gene_variant|MODIFIER|PF3D7_0301200|PF3D7_0301200|transcript|PF3D7_0301200.1|protein_coding||c.*64A…	GT:AD:DP:GQ:PGT:PID:PL:PS	0|1:24,7:31:80:0|1:78129_T_A:80,0,640:78129	C580Y	Pf3D7_03_v378131	no
Pf3D7_03_v3	81712	.	G	A	360.64	PASS	AC=1;AF=0.500;AN=2;BaseQRankSum=-9.600e-01;DP=45;ExcessHet=0.0000;FS=5.573;MLEAC=1;MLEAF=0.500;MQ=60.00;MQRankSum=0.00;QD=11.63;ReadPosRankSum=-2.600e-01;SOR=2.670;ANN=A|upstream_gene_variant|MODIFIER|PF3D7_0301200|PF3D7_0301200|transcript|PF3D7_0301200.1|protein_coding||c.-1319C>T|||||429|,A|downstream_gene_variant|MODIFIER|PF3D7_0301100|PF3D7_0301100|transcript|PF3D7_0301100.1|protein_coding||c…	GT:AD:DP:GQ:PL	0/1:14,17:36:99:368,0,355	C580Y	Pf3D7_03_v381712	no
Pf3D7_03_v3	96416	.	A	T	289.64	PASS	AC=1;AF=0.500;AN=2;BaseQRankSum=-4.644e+00;DP=99;ExcessHet=0.0000;FS=47.306;MLEAC=1;MLEAF=0.500;MQ=60.00;MQRankSum=0.00;QD=3.18;ReadPosRankSum=-1.709e+00;SOR=3.993;ANN=T|3_prime_UTR_variant|MODIFIER|PF3D7_0301700|PF3D7_0301700|transcript|PF3D7_0301700.1|protein_coding|2/2|c.*152T>A|||||152|,T|upstream_gene_variant|MODIFIER|PF3D7_0301600|PF3D7_0301600|transcript|PF3D7_0301600.1|protein_coding||c.-…	GT:AD:DP:GQ:PGT:PID:PL:PS	0|1:68,23:91:99:0|1:96416_A_T:297,0,2142:96416	C580Y	Pf3D7_03_v396416	no
Pf3D7_03_v3	98534	.	T	A	168.64	PASS	AC=1;AF=0.500;AN=2;BaseQRankSum=-2.556e+00;DP=28;ExcessHet=0.0000;FS=16.660;MLEAC=1;MLEAF=0.500;MQ=60.00;MQRankSum=0.00;QD=6.25;ReadPosRankSum=-1.412e+00;SOR=4.170;ANN=A|5_prime_UTR_variant|MODIFIER|PF3D7_0301700|PF3D7_0301700|transcript|PF3D7_0301700.1|protein_coding|1/2|c.-627A>T|||||627|,A|upstream_gene_variant|MODIFIER|PF3D7_0301600|PF3D7_0301600|transcript|PF3D7_0301600.1|protein_coding||c.-…	GT:AD:DP:GQ:PGT:PID:PL:PS	0|1:20,7:27:99:1|0:98511_TA_T:176,0,739:98511	C580Y	Pf3D7_03_v398534	no
Pf3D7_03_v3	98537	.	T	A	159.64	PASS	AC=1;AF=0.500;AN=2;BaseQRankSum=-1.571e+00;DP=31;ExcessHet=0.0000;FS=15.342;MLEAC=1;MLEAF=0.500;MQ=60.00;MQRankSum=0.00;QD=5.32;ReadPosRankSum=-1.800e+00;SOR=4.017;ANN=A|5_prime_UTR_variant|MODIFIER|PF3D7_0301700|PF3D7_0301700|transcript|PF3D7_0301700.1|protein_coding|1/2|c.-630A>T|||||630|,A|upstream_gene_variant|MODIFIER|PF3D7_0301600|PF3D7_0301600|transcript|PF3D7_0301600.1|protein_coding||c.-…	GT:AD:DP:GQ:PGT:PID:PL:PS	0|1:23,7:30:99:1|0:98511_TA_T:167,0,865:98511	C580Y	Pf3D7_03_v398537	no
Pf3D7_03_v3	98540	.	T	A	156.64	PASS	AC=1;AF=0.500;AN=2;BaseQRankSum=-2.165e+00;DP=32;ExcessHet=0.0000;FS=14.799;MLEAC=1;MLEAF=0.500;MQ=60.00;MQRankSum=0.00;QD=5.05;ReadPosRankSum=-1.424e+00;SOR=3.872;ANN=A|5_prime_UTR_variant|MODIFIER|PF3D7_0301700|PF3D7_0301700|transcript|PF3D7_0301700.1|protein_coding|1/2|c.-633A>T|||||633|,A|upstream_gene_variant|MODIFIER|PF3D7_0301600|PF3D7_0301600|transcript|PF3D7_0301600.1|protein_coding||c.-…	GT:AD:DP:GQ:PGT:PID:PL:PS	0|1:24,7:31:99:1|0:98511_TA_T:164,0,901:98511	C580Y	Pf3D7_03_v398540	no
Pf3D7_03_v3	98543	.	T	A	156.64	PASS	AC=1;AF=0.500;AN=2;BaseQRankSum=-2.273e+00;DP=32;ExcessHet=0.0000;FS=14.799;MLEAC=1;MLEAF=0.500;MQ=60.00;MQRankSum=0.00;QD=5.05;ReadPosRankSum=-1.558e+00;SOR=3.872;ANN=A|5_prime_UTR_variant|MODIFIER|PF3D7_0301700|PF3D7_0301700|transcript|PF3D7_0301700.1|protein_coding|1/2|c.-636A>T|||||636|,A|upstream_gene_variant|MODIFIER|PF3D7_0301600|PF3D7_0301600|transcript|PF3D7_0301600.1|protein_coding||c.-…	GT:AD:DP:GQ:PGT:PID:PL:PS	0|1:24,7:31:99:1|0:98511_TA_T:164,0,901:98511	C580Y	Pf3D7_03_v398543	no
Pf3D7_03_v3	118753	.	T	A	349.64	PASS	AC=1;AF=0.500;AN=2;BaseQRankSum=-2.823e+00;DP=40;ExcessHet=0.0000;FS=31.382;MLEAC=1;MLEAF=0.500;MQ=60.00;MQRankSum=0.00;QD=10.28;ReadPosRankSum=-1.004e+00;SOR=5.548;ANN=A|3_prime_UTR_variant|MODIFIER|PF3D7_0302100|PF3D7_0302100|transcript|PF3D7_0302100.1|protein_coding|1/1|c.*667T>A|||||667|,A|upstream_gene_variant|MODIFIER|PF3D7_0302200|PF3D7_0302200|transcript|PF3D7_0302200.1|protein_coding||c.…	GT:AD:DP:GQ:PL	0/1:19,15:34:99:357,0,635	C580Y	Pf3D7_03_v3118753	no
Pf3D7_03_v3	118755	.	T	A	142.64	PASS	AC=1;AF=0.500;AN=2;BaseQRankSum=-3.234e+00;DP=41;ExcessHet=0.0000;FS=18.835;MLEAC=1;MLEAF=0.500;MQ=60.00;MQRankSum=0.00;QD=4.46;ReadPosRankSum=-9.240e-01;SOR=4.457;ANN=A|3_prime_UTR_variant|MODIFIER|PF3D7_0302100|PF3D7_0302100|transcript|PF3D7_0302100.1|protein_coding|1/1|c.*669T>A|||||669|,A|upstream_gene_variant|MODIFIER|PF3D7_0302200|PF3D7_0302200|transcript|PF3D7_0302200.1|protein_coding||c.-…	GT:AD:DP:GQ:PL	0/1:23,9:32:99:150,0,819	C580Y	Pf3D7_03_v3118755	yes
Pf3D7_03_v3	168377	.	G	A	487.64	PASS	AC=1;AF=0.500;AN=2;BaseQRankSum=2.44;DP=38;ExcessHet=0.0000;FS=0.000;MLEAC=1;MLEAF=0.500;MQ=58.96;MQRankSum=-1.114e+00;QD=16.82;ReadPosRankSum=0.334;SOR=0.668;ANN=A|upstream_gene_variant|MODIFIER|PF3D7_0303100|PF3D7_0303100|transcript|PF3D7_0303100.1|protein_coding||c.-1274C>T|||||29|,A|upstream_gene_variant|MODIFIER|PF3D7_0303200|PF3D7_0303200|transcript|PF3D7_0303200.1|protein_coding||c.-1194G>…	GT:AD:DP:GQ:PL	0/1:13,16:33:99:495,0,536	C580Y	Pf3D7_03_v3168377	yes
Pf3D7_03_v3	168629	.	C	T	59.64	PASS	AC=1;AF=0.500;AN=2;BaseQRankSum=-1.282e+00;DP=11;ExcessHet=0.0000;FS=3.310;MLEAC=1;MLEAF=0.500;MQ=60.00;MQRankSum=0.00;QD=14.91;ReadPosRankSum=-6.230e-01;SOR=0.105;ANN=T|upstream_gene_variant|MODIFIER|PF3D7_0303100|PF3D7_0303100|transcript|PF3D7_0303100.1|protein_coding||c.-1526G>A|||||281|,T|upstream_gene_variant|MODIFIER|PF3D7_0303200|PF3D7_0303200|transcript|PF3D7_0303200.1|protein_coding||c.-…	GT:AD:DP:GQ:PL	0/1:2,2:6:67:67,0,137	C580Y	Pf3D7_03_v3168629	no
Pf3D7_03_v3	274365	.	G	A	76.64	PASS	AC=1;AF=0.500;AN=2;BaseQRankSum=-1.850e-01;DP=31;ExcessHet=0.0000;FS=0.000;MLEAC=1;MLEAF=0.500;MQ=60.00;MQRankSum=0.00;QD=3.48;ReadPosRankSum=-1.548e+00;SOR=0.610;ANN=A|upstream_gene_variant|MODIFIER|PF3D7_0305500|PF3D7_0305500|transcript|PF3D7_0305500.1|protein_coding||c.-1079C>T|||||155|,A|downstream_gene_variant|MODIFIER|PF3D7_0305600|PF3D7_0305600|transcript|PF3D7_0305600.1|protein_coding||c.…	GT:AD:DP:GQ:PL	0/1:12,10:23:84:84,0,331	C580Y	Pf3D7_03_v3274365	no
Pf3D7_03_v3	278775	.	T	A	101.64	PASS	AC=1;AF=0.500;AN=2;BaseQRankSum=-2.340e+00;DP=21;ExcessHet=0.0000;FS=24.123;MLEAC=1;MLEAF=0.500;MQ=55.86;MQRankSum=-9.250e-01;QD=5.35;ReadPosRankSum=-1.940e+00;SOR=1.023;ANN=A|3_prime_UTR_variant|MODIFIER|PF3D7_0305700|PF3D7_0305700|transcript|PF3D7_0305700.1|protein_coding|3/3|c.*181A>T|||||181|,A|upstream_gene_variant|MODIFIER|PF3D7_0305500|PF3D7_0305500|transcript|PF3D7_0305500.1|protein_codin…	GT:AD:DP:GQ:PGT:PID:PL:PS	0|1:13,6:19:99:0|1:278775_T_A:109,0,531:278775	C580Y	Pf3D7_03_v3278775	no
Pf3D7_03_v3	278777	.	T	A	101.64	PASS	AC=1;AF=0.500;AN=2;BaseQRankSum=-3.295e+00;DP=21;ExcessHet=0.0000;FS=24.123;MLEAC=1;MLEAF=0.500;MQ=55.86;MQRankSum=-9.250e-01;QD=5.35;ReadPosRankSum=-2.642e+00;SOR=1.023;ANN=A|3_prime_UTR_variant|MODIFIER|PF3D7_0305700|PF3D7_0305700|transcript|PF3D7_0305700.1|protein_coding|3/3|c.*179A>T|||||179|,A|upstream_gene_variant|MODIFIER|PF3D7_0305500|PF3D7_0305500|transcript|PF3D7_0305500.1|protein_codin…	GT:AD:DP:GQ:PGT:PID:PL:PS	0|1:13,6:19:99:0|1:278775_T_A:109,0,531:278775	C580Y	Pf3D7_03_v3278777	no
Pf3D7_03_v3	278779	.	T	A	101.64	PASS	AC=1;AF=0.500;AN=2;BaseQRankSum=-2.342e+00;DP=19;ExcessHet=0.0000;FS=24.123;MLEAC=1;MLEAF=0.500;MQ=56.35;MQRankSum=-9.250e-01;QD=5.35;ReadPosRankSum=-3.303e+00;SOR=1.023;ANN=A|3_prime_UTR_variant|MODIFIER|PF3D7_0305700|PF3D7_0305700|transcript|PF3D7_0305700.1|protein_coding|3/3|c.*177A>T|||||177|,A|upstream_gene_variant|MODIFIER|PF3D7_0305500|PF3D7_0305500|transcript|PF3D7_0305500.1|protein_codin…	GT:AD:DP:GQ:PGT:PID:PL:PS	0|1:13,6:19:99:0|1:278775_T_A:109,0,531:278775	C580Y	Pf3D7_03_v3278779	no
Pf3D7_03_v3	278781	.	T	A	95.64	PASS	AC=1;AF=0.500;AN=2;BaseQRankSum=-2.077e+00;DP=21;ExcessHet=0.0000;FS=26.010;MLEAC=1;MLEAF=0.500;MQ=56.70;MQRankSum=-1.082e+00;QD=4.55;ReadPosRankSum=-3.386e+00;SOR=1.023;ANN=A|3_prime_UTR_variant|MODIFIER|PF3D7_0305700|PF3D7_0305700|transcript|PF3D7_0305700.1|protein_coding|3/3|c.*175A>T|||||175|,A|upstream_gene_variant|MODIFIER|PF3D7_0305500|PF3D7_0305500|transcript|PF3D7_0305500.1|protein_codin…	GT:AD:DP:GQ:PGT:PID:PL:PS	0|1:15,6:21:99:0|1:278775_T_A:103,0,598:278775	C580Y	Pf3D7_03_v3278781	no
Pf3D7_03_v3	278783	.	T	A	95.64	PASS	AC=1;AF=0.500;AN=2;BaseQRankSum=-2.941e+00;DP=24;ExcessHet=0.0000;FS=26.010;MLEAC=1;MLEAF=0.500;MQ=57.13;MQRankSum=-1.082e+00;QD=4.55;ReadPosRankSum=-2.785e+00;SOR=1.023;ANN=A|3_prime_UTR_variant|MODIFIER|PF3D7_0305700|PF3D7_0305700|transcript|PF3D7_0305700.1|protein_coding|3/3|c.*173A>T|||||173|,A|upstream_gene_variant|MODIFIER|PF3D7_0305500|PF3D7_0305500|transcript|PF3D7_0305500.1|protein_codin…	GT:AD:DP:GQ:PGT:PID:PL:PS	0|1:15,6:21:99:0|1:278775_T_A:103,0,598:278775	C580Y	Pf3D7_03_v3278783	no
Pf3D7_03_v3	296963	.	G	T	376.64	PASS	AC=1;AF=0.500;AN=2;BaseQRankSum=0.928;DP=24;ExcessHet=0.0000;FS=7.104;MLEAC=1;MLEAF=0.500;MQ=60.00;MQRankSum=0.00;QD=17.12;ReadPosRankSum=-1.655e+00;SOR=2.985;ANN=T|5_prime_UTR_variant|MODIFIER|PF3D7_0306300|PF3D7_0306300|transcript|PF3D7_0306300.1|protein_coding|1/5|c.-869C>A|||||869|,T|upstream_gene_variant|MODIFIER|PF3D7_0306400|PF3D7_0306400|transcript|PF3D7_0306400.1|protein_coding||c.-1554G…	GT:AD:DP:GQ:PGT:PID:PL:PS	0|1:10,12:22:99:0|1:296963_G_T:384,0,201:296963	C580Y	Pf3D7_03_v3296963	yes
Pf3D7_03_v3	296966	.	G	T	376.64	PASS	AC=1;AF=0.500;AN=2;BaseQRankSum=1.60;DP=23;ExcessHet=0.0000;FS=7.104;MLEAC=1;MLEAF=0.500;MQ=60.00;MQRankSum=0.00;QD=17.12;ReadPosRankSum=-2.053e+00;SOR=2.985;ANN=T|5_prime_UTR_variant|MODIFIER|PF3D7_0306300|PF3D7_0306300|transcript|PF3D7_0306300.1|protein_coding|1/5|c.-872C>A|||||872|,T|upstream_gene_variant|MODIFIER|PF3D7_0306400|PF3D7_0306400|transcript|PF3D7_0306400.1|protein_coding||c.-1551G>…	GT:AD:DP:GQ:PGT:PID:PL:PS	0|1:10,12:22:99:0|1:296963_G_T:384,0,201:296963	C580Y	Pf3D7_03_v3296966	yes
Pf3D7_03_v3	304580	.	T	A	182.64	PASS	AC=1;AF=0.500;AN=2;BaseQRankSum=-2.799e+00;DP=27;ExcessHet=0.0000;FS=2.722;MLEAC=1;MLEAF=0.500;MQ=60.00;MQRankSum=0.00;QD=7.31;ReadPosRankSum=-2.214e+00;SOR=1.609;ANN=A|upstream_gene_variant|MODIFIER|PF3D7_0306500|PF3D7_0306500|transcript|PF3D7_0306500.1|protein_coding||c.-2674A>T|||||2357|,A|upstream_gene_variant|MODIFIER|PF3D7_0306900|PF3D7_0306900|transcript|PF3D7_0306900.1|protein_coding||c.-…	GT:AD:DP:GQ:PGT:PID:PL:PS	0|1:18,7:25:99:1|0:304560_CA_C:190,0,701:304560	C580Y	Pf3D7_03_v3304580	no
Pf3D7_03_v3	304582	.	T	A	176.64	PASS	AC=1;AF=0.500;AN=2;BaseQRankSum=-1.502e+00;DP=28;ExcessHet=0.0000;FS=2.634;MLEAC=1;MLEAF=0.500;MQ=60.00;MQRankSum=0.00;QD=6.54;ReadPosRankSum=-2.173e+00;SOR=1.426;ANN=A|upstream_gene_variant|MODIFIER|PF3D7_0306500|PF3D7_0306500|transcript|PF3D7_0306500.1|protein_coding||c.-2676A>T|||||2359|,A|upstream_gene_variant|MODIFIER|PF3D7_0306900|PF3D7_0306900|transcript|PF3D7_0306900.1|protein_coding||c.-…	GT:AD:DP:GQ:PGT:PID:PL:PS	0|1:20,7:27:99:1|0:304560_CA_C:184,0,785:304560	C580Y	Pf3D7_03_v3304582	no
Pf3D7_03_v3	304584	.	T	A	166.64	PASS	AC=1;AF=0.500;AN=2;BaseQRankSum=-6.100e-02;DP=28;ExcessHet=0.0000;FS=0.000;MLEAC=1;MLEAF=0.500;MQ=60.00;MQRankSum=0.00;QD=6.17;ReadPosRankSum=-2.109e+00;SOR=1.154;ANN=A|upstream_gene_variant|MODIFIER|PF3D7_0306500|PF3D7_0306500|transcript|PF3D7_0306500.1|protein_coding||c.-2678A>T|||||2361|,A|upstream_gene_variant|MODIFIER|PF3D7_0306900|PF3D7_0306900|transcript|PF3D7_0306900.1|protein_coding||c.-…	GT:AD:DP:GQ:PGT:PID:PL:PS	0|1:21,6:27:99:1|0:304560_CA_C:174,0,819:304560	C580Y	Pf3D7_03_v3304584	no
Pf3D7_03_v3	304586	.	T	A	166.64	PASS	AC=1;AF=0.500;AN=2;BaseQRankSum=-2.576e+00;DP=35;ExcessHet=0.0000;FS=0.000;MLEAC=1;MLEAF=0.500;MQ=60.00;MQRankSum=0.00;QD=6.17;ReadPosRankSum=-1.891e+00;SOR=1.154;ANN=A|upstream_gene_variant|MODIFIER|PF3D7_0306500|PF3D7_0306500|transcript|PF3D7_0306500.1|protein_coding||c.-2680A>T|||||2363|,A|upstream_gene_variant|MODIFIER|PF3D7_0306900|PF3D7_0306900|transcript|PF3D7_0306900.1|protein_coding||c.-…	GT:AD:DP:GQ:PGT:PID:PL:PS	0|1:21,6:27:99:1|0:304560_CA_C:174,0,819:304560	C580Y	Pf3D7_03_v3304586	no
Pf3D7_03_v3	318380	.	C	T	92.64	PASS	AC=1;AF=0.500;AN=2;BaseQRankSum=-2.519e+00;DP=51;ExcessHet=0.0000;FS=8.343;MLEAC=1;MLEAF=0.500;MQ=60.00;MQRankSum=0.00;QD=2.26;ReadPosRankSum=0.055;SOR=2.792;ANN=T|upstream_gene_variant|MODIFIER|PF3D7_0307100|PF3D7_0307100|transcript|PF3D7_0307100.1|protein_coding||c.-5038G>A|||||4457|,T|upstream_gene_variant|MODIFIER|PF3D7_0307200|PF3D7_0307200|transcript|PF3D7_0307200.1|protein_coding||c.-2144G…	GT:AD:DP:GQ:PL	0/1:27,14:41:99:100,0,636	C580Y	Pf3D7_03_v3318380	no
Pf3D7_03_v3	352725	.	T	A	82.14	PASS	AC=2;AF=1.00;AN=2;DP=7;ExcessHet=0.0000;FS=0.000;MLEAC=2;MLEAF=1.00;MQ=57.67;QD=11.73;SOR=2.584;ANN=A|upstream_gene_variant|MODIFIER|PF3D7_0307900|PF3D7_0307900|transcript|PF3D7_0307900.1|protein_coding||c.-1073A>T|||||588|,A|upstream_gene_variant|MODIFIER|PF3D7_0308000|PF3D7_0308000|transcript|PF3D7_0308000.1|protein_coding||c.-824T>A|||||333|,A|upstream_gene_variant|MODIFIER|PF3D7_0308100|PF3D7…	GT:AD:DP:GQ:PL	1/1:0,7:7:12:96,12,0	C580Y	Pf3D7_03_v3352725	no
Pf3D7_03_v3	352751	.	C	T	201.96	PASS	AC=2;AF=1.00;AN=2;DP=5;ExcessHet=0.0000;FS=0.000;MLEAC=2;MLEAF=1.00;MQ=56.71;QD=28.17;SOR=1.981;ANN=T|upstream_gene_variant|MODIFIER|PF3D7_0307900|PF3D7_0307900|transcript|PF3D7_0307900.1|protein_coding||c.-1099G>A|||||614|,T|upstream_gene_variant|MODIFIER|PF3D7_0308000|PF3D7_0308000|transcript|PF3D7_0308000.1|protein_coding||c.-798C>T|||||307|,T|upstream_gene_variant|MODIFIER|PF3D7_0308100|PF3D7…	GT:AD:DP:GQ:PGT:PID:PL:PS	1|1:0,5:5:15:1|1:352751_C_T:216,15,0:352751	C580Y	Pf3D7_03_v3352751	no
Pf3D7_03_v3	352757	.	C	T	201.96	PASS	AC=2;AF=1.00;AN=2;DP=5;ExcessHet=0.0000;FS=0.000;MLEAC=2;MLEAF=1.00;MQ=56.71;QD=26.80;SOR=1.981;ANN=T|upstream_gene_variant|MODIFIER|PF3D7_0307900|PF3D7_0307900|transcript|PF3D7_0307900.1|protein_coding||c.-1105G>A|||||620|,T|upstream_gene_variant|MODIFIER|PF3D7_0308000|PF3D7_0308000|transcript|PF3D7_0308000.1|protein_coding||c.-792C>T|||||301|,T|upstream_gene_variant|MODIFIER|PF3D7_0308100|PF3D7…	GT:AD:DP:GQ:PGT:PID:PL:PS	1|1:0,5:5:15:1|1:352751_C_T:216,15,0:352751	C580Y	Pf3D7_03_v3352757	no
Pf3D7_03_v3	364088	.	A	G	73.64	PASS	AC=1;AF=0.500;AN=2;BaseQRankSum=1.03;DP=8;ExcessHet=0.0000;FS=0.000;MLEAC=1;MLEAF=0.500;MQ=57.88;MQRankSum=0.887;QD=9.21;ReadPosRankSum=-9.920e-01;SOR=0.582;ANN=G|upstream_gene_variant|MODIFIER|PF3D7_0308400|PF3D7_0308400|transcript|PF3D7_0308400.1|snRNA||n.-4484A>G|||||4484|,G|downstream_gene_variant|MODIFIER|PF3D7_0308100|PF3D7_0308100|transcript|PF3D7_0308100.1|protein_coding||c.*2634A>G|||||2…	GT:AD:DP:GQ:PL	0/1:3,5:8:22:81,0,22	C580Y	Pf3D7_03_v3364088	no
Pf3D7_03_v3	365149	.	T	A	75.64	PASS	AC=1;AF=0.500;AN=2;BaseQRankSum=-1.716e+00;DP=32;ExcessHet=0.0000;FS=11.800;MLEAC=1;MLEAF=0.500;MQ=60.00;MQRankSum=0.00;QD=2.44;ReadPosRankSum=-2.656e+00;SOR=3.567;ANN=A|upstream_gene_variant|MODIFIER|PF3D7_0308200|PF3D7_0308200|transcript|PF3D7_0308200.1|protein_coding||c.-916A>T|||||19|,A|upstream_gene_variant|MODIFIER|PF3D7_0308400|PF3D7_0308400|transcript|PF3D7_0308400.1|snRNA||n.-3423T>A||||…	GT:AD:DP:GQ:PGT:PID:PL:PS	0|1:24,7:31:83:1|0:365129_G_A:83,0,804:365129	C580Y	Pf3D7_03_v3365149	no
Pf3D7_03_v3	367903	.	C	A	62.64	PASS	AC=1;AF=0.500;AN=2;BaseQRankSum=0.088;DP=29;ExcessHet=0.0000;FS=2.782;MLEAC=1;MLEAF=0.500;MQ=60.00;MQRankSum=0.00;QD=2.51;ReadPosRankSum=-2.210e+00;SOR=1.911;ANN=A|upstream_gene_variant|MODIFIER|PF3D7_0308200|PF3D7_0308200|transcript|PF3D7_0308200.1|protein_coding||c.-3670G>T|||||2773|,A|upstream_gene_variant|MODIFIER|PF3D7_0308300|PF3D7_0308300|transcript|PF3D7_0308300.1|protein_coding||c.-1231G…	GT:AD:DP:GQ:PL	0/1:17,8:25:70:70,0,319	C580Y	Pf3D7_03_v3367903	no
Pf3D7_03_v3	395420	.	T	A	142.14	PASS	AC=2;AF=1.00;AN=2;DP=4;ExcessHet=0.0000;FS=0.000;MLEAC=2;MLEAF=1.00;MQ=60.00;QD=30.02;SOR=3.258;ANN=A|5_prime_UTR_variant|MODIFIER|PF3D7_0309200|PF3D7_0309200|transcript|PF3D7_0309200.1|protein_coding|1/3|c.-816A>T|||||816|,A|upstream_gene_variant|MODIFIER|PF3D7_0309300|PF3D7_0309300|transcript|PF3D7_0309300.1|protein_coding||c.-2229T>A|||||1977|	GT:AD:DP:GQ:PL	1/1:0,4:4:12:156,12,0	C580Y	Pf3D7_03_v3395420	yes
Pf3D7_03_v3	395569	.	T	A	40.64	PASS	AC=1;AF=0.500;AN=2;BaseQRankSum=-1.834e+00;DP=9;ExcessHet=0.0000;FS=0.000;MLEAC=1;MLEAF=0.500;MQ=60.00;MQRankSum=0.00;QD=6.77;ReadPosRankSum=0.842;SOR=1.179;ANN=A|5_prime_UTR_variant|MODIFIER|PF3D7_0309200|PF3D7_0309200|transcript|PF3D7_0309200.1|protein_coding|1/3|c.-965A>T|||||965|,A|upstream_gene_variant|MODIFIER|PF3D7_0309300|PF3D7_0309300|transcript|PF3D7_0309300.1|protein_coding||c.-2080T>A…	GT:AD:DP:GQ:PGT:PID:PL:PS	0|1:4,2:6:48:0|1:395569_T_A:48,0,141:395569	C580Y	Pf3D7_03_v3395569	no
Pf3D7_03_v3	395571	.	T	A	38.64	PASS	AC=1;AF=0.500;AN=2;BaseQRankSum=0.00;DP=8;ExcessHet=0.0000;FS=0.000;MLEAC=1;MLEAF=0.500;MQ=60.00;MQRankSum=0.00;QD=6.44;ReadPosRankSum=0.842;SOR=1.179;ANN=A|5_prime_UTR_variant|MODIFIER|PF3D7_0309200|PF3D7_0309200|transcript|PF3D7_0309200.1|protein_coding|1/3|c.-967A>T|||||967|,A|upstream_gene_variant|MODIFIER|PF3D7_0309300|PF3D7_0309300|transcript|PF3D7_0309300.1|protein_coding||c.-2078T>A|||||1…	GT:AD:DP:GQ:PGT:PID:PL:PS	0|1:4,2:6:46:0|1:395569_T_A:46,0,142:395569	C580Y	Pf3D7_03_v3395571	no
Pf3D7_03_v3	411944	.	C	A	70.64	PASS	AC=1;AF=0.500;AN=2;BaseQRankSum=-2.282e+00;DP=30;ExcessHet=0.0000;FS=5.463;MLEAC=1;MLEAF=0.500;MQ=60.00;MQRankSum=0.00;QD=2.62;ReadPosRankSum=-2.772e+00;SOR=2.340;ANN=A|5_prime_UTR_variant|MODIFIER|PF3D7_0309800|PF3D7_0309800|transcript|PF3D7_0309800.1|protein_coding|1/7|c.-145C>A|||||145|,A|upstream_gene_variant|MODIFIER|PF3D7_0309700|PF3D7_0309700|transcript|PF3D7_0309700.1|protein_coding||c.-1…	GT:AD:DP:GQ:PGT:PID:PL:PS	0|1:21,6:27:78:0|1:411944_C_A:78,0,660:411944	C580Y	Pf3D7_03_v3411944	yes
Pf3D7_03_v3	411946	.	T	A	69.64	PASS	AC=1;AF=0.500;AN=2;BaseQRankSum=-1.794e+00;DP=28;ExcessHet=0.0000;FS=5.463;MLEAC=1;MLEAF=0.500;MQ=60.00;MQRankSum=0.00;QD=2.58;ReadPosRankSum=-1.667e+00;SOR=2.340;ANN=A|5_prime_UTR_variant|MODIFIER|PF3D7_0309800|PF3D7_0309800|transcript|PF3D7_0309800.1|protein_coding|1/7|c.-143T>A|||||143|,A|upstream_gene_variant|MODIFIER|PF3D7_0309700|PF3D7_0309700|transcript|PF3D7_0309700.1|protein_coding||c.-1…	GT:AD:DP:GQ:PGT:PID:PL:PS	0|1:21,6:27:77:0|1:411944_C_A:77,0,674:411944	C580Y	Pf3D7_03_v3411946	yes
Pf3D7_03_v3	411948	.	C	A	56.64	PASS	AC=1;AF=0.500;AN=2;BaseQRankSum=-7.050e-01;DP=28;ExcessHet=0.0000;FS=2.673;MLEAC=1;MLEAF=0.500;MQ=60.00;MQRankSum=0.00;QD=2.27;ReadPosRankSum=-1.441e+00;SOR=1.755;ANN=A|5_prime_UTR_variant|MODIFIER|PF3D7_0309800|PF3D7_0309800|transcript|PF3D7_0309800.1|protein_coding|1/7|c.-141C>A|||||141|,A|upstream_gene_variant|MODIFIER|PF3D7_0309700|PF3D7_0309700|transcript|PF3D7_0309700.1|protein_coding||c.-1…	GT:AD:DP:GQ:PGT:PID:PL:PS	0|1:21,4:25:64:0|1:411944_C_A:64,0,679:411944	C580Y	Pf3D7_03_v3411948	no
Pf3D7_03_v3	451630	.	T	A	579.64	PASS	AC=1;AF=0.500;AN=2;BaseQRankSum=-1.665e+00;DP=64;ExcessHet=0.0000;FS=43.630;MLEAC=1;MLEAF=0.500;MQ=59.59;MQRankSum=0.00;QD=9.66;ReadPosRankSum=-3.160e+00;SOR=6.419;ANN=A|downstream_gene_variant|MODIFIER|PF3D7_0310300|PF3D7_0310300|transcript|PF3D7_0310300.1|protein_coding||c.*5173T>A|||||4220|,A|downstream_gene_variant|MODIFIER|PF3D7_0310400|PF3D7_0310400|transcript|PF3D7_0310400.1|protein_coding…	GT:AD:DP:GQ:PGT:PID:PL:PS	0|1:25,35:60:99:0|1:451630_T_A:587,0,813:451630	C580Y	Pf3D7_03_v3451630	no
Pf3D7_03_v3	451642	.	T	A	347.64	PASS	AC=1;AF=0.500;AN=2;BaseQRankSum=-1.116e+00;DP=46;ExcessHet=0.0000;FS=30.129;MLEAC=1;MLEAF=0.500;MQ=59.43;MQRankSum=0.00;QD=8.08;ReadPosRankSum=-3.126e+00;SOR=5.447;ANN=A|downstream_gene_variant|MODIFIER|PF3D7_0310300|PF3D7_0310300|transcript|PF3D7_0310300.1|protein_coding||c.*5185T>A|||||4232|,A|downstream_gene_variant|MODIFIER|PF3D7_0310400|PF3D7_0310400|transcript|PF3D7_0310400.1|protein_coding…	GT:AD:DP:GQ:PGT:PID:PL:PS	0|1:25,18:43:99:0|1:451630_T_A:355,0,964:451630	C580Y	Pf3D7_03_v3451642	no
Pf3D7_03_v3	451645	.	T	A	303.64	PASS	AC=1;AF=0.500;AN=2;BaseQRankSum=-2.330e+00;DP=42;ExcessHet=0.0000;FS=30.608;MLEAC=1;MLEAF=0.500;MQ=59.38;MQRankSum=0.00;QD=8.21;ReadPosRankSum=-8.100e-02;SOR=5.282;ANN=A|downstream_gene_variant|MODIFIER|PF3D7_0310300|PF3D7_0310300|transcript|PF3D7_0310300.1|protein_coding||c.*5188T>A|||||4235|,A|downstream_gene_variant|MODIFIER|PF3D7_0310400|PF3D7_0310400|transcript|PF3D7_0310400.1|protein_coding…	GT:AD:DP:GQ:PGT:PID:PL:PS	0|1:24,13:37:99:0|1:451630_T_A:311,0,695:451630	C580Y	Pf3D7_03_v3451645	no
Pf3D7_03_v3	465765	.	T	A	64.64	PASS	AC=1;AF=0.500;AN=2;BaseQRankSum=-2.259e+00;DP=19;ExcessHet=0.0000;FS=18.325;MLEAC=1;MLEAF=0.500;MQ=60.00;MQRankSum=0.00;QD=3.80;ReadPosRankSum=-1.015e+00;SOR=2.776;ANN=A|5_prime_UTR_variant|MODIFIER|PF3D7_0310900|PF3D7_0310900|transcript|PF3D7_0310900.1|protein_coding|1/1|c.-320T>A|||||320|,A|upstream_gene_variant|MODIFIER|PF3D7_0310600|PF3D7_0310600|transcript|PF3D7_0310600.1|protein_coding||c.-…	GT:AD:DP:GQ:PGT:PID:PL:PS	0|1:14,3:17:72:1|0:465730_G_GA:72,0,544:465730	C580Y	Pf3D7_03_v3465765	yes
Pf3D7_03_v3	465768	.	T	A	67.64	PASS	AC=1;AF=0.500;AN=2;BaseQRankSum=-2.448e+00;DP=16;ExcessHet=0.0000;FS=17.482;MLEAC=1;MLEAF=0.500;MQ=60.00;MQRankSum=0.00;QD=4.23;ReadPosRankSum=-1.899e+00;SOR=2.776;ANN=A|5_prime_UTR_variant|MODIFIER|PF3D7_0310900|PF3D7_0310900|transcript|PF3D7_0310900.1|protein_coding|1/1|c.-317T>A|||||317|,A|upstream_gene_variant|MODIFIER|PF3D7_0310600|PF3D7_0310600|transcript|PF3D7_0310600.1|protein_coding||c.-…	GT:AD:DP:GQ:PGT:PID:PL:PS	0|1:13,3:16:75:1|0:465730_G_GA:75,0,509:465730	C580Y	Pf3D7_03_v3465768	yes
Pf3D7_03_v3	487442	.	G	T	196.64	PASS	AC=1;AF=0.500;AN=2;BaseQRankSum=-8.280e-01;DP=68;ExcessHet=0.0000;FS=14.216;MLEAC=1;MLEAF=0.500;MQ=60.00;MQRankSum=0.00;QD=4.47;ReadPosRankSum=-1.281e+00;SOR=3.056;ANN=T|upstream_gene_variant|MODIFIER|PF3D7_0311300|PF3D7_0311300|transcript|PF3D7_0311300.1|protein_coding||c.-3989C>A|||||1612|,T|upstream_gene_variant|MODIFIER|PF3D7_0311400|PF3D7_0311400|transcript|PF3D7_0311400.1|protein_coding||c.…	GT:AD:DP:GQ:PL	0/1:31,13:49:99:204,0,1516	C580Y	Pf3D7_03_v3487442	no
Pf3D7_03_v3	528639	.	T	A	151.64	PASS	AC=1;AF=0.500;AN=2;BaseQRankSum=-4.631e+00;DP=90;ExcessHet=0.0000;FS=2.469;MLEAC=1;MLEAF=0.500;MQ=60.00;MQRankSum=0.00;QD=2.05;ReadPosRankSum=-2.592e+00;SOR=1.438;ANN=A|5_prime_UTR_variant|MODIFIER|PF3D7_0312500|PF3D7_0312500|transcript|PF3D7_0312500.1|protein_coding|1/1|c.-398T>A|||||398|,A|upstream_gene_variant|MODIFIER|PF3D7_0312400|PF3D7_0312400|transcript|PF3D7_0312400.1|protein_coding||c.-2…	GT:AD:DP:GQ:PGT:PID:PL:PS	0|1:56,18:74:99:0|1:528634_T_A:159,0,1777:528634	C580Y	Pf3D7_03_v3528639	no
Pf3D7_03_v3	531058	.	C	T	134.64	PASS	AC=1;AF=0.500;AN=2;BaseQRankSum=1.09;DP=52;ExcessHet=0.0000;FS=2.923;MLEAC=1;MLEAF=0.500;MQ=60.00;MQRankSum=0.00;QD=2.69;ReadPosRankSum=-2.166e+00;SOR=1.744;ANN=T|upstream_gene_variant|MODIFIER|PF3D7_0312400|PF3D7_0312400|transcript|PF3D7_0312400.1|protein_coding||c.-4619G>A|||||2971|,T|upstream_gene_variant|MODIFIER|PF3D7_0312600|PF3D7_0312600|transcript|PF3D7_0312600.1|protein_coding||c.-155C>T…	GT:AD:DP:GQ:PL	0/1:30,20:50:99:142,0,524	C580Y	Pf3D7_03_v3531058	no
Pf3D7_03_v3	566302	.	G	A	165.64	PASS	AC=1;AF=0.500;AN=2;BaseQRankSum=-4.030e-01;DP=53;ExcessHet=0.0000;FS=0.000;MLEAC=1;MLEAF=0.500;MQ=60.00;MQRankSum=0.00;QD=5.52;ReadPosRankSum=0.454;SOR=0.368;ANN=A|upstream_gene_variant|MODIFIER|PF3D7_0313900|PF3D7_0313900|transcript|PF3D7_0313900.1|protein_coding||c.-646C>T|||||646|,A|upstream_gene_variant|MODIFIER|PF3D7_0314000|PF3D7_0314000|transcript|PF3D7_0314000.1|protein_coding||c.-945G>A|…	GT:AD:DP:GQ:PL	0/1:28,2:33:99:173,0,673	C580Y	Pf3D7_03_v3566302	no
Pf3D7_03_v3	572659	.	T	A	176.64	PASS	AC=1;AF=0.500;AN=2;BaseQRankSum=-4.439e+00;DP=80;ExcessHet=0.0000;FS=16.534;MLEAC=1;MLEAF=0.500;MQ=60.00;MQRankSum=0.00;QD=2.36;ReadPosRankSum=-1.138e+00;SOR=3.912;ANN=A|3_prime_UTR_variant|MODIFIER|PF3D7_0314200|PF3D7_0314200|transcript|PF3D7_0314200.1|protein_coding|1/1|c.*7A>T|||||7|,A|upstream_gene_variant|MODIFIER|PF3D7_0314100|PF3D7_0314100|transcript|PF3D7_0314100.1|protein_coding||c.-1608…	GT:AD:DP:GQ:PL	0/1:48,27:75:99:184,0,937	C580Y	Pf3D7_03_v3572659	no
Pf3D7_03_v3	615852	.	C	A	123.64	PASS	AC=1;AF=0.500;AN=2;BaseQRankSum=-2.786e+00;DP=31;ExcessHet=0.0000;FS=26.975;MLEAC=1;MLEAF=0.500;MQ=60.00;MQRankSum=0.00;QD=4.76;ReadPosRankSum=-1.067e+00;SOR=3.895;ANN=A|upstream_gene_variant|MODIFIER|PF3D7_0315100|PF3D7_0315100|transcript|PF3D7_0315100.1|protein_coding||c.-2430G>T|||||1693|,A|upstream_gene_variant|MODIFIER|PF3D7_0315200|PF3D7_0315200|transcript|PF3D7_0315200.1|protein_coding||c.…	GT:AD:DP:GQ:PGT:PID:PL:PS	0|1:20,6:26:99:0|1:615852_C_A:131,0,778:615852	C580Y	Pf3D7_03_v3615852	no
Pf3D7_03_v3	615855	.	C	A	123.64	PASS	AC=1;AF=0.500;AN=2;BaseQRankSum=-2.207e+00;DP=30;ExcessHet=0.0000;FS=26.975;MLEAC=1;MLEAF=0.500;MQ=60.00;MQRankSum=0.00;QD=4.76;ReadPosRankSum=-1.880e+00;SOR=3.895;ANN=A|upstream_gene_variant|MODIFIER|PF3D7_0315100|PF3D7_0315100|transcript|PF3D7_0315100.1|protein_coding||c.-2433G>T|||||1696|,A|upstream_gene_variant|MODIFIER|PF3D7_0315200|PF3D7_0315200|transcript|PF3D7_0315200.1|protein_coding||c.…	GT:AD:DP:GQ:PGT:PID:PL:PS	0|1:20,6:26:99:0|1:615852_C_A:131,0,778:615852	C580Y	Pf3D7_03_v3615855	no
Pf3D7_03_v3	615857	.	T	A	125.64	PASS	AC=1;AF=0.500;AN=2;BaseQRankSum=-2.796e+00;DP=29;ExcessHet=0.0000;FS=29.260;MLEAC=1;MLEAF=0.500;MQ=60.00;MQRankSum=0.00;QD=5.03;ReadPosRankSum=-2.701e+00;SOR=3.894;ANN=A|upstream_gene_variant|MODIFIER|PF3D7_0315100|PF3D7_0315100|transcript|PF3D7_0315100.1|protein_coding||c.-2435A>T|||||1698|,A|upstream_gene_variant|MODIFIER|PF3D7_0315200|PF3D7_0315200|transcript|PF3D7_0315200.1|protein_coding||c.…	GT:AD:DP:GQ:PGT:PID:PL:PS	0|1:19,6:25:99:0|1:615852_C_A:133,0,771:615852	C580Y	Pf3D7_03_v3615857	no
Pf3D7_03_v3	615862	.	T	A	128.64	PASS	AC=1;AF=0.500;AN=2;BaseQRankSum=-3.416e+00;DP=29;ExcessHet=0.0000;FS=28.068;MLEAC=1;MLEAF=0.500;MQ=60.00;MQRankSum=0.00;QD=5.36;ReadPosRankSum=-3.172e+00;SOR=3.894;ANN=A|upstream_gene_variant|MODIFIER|PF3D7_0315100|PF3D7_0315100|transcript|PF3D7_0315100.1|protein_coding||c.-2440A>T|||||1703|,A|upstream_gene_variant|MODIFIER|PF3D7_0315200|PF3D7_0315200|transcript|PF3D7_0315200.1|protein_coding||c.…	GT:AD:DP:GQ:PGT:PID:PL:PS	0|1:18,6:24:99:0|1:615852_C_A:136,0,727:615852	C580Y	Pf3D7_03_v3615862	no
Pf3D7_03_v3	644027	.	T	A	278.64	PASS	AC=1;AF=0.500;AN=2;BaseQRankSum=-1.762e+00;DP=28;ExcessHet=0.0000;FS=27.831;MLEAC=1;MLEAF=0.500;MQ=58.73;MQRankSum=0.00;QD=11.15;ReadPosRankSum=-3.124e+00;SOR=5.133;ANN=A|upstream_gene_variant|MODIFIER|PF3D7_0315800|PF3D7_0315800|transcript|PF3D7_0315800.1|protein_coding||c.-1448A>T|||||1004|,A|upstream_gene_variant|MODIFIER|PF3D7_0315900|PF3D7_0315900|transcript|PF3D7_0315900.1|protein_coding||c…	GT:AD:DP:GQ:PGT:PID:PL:PS	0|1:13,12:25:99:0|1:644027_T_A:286,0,491:644027	C580Y	Pf3D7_03_v3644027	yes
Pf3D7_03_v3	644031	.	T	A	263.64	PASS	AC=1;AF=0.500;AN=2;BaseQRankSum=-2.464e+00;DP=26;ExcessHet=0.0000;FS=27.046;MLEAC=1;MLEAF=0.500;MQ=59.36;MQRankSum=0.00;QD=10.98;ReadPosRankSum=-3.365e+00;SOR=4.973;ANN=A|upstream_gene_variant|MODIFIER|PF3D7_0315800|PF3D7_0315800|transcript|PF3D7_0315800.1|protein_coding||c.-1452A>T|||||1008|,A|upstream_gene_variant|MODIFIER|PF3D7_0315900|PF3D7_0315900|transcript|PF3D7_0315900.1|protein_coding||c…	GT:AD:DP:GQ:PGT:PID:PL:PS	0|1:13,11:24:99:0|1:644027_T_A:271,0,494:644027	C580Y	Pf3D7_03_v3644031	yes
Pf3D7_03_v3	644035	.	T	A	248.64	PASS	AC=1;AF=0.500;AN=2;BaseQRankSum=-2.444e+00;DP=26;ExcessHet=0.0000;FS=22.583;MLEAC=1;MLEAF=0.500;MQ=59.36;MQRankSum=0.00;QD=11.30;ReadPosRankSum=-3.611e+00;SOR=4.610;ANN=A|upstream_gene_variant|MODIFIER|PF3D7_0315800|PF3D7_0315800|transcript|PF3D7_0315800.1|protein_coding||c.-1456A>T|||||1012|,A|upstream_gene_variant|MODIFIER|PF3D7_0315900|PF3D7_0315900|transcript|PF3D7_0315900.1|protein_coding||c…	GT:AD:DP:GQ:PGT:PID:PL:PS	0|1:13,9:22:99:0|1:644027_T_A:256,0,499:644027	C580Y	Pf3D7_03_v3644035	yes
Pf3D7_03_v3	658102	.	T	A	675.64	PASS	AC=1;AF=0.500;AN=2;BaseQRankSum=-4.471e+00;DP=130;ExcessHet=0.0000;FS=16.769;MLEAC=1;MLEAF=0.500;MQ=60.00;MQRankSum=0.00;QD=5.68;ReadPosRankSum=-9.020e-01;SOR=3.760;ANN=A|upstream_gene_variant|MODIFIER|PF3D7_0316200|PF3D7_0316200|transcript|PF3D7_0316200.1|protein_coding||c.-855A>T|||||686|,A|upstream_gene_variant|MODIFIER|PF3D7_0316300|PF3D7_0316300|transcript|PF3D7_0316300.2|protein_coding||c.-…	GT:AD:DP:GQ:PL	0/1:69,50:119:99:683,0,1323	C580Y	Pf3D7_03_v3658102	yes
Pf3D7_03_v3	658128	.	C	T	150.64	PASS	AC=1;AF=0.500;AN=2;BaseQRankSum=0.118;DP=78;ExcessHet=0.0000;FS=27.167;MLEAC=1;MLEAF=0.500;MQ=60.00;MQRankSum=0.00;QD=2.79;ReadPosRankSum=-3.545e+00;SOR=5.005;ANN=T|upstream_gene_variant|MODIFIER|PF3D7_0316200|PF3D7_0316200|transcript|PF3D7_0316200.1|protein_coding||c.-881G>A|||||712|,T|upstream_gene_variant|MODIFIER|PF3D7_0316300|PF3D7_0316300|transcript|PF3D7_0316300.2|protein_coding||c.-144C>T…	GT:AD:DP:GQ:PL	0/1:35,19:54:99:158,0,978	C580Y	Pf3D7_03_v3658128	yes
Pf3D7_03_v3	658133	.	C	T	197.64	PASS	AC=1;AF=0.500;AN=2;BaseQRankSum=-1.470e-01;DP=61;ExcessHet=0.0000;FS=27.602;MLEAC=1;MLEAF=0.500;MQ=60.00;MQRankSum=0.00;QD=3.88;ReadPosRankSum=-4.229e+00;SOR=5.062;ANN=T|upstream_gene_variant|MODIFIER|PF3D7_0316200|PF3D7_0316200|transcript|PF3D7_0316200.1|protein_coding||c.-886G>A|||||717|,T|upstream_gene_variant|MODIFIER|PF3D7_0316300|PF3D7_0316300|transcript|PF3D7_0316300.2|protein_coding||c.-1…	GT:AD:DP:GQ:PL	0/1:33,18:51:99:205,0,1082	C580Y	Pf3D7_03_v3658133	yes
Pf3D7_03_v3	677315	.	T	A	67.64	PASS	AC=1;AF=0.500;AN=2;BaseQRankSum=-2.807e+00;DP=34;ExcessHet=0.0000;FS=0.000;MLEAC=1;MLEAF=0.500;MQ=60.00;MQRankSum=0.00;QD=2.18;ReadPosRankSum=-9.140e-01;SOR=1.055;ANN=A|5_prime_UTR_variant|MODIFIER|PF3D7_0316800|PF3D7_0316800|transcript|PF3D7_0316800.1|protein_coding|1/3|c.-205T>A|||||527|,A|upstream_gene_variant|MODIFIER|PF3D7_0316600|PF3D7_0316600|transcript|PF3D7_0316600.1|protein_coding||c.-6…	GT:AD:DP:GQ:PGT:PID:PL:PS	0|1:19,12:31:75:1|0:677289_GA_G:75,0,314:677289	C580Y	Pf3D7_03_v3677315	no
Pf3D7_03_v3	714730	.	G	A	80.64	PASS	AC=1;AF=0.500;AN=2;BaseQRankSum=0.063;DP=19;ExcessHet=0.0000;FS=3.680;MLEAC=1;MLEAF=0.500;MQ=59.95;MQRankSum=0.00;QD=8.06;ReadPosRankSum=-1.541e+00;SOR=2.303;ANN=A|upstream_gene_variant|MODIFIER|PF3D7_0317300|PF3D7_0317300|transcript|PF3D7_0317300.1|protein_coding||c.-5002C>T|||||4300|,A|upstream_gene_variant|MODIFIER|PF3D7_0317400|PF3D7_0317400|transcript|PF3D7_0317400.1|protein_coding||c.-648C>…	GT:AD:DP:GQ:PL	0/1:6,4:14:88:88,0,225	C580Y	Pf3D7_03_v3714730	no
Pf3D7_03_v3	794143	.	A	T	38.64	PASS	AC=1;AF=0.500;AN=2;BaseQRankSum=0.00;DP=5;ExcessHet=0.0000;FS=3.979;MLEAC=1;MLEAF=0.500;MQ=60.00;MQRankSum=0.00;QD=7.73;ReadPosRankSum=-1.150e+00;SOR=2.245;ANN=T|upstream_gene_variant|MODIFIER|PF3D7_0318900|PF3D7_0318900|transcript|PF3D7_0318900.1|protein_coding||c.-662T>A|||||47|,T|upstream_gene_variant|MODIFIER|PF3D7_0319000|PF3D7_0319000|transcript|PF3D7_0319000.1|protein_coding||c.-1434A>T|||…	GT:AD:DP:GQ:PGT:PID:PL:PS	0|1:3,2:5:46:0|1:794136_TGTATA_T:46,0,120:794136	C580Y	Pf3D7_03_v3794143	no
Pf3D7_03_v3	802602	.	C	T	447.65	PASS	AC=1;AF=0.500;AN=2;BaseQRankSum=0.00;DP=22;ExcessHet=0.0000;FS=3.941;MLEAC=1;MLEAF=0.500;MQ=53.00;MQRankSum=0.348;QD=22.38;ReadPosRankSum=0.535;SOR=2.613;ANN=T|5_prime_UTR_variant|MODIFIER|PF3D7_0319100|PF3D7_0319100|transcript|PF3D7_0319100.1|protein_coding|1/1|c.-19G>A|||||19|,T|upstream_gene_variant|MODIFIER|PF3D7_0319300|PF3D7_0319300|transcript|PF3D7_0319300.1|protein_coding||c.-4675C>T|||||…	GT:AD:DP:GQ:PGT:PID:PL:PS	0|1:3,17:20:16:0|1:802602_C_T:455,0,16:802602	C580Y	Pf3D7_03_v3802602	yes
Pf3D7_03_v3	802618	.	C	T	428.64	PASS	AC=1;AF=0.500;AN=2;BaseQRankSum=0.664;DP=22;ExcessHet=0.0000;FS=0.000;MLEAC=1;MLEAF=0.500;MQ=52.95;MQRankSum=-1.750e-01;QD=21.43;ReadPosRankSum=1.47;SOR=1.244;ANN=T|5_prime_UTR_variant|MODIFIER|PF3D7_0319100|PF3D7_0319100|transcript|PF3D7_0319100.1|protein_coding|1/1|c.-35G>A|||||35|,T|upstream_gene_variant|MODIFIER|PF3D7_0319300|PF3D7_0319300|transcript|PF3D7_0319300.1|protein_coding||c.-4659C>T…	GT:AD:DP:GQ:PGT:PID:PL:PS	0|1:4,16:20:42:0|1:802602_C_T:436,0,42:802602	C580Y	Pf3D7_03_v3802618	yes
Pf3D7_03_v3	820212	.	C	T	121.84	PASS	AC=2;AF=1.00;AN=2;DP=3;ExcessHet=0.0000;FS=0.000;MLEAC=1;MLEAF=0.500;MQ=60.00;QD=29.03;SOR=1.179;ANN=T|upstream_gene_variant|MODIFIER|PF3D7_0319700|PF3D7_0319700|transcript|PF3D7_0319700.1|protein_coding||c.-496C>T|||||20|,T|downstream_gene_variant|MODIFIER|PF3D7_0319500|PF3D7_0319500|transcript|PF3D7_0319500.1|protein_coding||c.*3357C>T|||||2775|,T|downstream_gene_variant|MODIFIER|PF3D7_0319600|…	GT:AD:DP:GQ:PGT:PID:PL:PS	1|1:0,3:3:9:1|1:820212_C_T:135,9,0:820212	C580Y	Pf3D7_03_v3820212	no
Pf3D7_03_v3	820213	.	C	T	166.14	PASS	AC=2;AF=1.00;AN=2;DP=4;ExcessHet=0.0000;FS=0.000;MLEAC=2;MLEAF=1.00;MQ=60.00;QD=30.67;SOR=1.609;ANN=T|upstream_gene_variant|MODIFIER|PF3D7_0319700|PF3D7_0319700|transcript|PF3D7_0319700.1|protein_coding||c.-495C>T|||||19|,T|downstream_gene_variant|MODIFIER|PF3D7_0319500|PF3D7_0319500|transcript|PF3D7_0319500.1|protein_coding||c.*3358C>T|||||2776|,T|downstream_gene_variant|MODIFIER|PF3D7_0319600|P…	GT:AD:DP:GQ:PGT:PID:PL:PS	1|1:0,4:4:12:1|1:820212_C_T:180,12,0:820212	C580Y	Pf3D7_03_v3820213	no
Pf3D7_03_v3	837191	.	T	A	63.64	PASS	AC=1;AF=0.500;AN=2;BaseQRankSum=-1.158e+00;DP=11;ExcessHet=0.0000;FS=7.404;MLEAC=1;MLEAF=0.500;MQ=60.00;MQRankSum=0.00;QD=5.79;ReadPosRankSum=-2.166e+00;SOR=3.352;ANN=A|5_prime_UTR_variant|MODIFIER|PF3D7_0320000|PF3D7_0320000|transcript|PF3D7_0320000.1|protein_coding|1/5|c.-116T>A|||||116|,A|upstream_gene_variant|MODIFIER|PF3D7_0319800|PF3D7_0319800|transcript|PF3D7_0319800.1|protein_coding||c.-4…	GT:AD:DP:GQ:PL	0/1:5,6:11:71:71,0,88	C580Y	Pf3D7_03_v3837191	no
Pf3D7_03_v3	844912	.	T	A	134.64	PASS	AC=1;AF=0.500;AN=2;BaseQRankSum=-2.139e+00;DP=21;ExcessHet=0.0000;FS=5.843;MLEAC=1;MLEAF=0.500;MQ=60.00;MQRankSum=0.00;QD=6.73;ReadPosRankSum=-6.610e-01;SOR=2.925;ANN=A|5_prime_UTR_variant|MODIFIER|PF3D7_0320300|PF3D7_0320300|transcript|PF3D7_0320300.1|protein_coding|1/1|c.-801T>A|||||801|,A|downstream_gene_variant|MODIFIER|PF3D7_0320100|PF3D7_0320100|transcript|PF3D7_0320100.1|protein_coding||c.…	GT:AD:DP:GQ:PGT:PID:PL:PS	0|1:14,6:20:99:0|1:844912_T_A:142,0,495:844912	C580Y	Pf3D7_03_v3844912	yes
Pf3D7_03_v3	844915	.	T	A	125.64	PASS	AC=1;AF=0.500;AN=2;BaseQRankSum=-1.498e+00;DP=23;ExcessHet=0.0000;FS=5.647;MLEAC=1;MLEAF=0.500;MQ=60.00;MQRankSum=0.00;QD=5.46;ReadPosRankSum=-2.780e-01;SOR=2.437;ANN=A|5_prime_UTR_variant|MODIFIER|PF3D7_0320300|PF3D7_0320300|transcript|PF3D7_0320300.1|protein_coding|1/1|c.-798T>A|||||798|,A|downstream_gene_variant|MODIFIER|PF3D7_0320100|PF3D7_0320100|transcript|PF3D7_0320100.1|protein_coding||c.…	GT:AD:DP:GQ:PGT:PID:PL:PS	0|1:17,6:23:99:0|1:844912_T_A:133,0,621:844912	C580Y	Pf3D7_03_v3844915	no
Pf3D7_03_v3	844918	.	T	A	118.64	PASS	AC=1;AF=0.500;AN=2;BaseQRankSum=-2.418e+00;DP=22;ExcessHet=0.0000;FS=5.378;MLEAC=1;MLEAF=0.500;MQ=60.00;MQRankSum=0.00;QD=5.39;ReadPosRankSum=0.710;SOR=2.160;ANN=A|5_prime_UTR_variant|MODIFIER|PF3D7_0320300|PF3D7_0320300|transcript|PF3D7_0320300.1|protein_coding|1/1|c.-795T>A|||||795|,A|downstream_gene_variant|MODIFIER|PF3D7_0320100|PF3D7_0320100|transcript|PF3D7_0320100.1|protein_coding||c.*3160…	GT:AD:DP:GQ:PGT:PID:PL:PS	0|1:17,5:22:99:0|1:844912_T_A:126,0,623:844912	C580Y	Pf3D7_03_v3844918	no
Pf3D7_03_v3	844921	.	T	A	82.64	PASS	AC=1;AF=0.500;AN=2;BaseQRankSum=-1.313e+00;DP=19;ExcessHet=0.0000;FS=2.754;MLEAC=1;MLEAF=0.500;MQ=60.00;MQRankSum=0.00;QD=4.35;ReadPosRankSum=0.451;SOR=1.675;ANN=A|5_prime_UTR_variant|MODIFIER|PF3D7_0320300|PF3D7_0320300|transcript|PF3D7_0320300.1|protein_coding|1/1|c.-792T>A|||||792|,A|downstream_gene_variant|MODIFIER|PF3D7_0320100|PF3D7_0320100|transcript|PF3D7_0320100.1|protein_coding||c.*3163…	GT:AD:DP:GQ:PGT:PID:PL:PS	0|1:15,4:19:90:0|1:844912_T_A:90,0,578:844912	C580Y	Pf3D7_03_v3844921	no
Pf3D7_03_v3	860526	.	A	T	525.06	PASS	AC=2;AF=1.00;AN=2;DP=24;ExcessHet=0.0000;FS=0.000;MLEAC=2;MLEAF=1.00;MQ=60.00;QD=28.55;SOR=3.126;ANN=T|5_prime_UTR_variant|MODIFIER|PF3D7_0320500|PF3D7_0320500|transcript|PF3D7_0320500.1|protein_coding|1/1|c.-287A>T|||||287|,T|upstream_gene_variant|MODIFIER|PF3D7_0320400|PF3D7_0320400|transcript|PF3D7_0320400.1|protein_coding||c.-3022T>A|||||3022|,T|upstream_gene_variant|MODIFIER|PF3D7_0320700|PF…	GT:AD:DP:GQ:PL	1/1:0,15:15:45:539,45,0	C580Y	Pf3D7_03_v3860526	yes
Pf3D7_03_v3	871248	.	A	T	1151.06	PASS	AC=2;AF=1.00;AN=2;BaseQRankSum=1.42;DP=46;ExcessHet=0.0000;FS=7.462;MLEAC=2;MLEAF=1.00;MQ=58.56;MQRankSum=-4.010e-01;QD=26.77;ReadPosRankSum=1.39;SOR=4.565;ANN=T|upstream_gene_variant|MODIFIER|PF3D7_0320900|PF3D7_0320900|transcript|PF3D7_0320900.1|protein_coding||c.-3965A>T|||||3065|,T|downstream_gene_variant|MODIFIER|PF3D7_0320700|PF3D7_0320700|transcript|PF3D7_0320700.1|protein_coding||c.*4828A…	GT:AD:DP:GQ:PL	1/1:2,41:43:95:1165,95,0	C580Y	Pf3D7_03_v3871248	no
Pf3D7_03_v3	877663	.	T	A	132.64	PASS	AC=1;AF=0.500;AN=2;BaseQRankSum=-8.660e-01;DP=35;ExcessHet=0.0000;FS=13.497;MLEAC=1;MLEAF=0.500;MQ=57.82;MQRankSum=0.986;QD=4.42;ReadPosRankSum=-3.086e+00;SOR=4.047;ANN=A|5_prime_UTR_variant|MODIFIER|PF3D7_0321000|PF3D7_0321000|transcript|PF3D7_0321000.1|protein_coding|1/2|c.-72T>A|||||72|,A|downstream_gene_variant|MODIFIER|PF3D7_0320900|PF3D7_0320900|transcript|PF3D7_0320900.1|protein_coding||c.…	GT:AD:DP:GQ:PGT:PID:PL:PS	0|1:16,14:30:99:0|1:877663_T_A:140,0,548:877663	C580Y	Pf3D7_03_v3877663	no
Pf3D7_03_v3	877670	.	G	A	58.64	PASS	AC=1;AF=0.500;AN=2;BaseQRankSum=-1.536e+00;DP=28;ExcessHet=0.0000;FS=9.066;MLEAC=1;MLEAF=0.500;MQ=57.27;MQRankSum=0.610;QD=2.17;ReadPosRankSum=-7.320e-01;SOR=3.287;ANN=A|5_prime_UTR_variant|MODIFIER|PF3D7_0321000|PF3D7_0321000|transcript|PF3D7_0321000.1|protein_coding|1/2|c.-65G>A|||||65|,A|downstream_gene_variant|MODIFIER|PF3D7_0320900|PF3D7_0320900|transcript|PF3D7_0320900.1|protein_coding||c.*…	GT:AD:DP:GQ:PGT:PID:PL:PS	0|1:17,10:27:66:0|1:877663_T_A:66,0,587:877663	C580Y	Pf3D7_03_v3877670	no
Pf3D7_03_v3	881270	.	G	T	73.64	PASS	AC=1;AF=0.500;AN=2;BaseQRankSum=-9.550e-01;DP=39;ExcessHet=0.0000;FS=0.000;MLEAC=1;MLEAF=0.500;MQ=60.00;MQRankSum=0.00;QD=3.88;ReadPosRankSum=-1.554e+00;SOR=0.093;ANN=T|missense_variant|MODERATE|PF3D7_0321100|PF3D7_0321100|transcript|PF3D7_0321100.1|protein_coding|1/1|c.4224C>A|p.Asn1408Lys|4683/6515|4224/5535|1408/1844||,T|downstream_gene_variant|MODIFIER|PF3D7_0320900|PF3D7_0320900|transcript|P…	GT:AD:DP:GQ:PL	0/1:15,4:19:81:81,0,684	C580Y	Pf3D7_03_v3881270	no
Pf3D7_03_v3	937760	.	C	A	218.64	PASS	AC=1;AF=0.500;AN=2;BaseQRankSum=-2.852e+00;DP=40;ExcessHet=0.0000;FS=48.613;MLEAC=1;MLEAF=0.500;MQ=60.00;MQRankSum=0.00;QD=6.07;ReadPosRankSum=-2.266e+00;SOR=5.546;ANN=A|3_prime_UTR_variant|MODIFIER|PF3D7_0322300|PF3D7_0322300|transcript|PF3D7_0322300.1|protein_coding|1/1|c.*452G>T|||||452|,A|upstream_gene_variant|MODIFIER|PF3D7_0322100|PF3D7_0322100|transcript|PF3D7_0322100.1|protein_coding||c.-…	GT:AD:DP:GQ:PGT:PID:PL:PS	0|1:21,15:36:99:0|1:937760_C_A:226,0,744:937760	C580Y	Pf3D7_03_v3937760	yes
Pf3D7_03_v3	937764	.	T	A	213.64	PASS	AC=1;AF=0.500;AN=2;BaseQRankSum=-3.543e+00;DP=37;ExcessHet=0.0000;FS=50.089;MLEAC=1;MLEAF=0.500;MQ=60.00;MQRankSum=0.00;QD=6.28;ReadPosRankSum=-3.198e+00;SOR=5.417;ANN=A|3_prime_UTR_variant|MODIFIER|PF3D7_0322300|PF3D7_0322300|transcript|PF3D7_0322300.1|protein_coding|1/1|c.*448A>T|||||448|,A|upstream_gene_variant|MODIFIER|PF3D7_0322100|PF3D7_0322100|transcript|PF3D7_0322100.1|protein_coding||c.-…	GT:AD:DP:GQ:PGT:PID:PL:PS	0|1:20,14:34:99:0|1:937760_C_A:221,0,740:937760	C580Y	Pf3D7_03_v3937764	yes
Pf3D7_03_v3	969728	.	A	T	190.64	PASS	AC=1;AF=0.500;AN=2;BaseQRankSum=-3.629e+00;DP=60;ExcessHet=0.0000;FS=31.518;MLEAC=1;MLEAF=0.500;MQ=60.00;MQRankSum=0.00;QD=3.60;ReadPosRankSum=0.977;SOR=4.609;ANN=T|5_prime_UTR_variant|MODIFIER|PF3D7_0323000|PF3D7_0323000|transcript|PF3D7_0323000.1|protein_coding|1/3|c.-526T>A|||||526|,T|upstream_gene_variant|MODIFIER|PF3D7_0322900|PF3D7_0322900|transcript|PF3D7_0322900.1|protein_coding||c.-3226T…	GT:AD:DP:GQ:PGT:PID:PL:PS	0|1:44,9:53:99:0|1:969728_A_T:198,0,1663:969728	C580Y	Pf3D7_03_v3969728	no
Pf3D7_03_v3	969731	.	A	T	181.64	PASS	AC=1;AF=0.500;AN=2;BaseQRankSum=-3.226e+00;DP=59;ExcessHet=0.0000;FS=27.391;MLEAC=1;MLEAF=0.500;MQ=60.00;MQRankSum=0.00;QD=3.24;ReadPosRankSum=0.654;SOR=4.610;ANN=T|5_prime_UTR_variant|MODIFIER|PF3D7_0323000|PF3D7_0323000|transcript|PF3D7_0323000.1|protein_coding|1/3|c.-529T>A|||||529|,T|upstream_gene_variant|MODIFIER|PF3D7_0322900|PF3D7_0322900|transcript|PF3D7_0322900.1|protein_coding||c.-3229T…	GT:AD:DP:GQ:PGT:PID:PL:PS	0|1:47,9:56:99:0|1:969728_A_T:189,0,1750:969728	C580Y	Pf3D7_03_v3969731	no
Pf3D7_03_v3	969734	.	A	T	206.64	PASS	AC=1;AF=0.500;AN=2;BaseQRankSum=-3.374e+00;DP=61;ExcessHet=0.0000;FS=37.502;MLEAC=1;MLEAF=0.500;MQ=60.00;MQRankSum=0.00;QD=3.56;ReadPosRankSum=1.10;SOR=5.133;ANN=T|5_prime_UTR_variant|MODIFIER|PF3D7_0323000|PF3D7_0323000|transcript|PF3D7_0323000.1|protein_coding|1/3|c.-532T>A|||||532|,T|upstream_gene_variant|MODIFIER|PF3D7_0322900|PF3D7_0322900|transcript|PF3D7_0322900.1|protein_coding||c.-3232T>…	GT:AD:DP:GQ:PGT:PID:PL:PS	0|1:46,12:58:99:0|1:969728_A_T:214,0,1678:969728	C580Y	Pf3D7_03_v3969734	no
Pf3D7_03_v3	969737	.	A	T	212.64	PASS	AC=1;AF=0.500;AN=2;BaseQRankSum=-3.003e+00;DP=61;ExcessHet=0.0000;FS=6.459;MLEAC=1;MLEAF=0.500;MQ=60.00;MQRankSum=0.00;QD=5.45;ReadPosRankSum=-5.350e-01;SOR=2.257;ANN=T|5_prime_UTR_variant|MODIFIER|PF3D7_0323000|PF3D7_0323000|transcript|PF3D7_0323000.1|protein_coding|1/3|c.-535T>A|||||535|,T|upstream_gene_variant|MODIFIER|PF3D7_0322900|PF3D7_0322900|transcript|PF3D7_0322900.1|protein_coding||c.-3…	GT:AD:DP:GQ:PL	0/1:27,12:40:99:220,0,1568	C580Y	Pf3D7_03_v3969737	no
Pf3D7_03_v3	987663	.	G	A	64.64	PASS	AC=1;AF=0.500;AN=2;BaseQRankSum=-1.453e+00;DP=22;ExcessHet=0.0000;FS=35.884;MLEAC=1;MLEAF=0.500;MQ=59.62;MQRankSum=0.00;QD=3.40;ReadPosRankSum=-1.404e+00;SOR=3.219;ANN=A|3_prime_UTR_variant|MODIFIER|PF3D7_0323500|PF3D7_0323500|transcript|PF3D7_0323500.1|protein_coding|4/4|c.*53G>A|||||53|,A|upstream_gene_variant|MODIFIER|PF3D7_0323400|PF3D7_0323400|transcript|PF3D7_0323400.1|protein_coding||c.-36…	GT:AD:DP:GQ:PGT:PID:PL:PS	0|1:15,4:19:72:0|1:987663_G_A:72,0,618:987663	C580Y	Pf3D7_03_v3987663	no
Pf3D7_03_v3	987667	.	T	A	50.64	PASS	AC=1;AF=0.500;AN=2;BaseQRankSum=-2.699e+00;DP=21;ExcessHet=0.0000;FS=30.569;MLEAC=1;MLEAF=0.500;MQ=59.60;MQRankSum=0.00;QD=2.53;ReadPosRankSum=-2.257e+00;SOR=2.773;ANN=A|3_prime_UTR_variant|MODIFIER|PF3D7_0323500|PF3D7_0323500|transcript|PF3D7_0323500.1|protein_coding|4/4|c.*57T>A|||||57|,A|upstream_gene_variant|MODIFIER|PF3D7_0323400|PF3D7_0323400|transcript|PF3D7_0323400.1|protein_coding||c.-37…	GT:AD:DP:GQ:PGT:PID:PL:PS	0|1:17,3:20:58:0|1:987663_G_A:58,0,705:987663	C580Y	Pf3D7_03_v3987667	no
Pf3D7_03_v3	1018059	.	T	A	205.64	PASS	AC=1;AF=0.500;AN=2;BaseQRankSum=-5.093e+00;DP=74;ExcessHet=0.0000;FS=40.992;MLEAC=1;MLEAF=0.500;MQ=48.89;MQRankSum=-4.605e+00;QD=3.32;ReadPosRankSum=-1.981e+00;SOR=5.784;ANN=A|upstream_gene_variant|MODIFIER|PF3D7_0324500|PF3D7_0324500|transcript|PF3D7_0324500.1|protein_coding||c.-815T>A|||||815|,A|upstream_gene_variant|MODIFIER|PF3D7_0324600|PF3D7_0324600|transcript|PF3D7_0324600.1|protein_coding…	GT:AD:DP:GQ:PGT:PID:PL:PS	0|1:45,17:62:99:0|1:1018059_T_A:213,0,1667:1018059	C580Y	Pf3D7_03_v31018059	no
Pf3D7_03_v3	1018062	.	T	A	205.64	PASS	AC=1;AF=0.500;AN=2;BaseQRankSum=-3.916e+00;DP=75;ExcessHet=0.0000;FS=40.992;MLEAC=1;MLEAF=0.500;MQ=49.87;MQRankSum=-4.605e+00;QD=3.32;ReadPosRankSum=-2.319e+00;SOR=5.784;ANN=A|upstream_gene_variant|MODIFIER|PF3D7_0324500|PF3D7_0324500|transcript|PF3D7_0324500.1|protein_coding||c.-812T>A|||||812|,A|upstream_gene_variant|MODIFIER|PF3D7_0324600|PF3D7_0324600|transcript|PF3D7_0324600.1|protein_coding…	GT:AD:DP:GQ:PGT:PID:PL:PS	0|1:45,17:62:99:0|1:1018059_T_A:213,0,1667:1018059	C580Y	Pf3D7_03_v31018062	no
Pf3D7_03_v3	1040148	.	C	G	2839.06	PASS	AC=2;AF=1.00;AN=2;DP=80;ExcessHet=0.0000;FS=0.000;MLEAC=2;MLEAF=1.00;MQ=59.89;QD=29.52;SOR=2.774;ANN=G|upstream_gene_variant|MODIFIER|PF3D7_0324900|PF3D7_0324900|transcript|PF3D7_0324900.1|protein_coding||c.-1894G>C|||||1894|,G|intergenic_region|MODIFIER|PF3D7_0324900-CHR_END|PF3D7_0324900-CHR_END|intergenic_region|PF3D7_0324900-CHR_END|||n.1040148C>G||||||	GT:AD:DP:GQ:PL	1/1:0,76:76:99:2853,225,0	C580Y	Pf3D7_03_v31040148	yes
Pf3D7_03_v3	1066358	.	T	C	356.64	PASS	AC=1;AF=0.500;AN=2;BaseQRankSum=2.58;DP=42;ExcessHet=0.0000;FS=3.329;MLEAC=1;MLEAF=0.500;MQ=43.79;MQRankSum=3.36;QD=10.81;ReadPosRankSum=-3.974e+00;SOR=1.187;ANN=C|intergenic_region|MODIFIER|PF3D7_0324900-CHR_END|PF3D7_0324900-CHR_END|intergenic_region|PF3D7_0324900-CHR_END|||n.1066358T>C||||||	GT:AD:DP:GQ:PGT:PID:PL:PS	0|1:22,11:33:99:1|0:1066331_AG_*:364,0,698:1066331	C580Y	Pf3D7_03_v31066358	no
Pf3D7_03_v3	1066632	.	C	T	228.64	PASS	AC=1;AF=0.500;AN=2;BaseQRankSum=0.475;DP=112;ExcessHet=0.0000;FS=2.470;MLEAC=1;MLEAF=0.500;MQ=50.16;MQRankSum=-5.345e+00;QD=2.14;ReadPosRankSum=0.628;SOR=1.108;ANN=T|intergenic_region|MODIFIER|PF3D7_0324900-CHR_END|PF3D7_0324900-CHR_END|intergenic_region|PF3D7_0324900-CHR_END|||n.1066632C>T||||||	GT:AD:DP:GQ:PL	0/1:92,15:107:99:236,0,3533	C580Y	Pf3D7_03_v31066632	no
Pf3D7_04_v3	27444	.	T	G	5423.06	PASS	AC=2;AF=1.00;AN=2;DP=149;ExcessHet=0.0000;FS=0.000;MLEAC=2;MLEAF=1.00;MQ=46.60;QD=28.73;SOR=2.567;ANN=G|upstream_gene_variant|MODIFIER|PF3D7_0400100|PF3D7_0400100|transcript|PF3D7_0400100.1|protein_coding||c.-1262T>G|||||1262|,G|intergenic_region|MODIFIER|CHR_START-PF3D7_0400100|CHR_START-PF3D7_0400100|intergenic_region|CHR_START-PF3D7_0400100|||n.27444T>G||||||	GT:AD:DP:GQ:PL	1/1:0,141:141:99:5437,421,0	C580Y	Pf3D7_04_v327444	yes
Pf3D7_04_v3	45525	.	T	A	117.64	PASS	AC=1;AF=0.500;AN=2;BaseQRankSum=-2.321e+00;DP=31;ExcessHet=0.0000;FS=5.711;MLEAC=1;MLEAF=0.500;MQ=43.45;MQRankSum=-2.310e+00;QD=4.06;ReadPosRankSum=-2.480e+00;SOR=2.303;ANN=A|upstream_gene_variant|MODIFIER|PF3D7_0400300|PF3D7_0400300|transcript|PF3D7_0400300.1|protein_coding||c.-2151A>T|||||2151|,A|downstream_gene_variant|MODIFIER|PF3D7_0400400|PF3D7_0400400|transcript|PF3D7_0400400.1|protein_cod…	GT:AD:DP:GQ:PGT:PID:PL:PS	0|1:18,11:29:99:0|1:45525_T_A:125,0,537:45525	C580Y	Pf3D7_04_v345525	no
Pf3D7_04_v3	45529	.	C	A	77.64	PASS	AC=1;AF=0.500;AN=2;BaseQRankSum=-2.284e+00;DP=29;ExcessHet=0.0000;FS=2.722;MLEAC=1;MLEAF=0.500;MQ=45.56;MQRankSum=-1.662e+00;QD=3.11;ReadPosRankSum=-1.405e+00;SOR=1.609;ANN=A|upstream_gene_variant|MODIFIER|PF3D7_0400300|PF3D7_0400300|transcript|PF3D7_0400300.1|protein_coding||c.-2155G>T|||||2155|,A|downstream_gene_variant|MODIFIER|PF3D7_0400400|PF3D7_0400400|transcript|PF3D7_0400400.1|protein_cod…	GT:AD:DP:GQ:PGT:PID:PL:PS	0|1:18,7:25:85:0|1:45525_T_A:85,0,548:45525	C580Y	Pf3D7_04_v345529	no
Pf3D7_04_v3	61998	.	T	A	141.64	PASS	AC=1;AF=0.500;AN=2;BaseQRankSum=0.606;DP=15;ExcessHet=0.0000;FS=10.212;MLEAC=1;MLEAF=0.500;MQ=55.31;MQRankSum=2.56;QD=9.44;ReadPosRankSum=-1.566e+00;SOR=4.235;ANN=A|downstream_gene_variant|MODIFIER|PF3D7_0400500|PF3D7_0400500|transcript|PF3D7_0400500.1|protein_coding||c.*1059T>A|||||1059|,A|downstream_gene_variant|MODIFIER|PF3D7_0400600|PF3D7_0400600|transcript|PF3D7_0400600.1|transcribed_process…	GT:AD:DP:GQ:PGT:PID:PL:PS	0|1:5,10:15:99:0|1:61998_T_A:149,0,151:61998	C580Y	Pf3D7_04_v361998	no
Pf3D7_04_v3	62000	.	T	A	135.64	PASS	AC=1;AF=0.500;AN=2;BaseQRankSum=0.465;DP=17;ExcessHet=0.0000;FS=8.113;MLEAC=1;MLEAF=0.500;MQ=54.25;MQRankSum=2.79;QD=7.98;ReadPosRankSum=-1.312e+00;SOR=3.442;ANN=A|downstream_gene_variant|MODIFIER|PF3D7_0400500|PF3D7_0400500|transcript|PF3D7_0400500.1|protein_coding||c.*1061T>A|||||1061|,A|downstream_gene_variant|MODIFIER|PF3D7_0400600|PF3D7_0400600|transcript|PF3D7_0400600.1|transcribed_processe…	GT:AD:DP:GQ:PGT:PID:PL:PS	0|1:7,10:17:99:0|1:61998_T_A:143,0,222:61998	C580Y	Pf3D7_04_v362000	no
Pf3D7_04_v3	62002	.	T	A	135.64	PASS	AC=1;AF=0.500;AN=2;BaseQRankSum=-5.100e-02;DP=17;ExcessHet=0.0000;FS=8.113;MLEAC=1;MLEAF=0.500;MQ=54.25;MQRankSum=2.79;QD=7.98;ReadPosRankSum=-9.840e-01;SOR=3.442;ANN=A|downstream_gene_variant|MODIFIER|PF3D7_0400500|PF3D7_0400500|transcript|PF3D7_0400500.1|protein_coding||c.*1063T>A|||||1063|,A|downstream_gene_variant|MODIFIER|PF3D7_0400600|PF3D7_0400600|transcript|PF3D7_0400600.1|transcribed_pro…	GT:AD:DP:GQ:PGT:PID:PL:PS	0|1:7,10:17:99:0|1:61998_T_A:143,0,222:61998	C580Y	Pf3D7_04_v362002	no
Pf3D7_04_v3	94130	.	A	G	285.64	PASS	AC=1;AF=0.500;AN=2;BaseQRankSum=-1.740e+00;DP=48;ExcessHet=0.0000;FS=10.538;MLEAC=1;MLEAF=0.500;MQ=56.85;MQRankSum=0.230;QD=6.64;ReadPosRankSum=-3.410e-01;SOR=0.083;ANN=G|upstream_gene_variant|MODIFIER|PF3D7_0401600|PF3D7_0401600|transcript|PF3D7_0401600.1|protein_coding||c.-321T>C|||||9|,G|upstream_gene_variant|MODIFIER|PF3D7_0401600|PF3D7_0401600|transcript|PF3D7_0401600.2|protein_coding||c.-32…	GT:AD:DP:GQ:PGT:PID:PL:PS	0|1:21,22:43:99:0|1:94130_A_G:293,0,295:94130	C580Y	Pf3D7_04_v394130	yes
Pf3D7_04_v3	106180	.	A	T	319.64	PASS	AC=1;AF=0.500;AN=2;BaseQRankSum=2.03;DP=31;ExcessHet=0.0000;FS=0.000;MLEAC=1;MLEAF=0.500;MQ=58.30;MQRankSum=0.00;QD=13.90;ReadPosRankSum=0.257;SOR=2.833;ANN=T|upstream_gene_variant|MODIFIER|PF3D7_0401800|PF3D7_0401800|transcript|PF3D7_0401800.1|protein_coding||c.-577T>A|||||35|,T|downstream_gene_variant|MODIFIER|PF3D7_0401700|PF3D7_0401700|transcript|PF3D7_0401700.1|transcribed_processed_pseudoge…	GT:AD:DP:GQ:PGT:PID:PL:PS	0|1:4,19:23:19:0|1:106180_A_T:327,0,19:106180	C580Y	Pf3D7_04_v3106180	yes
Pf3D7_04_v3	106183	.	A	T	316.64	PASS	AC=1;AF=0.500;AN=2;BaseQRankSum=2.63;DP=31;ExcessHet=0.0000;FS=0.000;MLEAC=1;MLEAF=0.500;MQ=58.30;MQRankSum=0.00;QD=13.19;ReadPosRankSum=1.04;SOR=2.494;ANN=T|upstream_gene_variant|MODIFIER|PF3D7_0401800|PF3D7_0401800|transcript|PF3D7_0401800.1|protein_coding||c.-580T>A|||||38|,T|downstream_gene_variant|MODIFIER|PF3D7_0401700|PF3D7_0401700|transcript|PF3D7_0401700.1|transcribed_processed_pseudogen…	GT:AD:DP:GQ:PGT:PID:PL:PS	0|1:5,19:24:33:0|1:106180_A_T:324,0,33:106180	C580Y	Pf3D7_04_v3106183	yes
Pf3D7_04_v3	118832	.	G	A	157.64	PASS	AC=1;AF=0.500;AN=2;BaseQRankSum=-2.835e+00;DP=51;ExcessHet=0.0000;FS=37.938;MLEAC=1;MLEAF=0.500;MQ=60.00;MQRankSum=0.00;QD=3.50;ReadPosRankSum=-1.224e+00;SOR=5.281;ANN=A|upstream_gene_variant|MODIFIER|PF3D7_0402000|PF3D7_0402000|transcript|PF3D7_0402000.1|protein_coding||c.-2774C>T|||||1879|,A|downstream_gene_variant|MODIFIER|PF3D7_0402100|PF3D7_0402100|transcript|PF3D7_0402100.1|protein_coding||…	GT:AD:DP:GQ:PGT:PID:PL:PS	0|1:32,13:45:99:1|0:118805_G_GA:165,0,1082:118805	C580Y	Pf3D7_04_v3118832	no
Pf3D7_04_v3	118834	.	T	A	157.64	PASS	AC=1;AF=0.500;AN=2;BaseQRankSum=-2.812e+00;DP=52;ExcessHet=0.0000;FS=37.938;MLEAC=1;MLEAF=0.500;MQ=60.00;MQRankSum=0.00;QD=3.50;ReadPosRankSum=-1.347e+00;SOR=5.281;ANN=A|upstream_gene_variant|MODIFIER|PF3D7_0402000|PF3D7_0402000|transcript|PF3D7_0402000.1|protein_coding||c.-2776A>T|||||1881|,A|downstream_gene_variant|MODIFIER|PF3D7_0402100|PF3D7_0402100|transcript|PF3D7_0402100.1|protein_coding||…	GT:AD:DP:GQ:PGT:PID:PL:PS	0|1:32,13:45:99:1|0:118805_G_GA:165,0,1082:118805	C580Y	Pf3D7_04_v3118834	no
Pf3D7_04_v3	136454	.	C	T	75.64	PASS	AC=1;AF=0.500;AN=2;BaseQRankSum=1.83;DP=14;ExcessHet=0.0000;FS=13.424;MLEAC=1;MLEAF=0.500;MQ=60.00;MQRankSum=0.00;QD=6.30;ReadPosRankSum=0.679;SOR=2.781;ANN=T|upstream_gene_variant|MODIFIER|PF3D7_0402200|PF3D7_0402200|transcript|PF3D7_0402200.1|transcribed_processed_pseudogene||n.-1986G>A|||||1986|,T|upstream_gene_variant|MODIFIER|PF3D7_0402300|PF3D7_0402300|transcript|PF3D7_0402300.1|protein_cod…	GT:AD:DP:GQ:PGT:PID:PL:PS	0|1:9,3:12:83:0|1:136454_C_T:83,0,298:136454	C580Y	Pf3D7_04_v3136454	yes
Pf3D7_04_v3	136469	.	C	T	43.64	PASS	AC=1;AF=0.500;AN=2;BaseQRankSum=1.09;DP=13;ExcessHet=0.0000;FS=14.150;MLEAC=1;MLEAF=0.500;MQ=60.00;MQRankSum=0.00;QD=3.36;ReadPosRankSum=-1.386e+00;SOR=2.201;ANN=T|upstream_gene_variant|MODIFIER|PF3D7_0402200|PF3D7_0402200|transcript|PF3D7_0402200.1|transcribed_processed_pseudogene||n.-2001G>A|||||2001|,T|upstream_gene_variant|MODIFIER|PF3D7_0402300|PF3D7_0402300|transcript|PF3D7_0402300.1|protei…	GT:AD:DP:GQ:PGT:PID:PL:PS	0|1:11,2:13:51:0|1:136454_C_T:51,0,456:136454	C580Y	Pf3D7_04_v3136469	no
Pf3D7_04_v3	137433	.	G	A	60.64	PASS	AC=1;AF=0.500;AN=2;BaseQRankSum=-9.910e-01;DP=35;ExcessHet=0.0000;FS=10.447;MLEAC=1;MLEAF=0.500;MQ=60.00;MQRankSum=0.00;QD=2.89;ReadPosRankSum=-2.539e+00;SOR=3.877;ANN=A|5_prime_UTR_variant|MODIFIER|PF3D7_0402300|PF3D7_0402300|transcript|PF3D7_0402300.1|protein_coding|1/2|c.-207G>A|||||207|,A|upstream_gene_variant|MODIFIER|PF3D7_0402200|PF3D7_0402200|transcript|PF3D7_0402200.1|transcribed_process…	GT:AD:DP:GQ:PL	0/1:11,10:21:68:68,0,401	C580Y	Pf3D7_04_v3137433	no
Pf3D7_04_v3	197037	.	A	T	1989.06	PASS	AC=2;AF=1.00;AN=2;BaseQRankSum=-1.845e+00;DP=54;ExcessHet=0.0000;FS=0.000;MLEAC=2;MLEAF=1.00;MQ=59.15;MQRankSum=-3.930e-01;QD=30.97;ReadPosRankSum=-9.220e-01;SOR=3.611;ANN=T|downstream_gene_variant|MODIFIER|PF3D7_0403400|PF3D7_0403400|transcript|PF3D7_0403400.1|protein_coding||c.*2325A>T|||||2303|,T|downstream_gene_variant|MODIFIER|PF3D7_0403500|PF3D7_0403500|transcript|PF3D7_0403500.1|protein_co…	GT:AD:DP:GQ:PGT:PID:PL:PS	1|1:3,48:51:99:1|1:197037_A_T:2003,121,0:197037	C580Y	Pf3D7_04_v3197037	no
Pf3D7_04_v3	197041	.	A	T	2177.06	PASS	AC=2;AF=1.00;AN=2;BaseQRankSum=-2.280e-01;DP=59;ExcessHet=0.0000;FS=0.000;MLEAC=2;MLEAF=1.00;MQ=59.22;MQRankSum=-3.730e-01;QD=27.24;ReadPosRankSum=0.974;SOR=3.804;ANN=T|downstream_gene_variant|MODIFIER|PF3D7_0403400|PF3D7_0403400|transcript|PF3D7_0403400.1|protein_coding||c.*2329A>T|||||2307|,T|downstream_gene_variant|MODIFIER|PF3D7_0403500|PF3D7_0403500|transcript|PF3D7_0403500.1|protein_coding|…	GT:AD:DP:GQ:PGT:PID:PL:PS	1|1:3,53:56:99:1|1:197037_A_T:2191,136,0:197037	C580Y	Pf3D7_04_v3197041	no
Pf3D7_04_v3	216668	.	T	C	169.64	PASS	AC=1;AF=0.500;AN=2;BaseQRankSum=0.430;DP=25;ExcessHet=0.0000;FS=0.000;MLEAC=1;MLEAF=0.500;MQ=60.00;MQRankSum=0.00;QD=7.71;ReadPosRankSum=0.366;SOR=0.430;ANN=C|upstream_gene_variant|MODIFIER|PF3D7_0403800|PF3D7_0403800|transcript|PF3D7_0403800.1|protein_coding||c.-2814A>G|||||69|,C|upstream_gene_variant|MODIFIER|PF3D7_0403900|PF3D7_0403900|transcript|PF3D7_0403900.1|protein_coding||c.-2419T>C|||||…	GT:AD:DP:GQ:PL	0/1:10,12:22:99:177,0,161	C580Y	Pf3D7_04_v3216668	yes
Pf3D7_04_v3	216859	.	G	A	144.64	PASS	AC=1;AF=0.500;AN=2;BaseQRankSum=-1.300e+00;DP=53;ExcessHet=0.0000;FS=0.000;MLEAC=1;MLEAF=0.500;MQ=60.00;MQRankSum=0.00;QD=4.99;ReadPosRankSum=-3.610e-01;SOR=0.277;ANN=A|upstream_gene_variant|MODIFIER|PF3D7_0403800|PF3D7_0403800|transcript|PF3D7_0403800.1|protein_coding||c.-3005C>T|||||260|,A|upstream_gene_variant|MODIFIER|PF3D7_0403900|PF3D7_0403900|transcript|PF3D7_0403900.1|protein_coding||c.-2…	GT:AD:DP:GQ:PL	0/1:22,7:34:99:152,0,354	C580Y	Pf3D7_04_v3216859	yes
Pf3D7_04_v3	224498	.	A	T	288.64	PASS	AC=1;AF=0.500;AN=2;BaseQRankSum=-1.838e+00;DP=102;ExcessHet=0.0000;FS=23.167;MLEAC=1;MLEAF=0.500;MQ=59.78;MQRankSum=0.00;QD=3.21;ReadPosRankSum=-2.460e+00;SOR=4.310;ANN=T|upstream_gene_variant|MODIFIER|PF3D7_0404000|PF3D7_0404000|transcript|PF3D7_0404000.1|protein_coding||c.-367T>A|||||134|,T|downstream_gene_variant|MODIFIER|PF3D7_0403900|PF3D7_0403900|transcript|PF3D7_0403900.1|protein_coding||c…	GT:AD:DP:GQ:PL	0/1:68,22:90:99:296,0,2222	C580Y	Pf3D7_04_v3224498	no
Pf3D7_04_v3	224523	.	A	T	300.64	PASS	AC=1;AF=0.500;AN=2;BaseQRankSum=-1.761e+00;DP=112;ExcessHet=0.0000;FS=6.163;MLEAC=1;MLEAF=0.500;MQ=59.80;MQRankSum=0.00;QD=3.58;ReadPosRankSum=-4.300e-01;SOR=1.927;ANN=T|upstream_gene_variant|MODIFIER|PF3D7_0404000|PF3D7_0404000|transcript|PF3D7_0404000.1|protein_coding||c.-392T>A|||||159|,T|downstream_gene_variant|MODIFIER|PF3D7_0403900|PF3D7_0403900|transcript|PF3D7_0403900.1|protein_coding||c.…	GT:AD:DP:GQ:PL	0/1:57,27:93:99:308,0,2039	C580Y	Pf3D7_04_v3224523	no
Pf3D7_04_v3	277999	.	T	A	118.14	PASS	AC=2;AF=1.00;AN=2;DP=4;ExcessHet=0.0000;FS=0.000;MLEAC=2;MLEAF=1.00;MQ=60.00;QD=29.54;SOR=3.258;ANN=A|5_prime_UTR_variant|MODIFIER|PF3D7_0405200|PF3D7_0405200|transcript|PF3D7_0405200.1|protein_coding|1/10|c.-885T>A|||||1073|,A|upstream_gene_variant|MODIFIER|PF3D7_0405100|PF3D7_0405100|transcript|PF3D7_0405100.1|protein_coding||c.-1175A>T|||||20|,A|downstream_gene_variant|MODIFIER|PF3D7_0405300|P…	GT:AD:DP:GQ:PL	1/1:0,4:4:12:132,12,0	C580Y	Pf3D7_04_v3277999	no
Pf3D7_04_v3	278533	.	G	A	32.64	PASS	AC=1;AF=0.500;AN=2;BaseQRankSum=1.73;DP=9;ExcessHet=0.0000;FS=0.000;MLEAC=1;MLEAF=0.500;MQ=59.89;MQRankSum=-1.221e+00;QD=3.63;ReadPosRankSum=-5.080e-01;SOR=0.551;ANN=A|upstream_gene_variant|MODIFIER|PF3D7_0405100|PF3D7_0405100|transcript|PF3D7_0405100.1|protein_coding||c.-1709C>T|||||554|,A|downstream_gene_variant|MODIFIER|PF3D7_0405300|PF3D7_0405300|transcript|PF3D7_0405300.1|protein_coding||c.*…	GT:AD:DP:GQ:PL	0/1:7,2:9:40:40,0,105	C580Y	Pf3D7_04_v3278533	no
Pf3D7_04_v3	282390	.	T	A	1034.06	PASS	AC=2;AF=1.00;AN=2;BaseQRankSum=1.80;DP=30;ExcessHet=0.0000;FS=0.000;MLEAC=2;MLEAF=1.00;MQ=59.18;MQRankSum=0.00;QD=28.17;ReadPosRankSum=1.48;SOR=5.211;ANN=A|upstream_gene_variant|MODIFIER|PF3D7_0405100|PF3D7_0405100|transcript|PF3D7_0405100.1|protein_coding||c.-5566A>T|||||4411|,A|downstream_gene_variant|MODIFIER|PF3D7_0405200|PF3D7_0405200|transcript|PF3D7_0405200.1|protein_coding||c.*407T>A|||||…	GT:AD:DP:GQ:PGT:PID:PL:PS	1|1:1,26:27:54:1|1:282371_CT_C:1048,54,0:282371	C580Y	Pf3D7_04_v3282390	yes
Pf3D7_04_v3	282397	.	T	A	1034.06	PASS	AC=2;AF=1.00;AN=2;BaseQRankSum=1.22;DP=30;ExcessHet=0.0000;FS=0.000;MLEAC=2;MLEAF=1.00;MQ=59.18;MQRankSum=0.00;QD=26.80;ReadPosRankSum=1.47;SOR=5.211;ANN=A|upstream_gene_variant|MODIFIER|PF3D7_0405100|PF3D7_0405100|transcript|PF3D7_0405100.1|protein_coding||c.-5573A>T|||||4418|,A|downstream_gene_variant|MODIFIER|PF3D7_0405200|PF3D7_0405200|transcript|PF3D7_0405200.1|protein_coding||c.*414T>A|||||…	GT:AD:DP:GQ:PGT:PID:PL:PS	1|1:1,26:27:54:1|1:282371_CT_C:1048,54,0:282371	C580Y	Pf3D7_04_v3282397	yes
Pf3D7_04_v3	343605	.	A	T	1826.66	PASS	AC=1;AF=0.500;AN=2;BaseQRankSum=-7.670e-01;DP=98;ExcessHet=0.0000;FS=3.948;MLEAC=1;MLEAF=0.500;MQ=51.77;MQRankSum=2.90;QD=31.49;ReadPosRankSum=2.67;SOR=0.201;ANN=T|missense_variant|MODERATE|PF3D7_0406500|PF3D7_0406500|transcript|PF3D7_0406500.1|protein_coding|1/2|c.450T>A|p.Asn150Lys|1523/11445|450/9636|150/3211||,T|upstream_gene_variant|MODIFIER|PF3D7_0406600|PF3D7_0406600|transcript|PF3D7_04066…	GT:AD:DP:GQ:PL	0/1:7,51:58:14:1834,0,14	C580Y	Pf3D7_04_v3343605	yes
Pf3D7_04_v3	352972	.	A	T	219.64	PASS	AC=1;AF=0.500;AN=2;BaseQRankSum=-2.793e+00;DP=40;ExcessHet=0.0000;FS=48.797;MLEAC=1;MLEAF=0.500;MQ=60.00;MQRankSum=0.00;QD=6.10;ReadPosRankSum=-1.154e+00;SOR=5.417;ANN=T|missense_variant|MODERATE|PF3D7_0406800|PF3D7_0406800|transcript|PF3D7_0406800.1|protein_coding|1/5|c.12T>A|p.Asn4Lys|166/1015|12/861|4/286||,T|downstream_gene_variant|MODIFIER|PF3D7_0406700|PF3D7_0406700|transcript|PF3D7_0406700…	GT:AD:DP:GQ:PL	0/1:22,14:36:99:227,0,695	C580Y	Pf3D7_04_v3352972	no
Pf3D7_04_v3	438123	.	C	T	80.64	PASS	AC=1;AF=0.500;AN=2;BaseQRankSum=1.58;DP=22;ExcessHet=0.0000;FS=0.000;MLEAC=1;MLEAF=0.500;MQ=60.00;MQRankSum=0.00;QD=4.03;ReadPosRankSum=0.00;SOR=0.454;ANN=T|5_prime_UTR_variant|MODIFIER|PF3D7_0409100|PF3D7_0409100|transcript|PF3D7_0409100.1|protein_coding|1/2|c.-142G>A|||||142|,T|upstream_gene_variant|MODIFIER|PF3D7_0409000|PF3D7_0409000|transcript|PF3D7_0409000.1|protein_coding||c.-2756G>A|||||2…	GT:AD:DP:GQ:PGT:PID:PL:PS	0|1:14,6:20:88:0|1:438123_C_T:88,0,220:438123	C580Y	Pf3D7_04_v3438123	no
Pf3D7_04_v3	438129	.	C	T	40.64	PASS	AC=1;AF=0.500;AN=2;BaseQRankSum=1.74;DP=21;ExcessHet=0.0000;FS=0.000;MLEAC=1;MLEAF=0.500;MQ=60.00;MQRankSum=0.00;QD=2.54;ReadPosRankSum=-1.778e+00;SOR=1.140;ANN=T|5_prime_UTR_variant|MODIFIER|PF3D7_0409100|PF3D7_0409100|transcript|PF3D7_0409100.1|protein_coding|1/2|c.-148G>A|||||148|,T|upstream_gene_variant|MODIFIER|PF3D7_0409000|PF3D7_0409000|transcript|PF3D7_0409000.1|protein_coding||c.-2762G>A…	GT:AD:DP:GQ:PL	0/1:11,5:19:48:48,0,460	C580Y	Pf3D7_04_v3438129	no
Pf3D7_04_v3	445468	.	T	A	249.64	PASS	AC=1;AF=0.500;AN=2;BaseQRankSum=-3.563e+00;DP=39;ExcessHet=0.0000;FS=31.330;MLEAC=1;MLEAF=0.500;MQ=60.00;MQRankSum=0.00;QD=6.57;ReadPosRankSum=-1.407e+00;SOR=5.670;ANN=A|5_prime_UTR_variant|MODIFIER|PF3D7_0409400|PF3D7_0409400|transcript|PF3D7_0409400.1|protein_coding|1/1|c.-532T>A|||||532|,A|upstream_gene_variant|MODIFIER|PF3D7_0409300|PF3D7_0409300|transcript|PF3D7_0409300.1|protein_coding||c.-…	GT:AD:DP:GQ:PGT:PID:PL:PS	0|1:22,16:38:99:0|1:445468_T_A:257,0,705:445468	C580Y	Pf3D7_04_v3445468	yes
Pf3D7_04_v3	445480	.	T	A	204.64	PASS	AC=1;AF=0.500;AN=2;BaseQRankSum=-2.017e+00;DP=32;ExcessHet=0.0000;FS=27.862;MLEAC=1;MLEAF=0.500;MQ=60.00;MQRankSum=0.00;QD=6.39;ReadPosRankSum=-3.554e+00;SOR=5.134;ANN=A|5_prime_UTR_variant|MODIFIER|PF3D7_0409400|PF3D7_0409400|transcript|PF3D7_0409400.1|protein_coding|1/1|c.-520T>A|||||520|,A|upstream_gene_variant|MODIFIER|PF3D7_0409300|PF3D7_0409300|transcript|PF3D7_0409300.1|protein_coding||c.-…	GT:AD:DP:GQ:PGT:PID:PL:PS	0|1:20,12:32:99:0|1:445468_T_A:212,0,691:445468	C580Y	Pf3D7_04_v3445480	no
Pf3D7_04_v3	478643	.	C	T	74.64	PASS	AC=1;AF=0.500;AN=2;BaseQRankSum=-5.600e-01;DP=20;ExcessHet=0.0000;FS=0.000;MLEAC=1;MLEAF=0.500;MQ=60.00;MQRankSum=0.00;QD=4.15;ReadPosRankSum=-1.179e+00;SOR=0.340;ANN=T|upstream_gene_variant|MODIFIER|PF3D7_0410300|PF3D7_0410300|transcript|PF3D7_0410300.1|protein_coding||c.-5047G>A|||||4723|,T|upstream_gene_variant|MODIFIER|PF3D7_0410500|PF3D7_0410500|transcript|PF3D7_0410500.1|protein_coding||c.-…	GT:AD:DP:GQ:PL	0/1:11,7:18:82:82,0,329	C580Y	Pf3D7_04_v3478643	no
Pf3D7_04_v3	483980	.	C	T	231.64	PASS	AC=1;AF=0.500;AN=2;BaseQRankSum=-1.116e+00;DP=56;ExcessHet=0.0000;FS=44.441;MLEAC=1;MLEAF=0.500;MQ=59.65;MQRankSum=0.799;QD=4.45;ReadPosRankSum=-3.338e+00;SOR=5.993;ANN=T|5_prime_UTR_variant|MODIFIER|PF3D7_0410700|PF3D7_0410700|transcript|PF3D7_0410700.1|protein_coding|1/1|c.-89G>A|||||89|,T|upstream_gene_variant|MODIFIER|PF3D7_0410800|PF3D7_0410800|transcript|PF3D7_0410800.1|protein_coding||c.-1…	GT:AD:DP:GQ:PL	0/1:33,19:52:99:239,0,762	C580Y	Pf3D7_04_v3483980	no
Pf3D7_04_v3	496339	.	C	T	81.64	PASS	AC=1;AF=0.500;AN=2;BaseQRankSum=-1.920e+00;DP=44;ExcessHet=0.0000;FS=14.797;MLEAC=1;MLEAF=0.500;MQ=60.00;MQRankSum=0.00;QD=2.72;ReadPosRankSum=2.24;SOR=0.469;ANN=T|upstream_gene_variant|MODIFIER|PF3D7_0410900|PF3D7_0410900|transcript|PF3D7_0410900.1|protein_coding||c.-2964G>A|||||2079|,T|upstream_gene_variant|MODIFIER|PF3D7_0411000|PF3D7_0411000|transcript|PF3D7_0411000.1|protein_coding||c.-2829C…	GT:AD:DP:GQ:PL	0/1:23,7:30:89:89,0,703	C580Y	Pf3D7_04_v3496339	no
Pf3D7_04_v3	497385	.	A	T	66.07	PASS	AC=2;AF=1.00;AN=2;DP=3;ExcessHet=0.0000;FS=0.000;MLEAC=1;MLEAF=0.500;MQ=60.00;QD=33.04;SOR=2.303;ANN=T|upstream_gene_variant|MODIFIER|PF3D7_0410900|PF3D7_0410900|transcript|PF3D7_0410900.1|protein_coding||c.-4010T>A|||||3125|,T|upstream_gene_variant|MODIFIER|PF3D7_0411000|PF3D7_0411000|transcript|PF3D7_0411000.1|protein_coding||c.-1783A>T|||||1446|,T|intergenic_region|MODIFIER|PF3D7_0410900-PF3D7…	GT:AD:DP:GQ:PGT:PID:PL:PS	1|1:0,2:2:9:1|1:497358_A_AAT:97,9,0:497358	C580Y	Pf3D7_04_v3497385	yes
Pf3D7_04_v3	503897	.	G	A	293.64	PASS	AC=1;AF=0.500;AN=2;BaseQRankSum=0.050;DP=73;ExcessHet=0.0000;FS=27.890;MLEAC=1;MLEAF=0.500;MQ=60.00;MQRankSum=0.00;QD=4.32;ReadPosRankSum=-1.590e+00;SOR=5.044;ANN=A|3_prime_UTR_variant|MODIFIER|PF3D7_0411000|PF3D7_0411000|transcript|PF3D7_0411000.1|protein_coding|1/1|c.*17G>A|||||17|,A|downstream_gene_variant|MODIFIER|PF3D7_0411100|PF3D7_0411100|transcript|PF3D7_0411100.1|protein_coding||c.*581C>…	GT:AD:DP:GQ:PL	0/1:39,29:68:99:301,0,645	C580Y	Pf3D7_04_v3503897	no
Pf3D7_04_v3	541720	.	T	A	148.64	PASS	AC=1;AF=0.500;AN=2;BaseQRankSum=1.51;DP=47;ExcessHet=0.0000;FS=0.000;MLEAC=1;MLEAF=0.500;MQ=60.00;MQRankSum=0.00;QD=5.13;ReadPosRankSum=1.28;SOR=2.546;ANN=A|upstream_gene_variant|MODIFIER|PF3D7_0412100|PF3D7_0412100|transcript|PF3D7_0412100.1|protein_coding||c.-522A>T|||||30|,A|upstream_gene_variant|MODIFIER|PF3D7_0412300|PF3D7_0412300|transcript|PF3D7_0412300.1|protein_coding||c.-1905T>A|||||165…	GT:AD:DP:GQ:PGT:PID:PL:PS	0|1:6,23:29:84:0|1:541720_T_A:156,0,84:541720	C580Y	Pf3D7_04_v3541720	no
Pf3D7_04_v3	541722	.	T	A	133.64	PASS	AC=1;AF=0.500;AN=2;BaseQRankSum=0.903;DP=31;ExcessHet=0.0000;FS=0.000;MLEAC=1;MLEAF=0.500;MQ=60.00;MQRankSum=0.00;QD=4.61;ReadPosRankSum=-1.147e+00;SOR=2.546;ANN=A|upstream_gene_variant|MODIFIER|PF3D7_0412100|PF3D7_0412100|transcript|PF3D7_0412100.1|protein_coding||c.-524A>T|||||32|,A|upstream_gene_variant|MODIFIER|PF3D7_0412300|PF3D7_0412300|transcript|PF3D7_0412300.1|protein_coding||c.-1903T>A|…	GT:AD:DP:GQ:PGT:PID:PL:PS	0|1:6,23:29:96:0|1:541720_T_A:141,0,96:541720	C580Y	Pf3D7_04_v3541722	no
Pf3D7_04_v3	652718	.	G	T	8164.06	PASS	AC=2;AF=1.00;AN=2;DP=216;ExcessHet=0.0000;FS=0.000;MLEAC=2;MLEAF=1.00;MQ=60.00;QD=33.27;SOR=2.385;ANN=T|stop_gained|HIGH|PF3D7_0414400|PF3D7_0414400|transcript|PF3D7_0414400.1|protein_coding|2/2|c.157G>T|p.Glu53*|157/993|157/993|53/330||,T|upstream_gene_variant|MODIFIER|PF3D7_0414200|PF3D7_0414200|transcript|PF3D7_0414200.1|protein_coding||c.-4330C>A|||||3941|,T|upstream_gene_variant|MODIFIER|PF3…	GT:AD:DP:GQ:PL	1/1:0,205:205:99:8178,614,0	C580Y	Pf3D7_04_v3652718	yes
Pf3D7_04_v3	697474	.	G	A	67.64	PASS	AC=1;AF=0.500;AN=2;BaseQRankSum=-1.645e+00;DP=7;ExcessHet=0.0000;FS=10.000;MLEAC=1;MLEAF=0.500;MQ=60.00;MQRankSum=0.00;QD=13.53;ReadPosRankSum=-5.240e-01;SOR=2.204;ANN=A|upstream_gene_variant|MODIFIER|PF3D7_0415700|PF3D7_0415700|transcript|PF3D7_0415700.1|protein_coding||c.-4958C>T|||||4839|,A|downstream_gene_variant|MODIFIER|PF3D7_0415800|PF3D7_0415800|transcript|PF3D7_0415800.1|protein_coding||…	GT:AD:DP:GQ:PGT:PID:PL:PS	0|1:3,2:5:75:0|1:697474_G_*:75,0,120:697474	C580Y	Pf3D7_04_v3697474	no
Pf3D7_04_v3	697476	.	T	A	64.64	PASS	AC=1;AF=0.500;AN=2;BaseQRankSum=-1.645e+00;DP=7;ExcessHet=0.0000;FS=11.761;MLEAC=1;MLEAF=0.500;MQ=60.00;MQRankSum=0.00;QD=10.77;ReadPosRankSum=-1.645e+00;SOR=2.202;ANN=A|splice_region_variant|LOW|PF3D7_0415900|PF3D7_0415900|transcript|PF3D7_0415900.1|protein_coding|2/2|c.*442A>T||||||,A|3_prime_UTR_variant|MODIFIER|PF3D7_0415900|PF3D7_0415900|transcript|PF3D7_0415900.1|protein_coding|2/2|c.*442A>…	GT:AD:DP:GQ:PGT:PID:PL:PS	0|1:4,2:6:72:0|1:697474_G_*:72,0,147:697474	C580Y	Pf3D7_04_v3697476	no
Pf3D7_04_v3	697482	.	C	A	64.64	PASS	AC=1;AF=0.500;AN=2;BaseQRankSum=0.431;DP=7;ExcessHet=0.0000;FS=11.761;MLEAC=1;MLEAF=0.500;MQ=60.00;MQRankSum=0.00;QD=10.77;ReadPosRankSum=-1.111e+00;SOR=2.202;ANN=A|3_prime_UTR_variant|MODIFIER|PF3D7_0415900|PF3D7_0415900|transcript|PF3D7_0415900.1|protein_coding|2/2|c.*436G>T|||||436|,A|upstream_gene_variant|MODIFIER|PF3D7_0415700|PF3D7_0415700|transcript|PF3D7_0415700.1|protein_coding||c.-4966G…	GT:AD:DP:GQ:PGT:PID:PL:PS	0|1:4,2:6:72:0|1:697474_G_*:72,0,147:697474	C580Y	Pf3D7_04_v3697482	no
Pf3D7_04_v3	740088	.	C	T	166.64	PASS	AC=1;AF=0.500;AN=2;BaseQRankSum=-1.175e+00;DP=59;ExcessHet=0.0000;FS=2.381;MLEAC=1;MLEAF=0.500;MQ=60.00;MQRankSum=0.00;QD=3.20;ReadPosRankSum=-3.670e-01;SOR=0.169;ANN=T|5_prime_UTR_variant|MODIFIER|PF3D7_0416900|PF3D7_0416900|transcript|PF3D7_0416900.1|protein_coding|1/2|c.-216G>A|||||216|,T|upstream_gene_variant|MODIFIER|PF3D7_0417000|PF3D7_0417000|transcript|PF3D7_0417000.1|protein_coding||c.-2…	GT:AD:DP:GQ:PGT:PID:PL:PS	0|1:36,16:52:99:0|1:740088_C_T:174,0,756:740088	C580Y	Pf3D7_04_v3740088	no
Pf3D7_04_v3	740104	.	C	T	660.64	PASS	AC=1;AF=0.500;AN=2;BaseQRankSum=0.616;DP=57;ExcessHet=0.0000;FS=24.819;MLEAC=1;MLEAF=0.500;MQ=60.00;MQRankSum=0.00;QD=13.48;ReadPosRankSum=-2.689e+00;SOR=5.421;ANN=T|5_prime_UTR_variant|MODIFIER|PF3D7_0416900|PF3D7_0416900|transcript|PF3D7_0416900.1|protein_coding|1/2|c.-232G>A|||||232|,T|upstream_gene_variant|MODIFIER|PF3D7_0417000|PF3D7_0417000|transcript|PF3D7_0417000.1|protein_coding||c.-2045…	GT:AD:DP:GQ:PL	0/1:18,31:52:99:668,0,228	C580Y	Pf3D7_04_v3740104	no
Pf3D7_04_v3	765898	.	T	A	208.64	PASS	AC=1;AF=0.500;AN=2;BaseQRankSum=-5.708e+00;DP=108;ExcessHet=0.0000;FS=50.234;MLEAC=1;MLEAF=0.500;MQ=60.00;MQRankSum=0.00;QD=2.20;ReadPosRankSum=-2.139e+00;SOR=5.891;ANN=A|missense_variant|MODERATE|PF3D7_0417400|PF3D7_0417400|transcript|PF3D7_0417400.1|protein_coding|1/1|c.9605T>A|p.Val3202Glu|10723/21885|9605/20310|3202/6769||	GT:AD:DP:GQ:PGT:PID:PL:PS	0|1:77,18:95:99:0|1:765898_T_A:216,0,2890:765898	C580Y	Pf3D7_04_v3765898	no
Pf3D7_04_v3	765900	.	T	A	208.64	PASS	AC=1;AF=0.500;AN=2;BaseQRankSum=-4.389e+00;DP=107;ExcessHet=0.0000;FS=50.234;MLEAC=1;MLEAF=0.500;MQ=60.00;MQRankSum=0.00;QD=2.20;ReadPosRankSum=-3.199e+00;SOR=5.891;ANN=A|missense_variant|MODERATE|PF3D7_0417400|PF3D7_0417400|transcript|PF3D7_0417400.1|protein_coding|1/1|c.9607T>A|p.Tyr3203Asn|10725/21885|9607/20310|3203/6769||	GT:AD:DP:GQ:PGT:PID:PL:PS	0|1:77,18:95:99:0|1:765898_T_A:216,0,2890:765898	C580Y	Pf3D7_04_v3765900	no
Pf3D7_04_v3	826889	.	A	T	142.64	PASS	AC=1;AF=0.500;AN=2;BaseQRankSum=0.00;DP=18;ExcessHet=0.0000;FS=0.000;MLEAC=1;MLEAF=0.500;MQ=57.16;MQRankSum=0.00;QD=8.91;ReadPosRankSum=-1.587e+00;SOR=1.244;ANN=T|upstream_gene_variant|MODIFIER|PF3D7_0418300|PF3D7_0418300|transcript|PF3D7_0418300.1|protein_coding||c.-4549T>A|||||149|,T|upstream_gene_variant|MODIFIER|PF3D7_0418400|PF3D7_0418400|transcript|PF3D7_0418400.1|protein_coding||c.-3074A>T…	GT:AD:DP:GQ:PGT:PID:PL:PS	0|1:6,10:16:82:0|1:826889_A_T:150,0,82:826889	C580Y	Pf3D7_04_v3826889	no
Pf3D7_04_v3	831880	.	T	A	296.64	PASS	AC=1;AF=0.500;AN=2;BaseQRankSum=2.61;DP=58;ExcessHet=0.0000;FS=13.486;MLEAC=1;MLEAF=0.500;MQ=58.20;MQRankSum=0.00;QD=8.72;ReadPosRankSum=1.08;SOR=1.214;ANN=A|upstream_gene_variant|MODIFIER|PF3D7_0418600|PF3D7_0418600|transcript|PF3D7_0418600.1|protein_coding||c.-2514T>A|||||1740|,A|downstream_gene_variant|MODIFIER|PF3D7_0418400|PF3D7_0418400|transcript|PF3D7_0418400.1|protein_coding||c.*1286T>A||…	GT:AD:DP:GQ:PL	0/1:14,20:37:99:304,0,157	C580Y	Pf3D7_04_v3831880	yes
Pf3D7_04_v3	857200	.	G	A	251.05	PASS	AC=1;AF=0.500;AN=2;BaseQRankSum=0.595;DP=42;ExcessHet=0.0000;FS=7.324;MLEAC=1;MLEAF=0.500;MQ=60.00;MQRankSum=0.00;QD=12.55;ReadPosRankSum=-7.500e-01;SOR=4.450;ANN=A|5_prime_UTR_variant|MODIFIER|PF3D7_0419300|PF3D7_0419300|transcript|PF3D7_0419300.1|protein_coding|1/2|c.-151C>T|||||151|,A|upstream_gene_variant|MODIFIER|PF3D7_0419400|PF3D7_0419400|transcript|PF3D7_0419400.1|protein_coding||c.-798G>…	GT:AD:DP:GQ:PL	0/1:5,15:27:99:240,0,413	C580Y	Pf3D7_04_v3857200	no
Pf3D7_04_v3	872158	.	G	A	83.64	PASS	AC=1;AF=0.500;AN=2;BaseQRankSum=0.314;DP=45;ExcessHet=0.0000;FS=0.000;MLEAC=1;MLEAF=0.500;MQ=60.00;MQRankSum=0.00;QD=2.46;ReadPosRankSum=-1.132e+00;SOR=0.418;ANN=A|upstream_gene_variant|MODIFIER|PF3D7_0419500|PF3D7_0419500|transcript|PF3D7_0419500.1|protein_coding||c.-4047C>T|||||2374|,A|upstream_gene_variant|MODIFIER|PF3D7_0419700|PF3D7_0419700|transcript|PF3D7_0419700.1|protein_coding||c.-980G>…	GT:AD:DP:GQ:PL	0/1:26,8:38:91:91,0,535	C580Y	Pf3D7_04_v3872158	no
Pf3D7_04_v3	930285	.	T	A	52.64	PASS	AC=1;AF=0.500;AN=2;BaseQRankSum=-3.180e+00;DP=32;ExcessHet=0.0000;FS=0.000;MLEAC=1;MLEAF=0.500;MQ=60.00;MQRankSum=0.00;QD=2.11;ReadPosRankSum=-5.380e-01;SOR=0.990;ANN=A|upstream_gene_variant|MODIFIER|PF3D7_0420600|PF3D7_0420600|transcript|PF3D7_0420600.1|protein_coding||c.-2178T>A|||||2088|,A|downstream_gene_variant|MODIFIER|PF3D7_0420300|PF3D7_0420300|transcript|PF3D7_0420300.1|protein_coding||c…	GT:AD:DP:GQ:PL	0/1:12,13:27:60:60,0,433	C580Y	Pf3D7_04_v3930285	no
Pf3D7_04_v3	1014837	.	T	C	219.64	PASS	AC=1;AF=0.500;AN=2;BaseQRankSum=0.379;DP=34;ExcessHet=0.0000;FS=17.421;MLEAC=1;MLEAF=0.500;MQ=59.21;MQRankSum=0.233;QD=7.09;ReadPosRankSum=-4.250e-01;SOR=3.369;ANN=C|missense_variant|MODERATE|PF3D7_0422200|PF3D7_0422200|transcript|PF3D7_0422200.1|protein_coding|1/1|c.2411A>G|p.Lys804Arg|4001/15070|2411/12786|804/4261||	GT:AD:DP:GQ:PGT:PID:PL:PS	0|1:14,17:31:99:0|1:1014837_T_C:227,0,217:1014837	C580Y	Pf3D7_04_v31014837	yes
Pf3D7_04_v3	1053622	.	T	A	222.64	PASS	AC=1;AF=0.500;AN=2;BaseQRankSum=-3.815e+00;DP=48;ExcessHet=0.0000;FS=54.852;MLEAC=1;MLEAF=0.500;MQ=60.00;MQRankSum=0.00;QD=6.75;ReadPosRankSum=-3.202e+00;SOR=2.871;ANN=A|upstream_gene_variant|MODIFIER|PF3D7_0423100|PF3D7_0423100|transcript|PF3D7_0423100.1|protein_coding||c.-3728A>T|||||3328|,A|upstream_gene_variant|MODIFIER|PF3D7_0423300|PF3D7_0423300|transcript|PF3D7_0423300.1|protein_coding||c.…	GT:AD:DP:GQ:PL	0/1:11,22:35:99:230,0,509	C580Y	Pf3D7_04_v31053622	yes
Pf3D7_04_v3	1056495	.	A	G	151.64	PASS	AC=1;AF=0.500;AN=2;BaseQRankSum=-8.600e-02;DP=52;ExcessHet=0.0000;FS=0.000;MLEAC=1;MLEAF=0.500;MQ=58.76;MQRankSum=-1.307e+00;QD=3.16;ReadPosRankSum=-9.830e-01;SOR=0.703;ANN=G|3_prime_UTR_variant|MODIFIER|PF3D7_0423400|PF3D7_0423400|transcript|PF3D7_0423400.1|protein_coding|1/1|c.*177A>G|||||177|,G|upstream_gene_variant|MODIFIER|PF3D7_0423300|PF3D7_0423300|transcript|PF3D7_0423300.1|protein_coding…	GT:AD:DP:GQ:PGT:PID:PL:PS	0|1:31,17:48:99:1|0:1056467_TA_T:159,0,647:1056467	C580Y	Pf3D7_04_v31056495	no
Pf3D7_04_v3	1056666	.	G	C	1942.06	PASS	AC=2;AF=1.00;AN=2;DP=66;ExcessHet=0.0000;FS=0.000;MLEAC=2;MLEAF=1.00;MQ=60.00;QD=31.32;SOR=0.693;ANN=C|3_prime_UTR_variant|MODIFIER|PF3D7_0423400|PF3D7_0423400|transcript|PF3D7_0423400.1|protein_coding|1/1|c.*348G>C|||||348|,C|upstream_gene_variant|MODIFIER|PF3D7_0423300|PF3D7_0423300|transcript|PF3D7_0423300.1|protein_coding||c.-3660C>G|||||3314|,C|upstream_gene_variant|MODIFIER|PF3D7_0423500|PF…	GT:AD:DP:GQ:PL	1/1:0,62:62:99:1956,181,0	C580Y	Pf3D7_04_v31056666	yes
Pf3D7_04_v3	1057879	.	C	T	93.64	PASS	AC=1;AF=0.500;AN=2;BaseQRankSum=-2.486e+00;DP=33;ExcessHet=0.0000;FS=0.000;MLEAC=1;MLEAF=0.500;MQ=59.43;MQRankSum=-1.663e+00;QD=3.23;ReadPosRankSum=0.288;SOR=0.671;ANN=T|upstream_gene_variant|MODIFIER|PF3D7_0423300|PF3D7_0423300|transcript|PF3D7_0423300.1|protein_coding||c.-4873G>A|||||4527|,T|upstream_gene_variant|MODIFIER|PF3D7_0423500|PF3D7_0423500|transcript|PF3D7_0423500.1|protein_coding||c.…	GT:AD:DP:GQ:PGT:PID:PL:PS	0|1:17,12:29:99:0|1:1057879_C_T:101,0,439:1057879	C580Y	Pf3D7_04_v31057879	no
Pf3D7_04_v3	1078536	.	T	A	156.64	PASS	AC=1;AF=0.500;AN=2;BaseQRankSum=-2.335e+00;DP=43;ExcessHet=0.0000;FS=21.973;MLEAC=1;MLEAF=0.500;MQ=59.93;MQRankSum=0.00;QD=4.12;ReadPosRankSum=-3.276e+00;SOR=4.840;ANN=A|upstream_gene_variant|MODIFIER|PF3D7_0423900|PF3D7_0423900|transcript|PF3D7_0423900.1|protein_coding||c.-48A>T|||||21|,A|upstream_gene_variant|MODIFIER|PF3D7_0424000|PF3D7_0424000|transcript|PF3D7_0424000.1|protein_coding||c.-242…	GT:AD:DP:GQ:PGT:PID:PL:PS	0|1:27,11:38:99:0|1:1078536_T_A:164,0,934:1078536	C580Y	Pf3D7_04_v31078536	no
Pf3D7_04_v3	1078541	.	T	A	149.64	PASS	AC=1;AF=0.500;AN=2;BaseQRankSum=-2.603e+00;DP=42;ExcessHet=0.0000;FS=21.739;MLEAC=1;MLEAF=0.500;MQ=59.93;MQRankSum=0.00;QD=4.04;ReadPosRankSum=-3.116e+00;SOR=4.667;ANN=A|upstream_gene_variant|MODIFIER|PF3D7_0423900|PF3D7_0423900|transcript|PF3D7_0423900.1|protein_coding||c.-53A>T|||||26|,A|upstream_gene_variant|MODIFIER|PF3D7_0424000|PF3D7_0424000|transcript|PF3D7_0424000.1|protein_coding||c.-241…	GT:AD:DP:GQ:PGT:PID:PL:PS	0|1:27,10:37:99:0|1:1078536_T_A:157,0,936:1078536	C580Y	Pf3D7_04_v31078541	no
Pf3D7_04_v3	1092250	.	C	T	212.64	PASS	AC=1;AF=0.500;AN=2;BaseQRankSum=-1.373e+00;DP=55;ExcessHet=0.0000;FS=35.603;MLEAC=1;MLEAF=0.500;MQ=60.00;MQRankSum=0.00;QD=4.17;ReadPosRankSum=-2.979e+00;SOR=5.670;ANN=T|upstream_gene_variant|MODIFIER|PF3D7_0424200|PF3D7_0424200|transcript|PF3D7_0424200.1|protein_coding||c.-973G>A|||||881|,T|upstream_gene_variant|MODIFIER|PF3D7_0424300|PF3D7_0424300|transcript|PF3D7_0424300.1|transcribed_processe…	GT:AD:DP:GQ:PGT:PID:PL:PS	0|1:35,16:51:99:0|1:1092250_C_T:220,0,1066:1092250	C580Y	Pf3D7_04_v31092250	no
Pf3D7_04_v3	1092255	.	C	T	137.64	PASS	AC=1;AF=0.500;AN=2;BaseQRankSum=-1.327e+00;DP=48;ExcessHet=0.0000;FS=25.121;MLEAC=1;MLEAF=0.500;MQ=60.00;MQRankSum=0.00;QD=3.06;ReadPosRankSum=-2.951e+00;SOR=4.977;ANN=T|upstream_gene_variant|MODIFIER|PF3D7_0424200|PF3D7_0424200|transcript|PF3D7_0424200.1|protein_coding||c.-978G>A|||||886|,T|upstream_gene_variant|MODIFIER|PF3D7_0424300|PF3D7_0424300|transcript|PF3D7_0424300.1|transcribed_processe…	GT:AD:DP:GQ:PGT:PID:PL:PS	0|1:34,11:45:99:0|1:1092250_C_T:145,0,1081:1092250	C580Y	Pf3D7_04_v31092255	no
Pf3D7_04_v3	1127076	.	T	A	250.64	PASS	AC=1;AF=0.500;AN=2;BaseQRankSum=0.291;DP=22;ExcessHet=0.0000;FS=45.506;MLEAC=1;MLEAF=0.500;MQ=59.44;MQRankSum=-1.228e+00;QD=11.39;ReadPosRankSum=0.653;SOR=4.395;ANN=A|upstream_gene_variant|MODIFIER|PF3D7_0424900|PF3D7_0424900|transcript|PF3D7_0424900.1|protein_coding||c.-703T>A|||||181|,A|downstream_gene_variant|MODIFIER|PF3D7_0424700|PF3D7_0424700|transcript|PF3D7_0424700.1|protein_coding||c.*46…	GT:AD:DP:GQ:PGT:PID:PL:PS	0|1:14,8:22:99:0|1:1127065_AC_A:258,0,564:1127065	C580Y	Pf3D7_04_v31127076	yes
Pf3D7_04_v3	1127081	.	T	A	238.64	PASS	AC=1;AF=0.500;AN=2;BaseQRankSum=0.242;DP=26;ExcessHet=0.0000;FS=45.405;MLEAC=1;MLEAF=0.500;MQ=59.52;MQRankSum=-1.417e+00;QD=9.18;ReadPosRankSum=0.061;SOR=4.395;ANN=A|upstream_gene_variant|MODIFIER|PF3D7_0424900|PF3D7_0424900|transcript|PF3D7_0424900.1|protein_coding||c.-698T>A|||||176|,A|downstream_gene_variant|MODIFIER|PF3D7_0424700|PF3D7_0424700|transcript|PF3D7_0424700.1|protein_coding||c.*466…	GT:AD:DP:GQ:PGT:PID:PL:PS	0|1:18,8:26:99:0|1:1127065_AC_A:246,0,713:1127065	C580Y	Pf3D7_04_v31127081	yes
Pf3D7_04_v3	1127086	.	T	A	199.64	PASS	AC=1;AF=0.500;AN=2;BaseQRankSum=1.98;DP=24;ExcessHet=0.0000;FS=39.829;MLEAC=1;MLEAF=0.500;MQ=59.48;MQRankSum=-1.467e+00;QD=8.32;ReadPosRankSum=-1.336e+00;SOR=4.159;ANN=A|upstream_gene_variant|MODIFIER|PF3D7_0424900|PF3D7_0424900|transcript|PF3D7_0424900.1|protein_coding||c.-693T>A|||||171|,A|downstream_gene_variant|MODIFIER|PF3D7_0424700|PF3D7_0424700|transcript|PF3D7_0424700.1|protein_coding||c.…	GT:AD:DP:GQ:PGT:PID:PL:PS	0|1:17,7:24:99:0|1:1127065_AC_A:207,0,674:1127065	C580Y	Pf3D7_04_v31127086	yes
Pf3D7_04_v3	1182160	.	A	G	2878.06	PASS	AC=2;AF=1.00;AN=2;BaseQRankSum=4.20;DP=89;ExcessHet=0.0000;FS=2.310;MLEAC=2;MLEAF=1.00;MQ=43.52;MQRankSum=-1.365e+00;QD=33.08;ReadPosRankSum=-1.760e-01;SOR=0.268;ANN=G|upstream_gene_variant|MODIFIER|PF3D7_0426000|PF3D7_0426000|transcript|PF3D7_0426000.1|protein_coding||c.-1934T>C|||||1934|,G|intergenic_region|MODIFIER|PF3D7_0426000-CHR_END|PF3D7_0426000-CHR_END|intergenic_region|PF3D7_0426000-CHR…	GT:AD:DP:GQ:PL	1/1:6,81:87:99:2892,199,0	C580Y	Pf3D7_04_v31182160	no
Pf3D7_05_v3	44607	.	C	T	96.64	PASS	AC=1;AF=0.500;AN=2;BaseQRankSum=1.96;DP=28;ExcessHet=0.0000;FS=2.187;MLEAC=1;MLEAF=0.500;MQ=59.43;MQRankSum=-2.182e+00;QD=3.87;ReadPosRankSum=0.112;SOR=1.473;ANN=T|missense_variant|MODERATE|PF3D7_0500800|PF3D7_0500800|transcript|PF3D7_0500800.1|protein_coding|2/2|c.3025G>A|p.Glu1009Lys|3522/6015|3025/4305|1009/1434||,T|upstream_gene_variant|MODIFIER|PF3D7_0500600|PF3D7_0500600|transcript|PF3D7_05…	GT:AD:DP:GQ:PGT:PID:PL:PS	0|1:21,4:25:99:0|1:44607_C_T:104,0,863:44607	C580Y	Pf3D7_05_v344607	yes
Pf3D7_05_v3	44616	.	T	C	131.64	PASS	AC=1;AF=0.500;AN=2;BaseQRankSum=-1.412e+00;DP=29;ExcessHet=0.0000;FS=2.080;MLEAC=1;MLEAF=0.500;MQ=59.45;MQRankSum=-2.052e+00;QD=4.70;ReadPosRankSum=1.23;SOR=1.581;ANN=C|missense_variant|MODERATE|PF3D7_0500800|PF3D7_0500800|transcript|PF3D7_0500800.1|protein_coding|2/2|c.3016A>G|p.Ile1006Val|3513/6015|3016/4305|1006/1434||,C|upstream_gene_variant|MODIFIER|PF3D7_0500600|PF3D7_0500600|transcript|PF3…	GT:AD:DP:GQ:PGT:PID:PL:PS	0|1:23,5:28:99:0|1:44607_C_T:139,0,932:44607	C580Y	Pf3D7_05_v344616	yes
Pf3D7_05_v3	44839	.	A	T	355.64	PASS	AC=1;AF=0.500;AN=2;BaseQRankSum=0.484;DP=39;ExcessHet=0.0000;FS=0.000;MLEAC=1;MLEAF=0.500;MQ=42.93;MQRankSum=0.747;QD=9.61;ReadPosRankSum=-2.520e+00;SOR=0.714;ANN=T|synonymous_variant|LOW|PF3D7_0500800|PF3D7_0500800|transcript|PF3D7_0500800.1|protein_coding|2/2|c.2793T>A|p.Val931Val|3290/6015|2793/4305|931/1434||,T|upstream_gene_variant|MODIFIER|PF3D7_0500600|PF3D7_0500600|transcript|PF3D7_050060…	GT:AD:DP:GQ:PL	0/1:22,15:37:99:363,0,587	C580Y	Pf3D7_05_v344839	no
Pf3D7_05_v3	48286	.	C	A	108.64	PASS	AC=1;AF=0.500;AN=2;BaseQRankSum=-2.976e+00;DP=21;ExcessHet=0.0000;FS=36.403;MLEAC=1;MLEAF=0.500;MQ=56.17;MQRankSum=-1.348e+00;QD=6.79;ReadPosRankSum=1.08;SOR=3.584;ANN=A|upstream_gene_variant|MODIFIER|PF3D7_0500800|PF3D7_0500800|transcript|PF3D7_0500800.1|protein_coding||c.-525G>T|||||28|,A|downstream_gene_variant|MODIFIER|PF3D7_0500900|PF3D7_0500900|transcript|PF3D7_0500900.1|protein_coding||c.*…	GT:AD:DP:GQ:PGT:PID:PL:PS	0|1:11,5:16:99:1|0:48254_C_A:116,0,439:48254	C580Y	Pf3D7_05_v348286	no
Pf3D7_05_v3	48301	.	C	A	77.64	PASS	AC=1;AF=0.500;AN=2;BaseQRankSum=-7.280e-01;DP=26;ExcessHet=0.0000;FS=32.482;MLEAC=1;MLEAF=0.500;MQ=56.92;MQRankSum=-2.065e+00;QD=3.38;ReadPosRankSum=0.451;SOR=3.219;ANN=A|upstream_gene_variant|MODIFIER|PF3D7_0500800|PF3D7_0500800|transcript|PF3D7_0500800.1|protein_coding||c.-540G>T|||||43|,A|downstream_gene_variant|MODIFIER|PF3D7_0500900|PF3D7_0500900|transcript|PF3D7_0500900.1|protein_coding||c.…	GT:AD:DP:GQ:PGT:PID:PL:PS	0|1:19,4:23:85:1|0:48254_C_A:85,0,773:48254	C580Y	Pf3D7_05_v348301	no
Pf3D7_05_v3	48316	.	C	A	58.64	PASS	AC=1;AF=0.500;AN=2;BaseQRankSum=-1.588e+00;DP=26;ExcessHet=0.0000;FS=26.462;MLEAC=1;MLEAF=0.500;MQ=56.92;MQRankSum=-2.453e+00;QD=2.55;ReadPosRankSum=-1.968e+00;SOR=2.773;ANN=A|upstream_gene_variant|MODIFIER|PF3D7_0500800|PF3D7_0500800|transcript|PF3D7_0500800.1|protein_coding||c.-555G>T|||||58|,A|downstream_gene_variant|MODIFIER|PF3D7_0500900|PF3D7_0500900|transcript|PF3D7_0500900.1|protein_codin…	GT:AD:DP:GQ:PGT:PID:PL:PS	0|1:20,3:23:66:1|0:48254_C_A:66,0,818:48254	C580Y	Pf3D7_05_v348316	no
Pf3D7_05_v3	48320	.	G	A	55.64	PASS	AC=1;AF=0.500;AN=2;BaseQRankSum=0.147;DP=26;ExcessHet=0.0000;FS=27.042;MLEAC=1;MLEAF=0.500;MQ=57.95;MQRankSum=-2.520e+00;QD=2.32;ReadPosRankSum=-1.923e+00;SOR=2.773;ANN=A|upstream_gene_variant|MODIFIER|PF3D7_0500800|PF3D7_0500800|transcript|PF3D7_0500800.1|protein_coding||c.-559C>T|||||62|,A|downstream_gene_variant|MODIFIER|PF3D7_0500900|PF3D7_0500900|transcript|PF3D7_0500900.1|protein_coding||c.…	GT:AD:DP:GQ:PGT:PID:PL:PS	0|1:21,3:24:63:1|0:48254_C_A:63,0,825:48254	C580Y	Pf3D7_05_v348320	no
Pf3D7_05_v3	67461	.	T	A	232.64	PASS	AC=1;AF=0.500;AN=2;BaseQRankSum=-8.460e-01;DP=59;ExcessHet=0.0000;FS=12.869;MLEAC=1;MLEAF=0.500;MQ=60.00;MQRankSum=0.00;QD=4.39;ReadPosRankSum=-2.236e+00;SOR=3.270;ANN=A|5_prime_UTR_variant|MODIFIER|PF3D7_0501300|PF3D7_0501300|transcript|PF3D7_0501300.1|protein_coding|1/4|c.-793T>A|||||1469|,A|upstream_gene_variant|MODIFIER|PF3D7_0501100|PF3D7_0501100|transcript|PF3D7_0501100.1|protein_coding||c.…	GT:AD:DP:GQ:PGT:PID:PL:PS	0|1:41,12:53:99:0|1:67461_T_A:240,0,1437:67461	C580Y	Pf3D7_05_v367461	no
Pf3D7_05_v3	67463	.	T	A	232.64	PASS	AC=1;AF=0.500;AN=2;BaseQRankSum=-1.858e+00;DP=57;ExcessHet=0.0000;FS=12.869;MLEAC=1;MLEAF=0.500;MQ=60.00;MQRankSum=0.00;QD=4.39;ReadPosRankSum=-1.938e+00;SOR=3.270;ANN=A|5_prime_UTR_variant|MODIFIER|PF3D7_0501300|PF3D7_0501300|transcript|PF3D7_0501300.1|protein_coding|1/4|c.-791T>A|||||1467|,A|upstream_gene_variant|MODIFIER|PF3D7_0501100|PF3D7_0501100|transcript|PF3D7_0501100.1|protein_coding||c.…	GT:AD:DP:GQ:PGT:PID:PL:PS	0|1:41,12:53:99:0|1:67461_T_A:240,0,1437:67461	C580Y	Pf3D7_05_v367463	no
Pf3D7_05_v3	83117	.	G	A	296.64	PASS	AC=1;AF=0.500;AN=2;BaseQRankSum=-3.500e-01;DP=86;ExcessHet=0.0000;FS=15.385;MLEAC=1;MLEAF=0.500;MQ=60.00;MQRankSum=0.00;QD=3.80;ReadPosRankSum=-1.717e+00;SOR=3.860;ANN=A|upstream_gene_variant|MODIFIER|PF3D7_0501500|PF3D7_0501500|transcript|PF3D7_0501500.1|protein_coding||c.-781C>T|||||354|,A|downstream_gene_variant|MODIFIER|PF3D7_0501400|PF3D7_0501400|transcript|PF3D7_0501400.1|protein_coding||c.…	GT:AD:DP:GQ:PL	0/1:43,35:79:99:304,0,695	C580Y	Pf3D7_05_v383117	no
Pf3D7_05_v3	90088	.	G	A	117.64	PASS	AC=1;AF=0.500;AN=2;BaseQRankSum=-1.298e+00;DP=54;ExcessHet=0.0000;FS=6.732;MLEAC=1;MLEAF=0.500;MQ=60.00;MQRankSum=0.00;QD=3.10;ReadPosRankSum=-2.197e+00;SOR=2.133;ANN=A|upstream_gene_variant|MODIFIER|PF3D7_0501600|PF3D7_0501600|transcript|PF3D7_0501600.1|protein_coding||c.-4851C>T|||||4576|,A|upstream_gene_variant|MODIFIER|PF3D7_0501700|PF3D7_0501700|transcript|PF3D7_0501700.1|protein_coding||c.-…	GT:AD:DP:GQ:PL	0/1:26,12:46:99:125,0,673	C580Y	Pf3D7_05_v390088	no
Pf3D7_05_v3	108564	.	T	A	180.64	PASS	AC=1;AF=0.500;AN=2;BaseQRankSum=-1.538e+00;DP=45;ExcessHet=0.0000;FS=2.411;MLEAC=1;MLEAF=0.500;MQ=60.00;MQRankSum=0.00;QD=4.20;ReadPosRankSum=-6.250e-01;SOR=1.688;ANN=A|upstream_gene_variant|MODIFIER|PF3D7_0502300|PF3D7_0502300|transcript|PF3D7_0502300.1|protein_coding||c.-626A>T|||||362|,A|downstream_gene_variant|MODIFIER|PF3D7_0502200|PF3D7_0502200|transcript|PF3D7_0502200.1|protein_coding||c.*…	GT:AD:DP:GQ:PGT:PID:PL:PS	0|1:35,8:43:99:0|1:108564_T_A:188,0,1295:108564	C580Y	Pf3D7_05_v3108564	no
Pf3D7_05_v3	108571	.	T	A	180.64	PASS	AC=1;AF=0.500;AN=2;BaseQRankSum=-5.320e-01;DP=45;ExcessHet=0.0000;FS=2.411;MLEAC=1;MLEAF=0.500;MQ=60.00;MQRankSum=0.00;QD=4.20;ReadPosRankSum=-2.844e+00;SOR=1.688;ANN=A|upstream_gene_variant|MODIFIER|PF3D7_0502300|PF3D7_0502300|transcript|PF3D7_0502300.1|protein_coding||c.-633A>T|||||369|,A|downstream_gene_variant|MODIFIER|PF3D7_0502200|PF3D7_0502200|transcript|PF3D7_0502200.1|protein_coding||c.*…	GT:AD:DP:GQ:PGT:PID:PL:PS	0|1:35,8:43:99:0|1:108564_T_A:188,0,1295:108564	C580Y	Pf3D7_05_v3108571	no
Pf3D7_05_v3	108578	.	T	A	144.64	PASS	AC=1;AF=0.500;AN=2;BaseQRankSum=-3.320e-01;DP=42;ExcessHet=0.0000;FS=2.463;MLEAC=1;MLEAF=0.500;MQ=60.00;MQRankSum=0.00;QD=3.62;ReadPosRankSum=-3.528e+00;SOR=1.609;ANN=A|upstream_gene_variant|MODIFIER|PF3D7_0502300|PF3D7_0502300|transcript|PF3D7_0502300.1|protein_coding||c.-640A>T|||||376|,A|downstream_gene_variant|MODIFIER|PF3D7_0502200|PF3D7_0502200|transcript|PF3D7_0502200.1|protein_coding||c.*…	GT:AD:DP:GQ:PGT:PID:PL:PS	0|1:33,7:40:99:0|1:108564_T_A:152,0,1240:108564	C580Y	Pf3D7_05_v3108578	no
Pf3D7_05_v3	243975	.	A	T	770.64	PASS	AC=1;AF=0.500;AN=2;BaseQRankSum=2.74;DP=90;ExcessHet=0.0000;FS=23.984;MLEAC=1;MLEAF=0.500;MQ=59.53;MQRankSum=-5.720e-01;QD=12.23;ReadPosRankSum=3.47;SOR=5.645;ANN=T|upstream_gene_variant|MODIFIER|PF3D7_0505500|PF3D7_0505500|transcript|PF3D7_0505500.1|protein_coding||c.-95T>A|||||21|,T|upstream_gene_variant|MODIFIER|PF3D7_0505600|PF3D7_0505600|transcript|PF3D7_0505600.1|protein_coding||c.-1958A>T|…	GT:AD:DP:GQ:PL	0/1:17,46:63:99:778,0,154	C580Y	Pf3D7_05_v3243975	yes
Pf3D7_05_v3	263345	.	C	A	83.64	PASS	AC=1;AF=0.500;AN=2;BaseQRankSum=-2.069e+00;DP=39;ExcessHet=0.0000;FS=14.766;MLEAC=1;MLEAF=0.500;MQ=60.00;MQRankSum=0.00;QD=2.32;ReadPosRankSum=-4.860e-01;SOR=3.879;ANN=A|upstream_gene_variant|MODIFIER|PF3D7_0506100|PF3D7_0506100|transcript|PF3D7_0506100.1|protein_coding||c.-4514G>T|||||4138|,A|upstream_gene_variant|MODIFIER|PF3D7_0506300|PF3D7_0506300|transcript|PF3D7_0506300.1|protein_coding||c.…	GT:AD:DP:GQ:PGT:PID:PL:PS	0|1:28,8:36:91:0|1:263343_C_A:91,0,981:263343	C580Y	Pf3D7_05_v3263345	no
Pf3D7_05_v3	355367	.	C	T	37.32	PASS	AC=2;AF=1.00;AN=2;DP=6;ExcessHet=0.0000;FS=0.000;MLEAC=1;MLEAF=0.500;MQ=60.00;QD=18.66;SOR=0.693;ANN=T|upstream_gene_variant|MODIFIER|PF3D7_0508500|PF3D7_0508500|transcript|PF3D7_0508500.1|protein_coding||c.-328G>A|||||198|,T|upstream_gene_variant|MODIFIER|PF3D7_0508600|PF3D7_0508600|transcript|PF3D7_0508600.1|protein_coding||c.-855C>T|||||581|,T|upstream_gene_variant|MODIFIER|PF3D7_0508700|PF3D7…	GT:AD:DP:GQ:PL	1/1:0,2:2:6:49,6,0	C580Y	Pf3D7_05_v3355367	no
Pf3D7_05_v3	363517	.	T	A	126.64	PASS	AC=1;AF=0.500;AN=2;BaseQRankSum=0.398;DP=48;ExcessHet=0.0000;FS=24.956;MLEAC=1;MLEAF=0.500;MQ=59.49;MQRankSum=0.00;QD=2.69;ReadPosRankSum=-3.424e+00;SOR=4.977;ANN=A|3_prime_UTR_variant|MODIFIER|PF3D7_0508800|PF3D7_0508800|transcript|PF3D7_0508800.1|protein_coding|1/1|c.*71A>T|||||71|,A|upstream_gene_variant|MODIFIER|PF3D7_0508900|PF3D7_0508900|transcript|PF3D7_0508900.1|protein_coding||c.-3505T>A…	GT:AD:DP:GQ:PGT:PID:PL:PS	0|1:29,18:47:99:0|1:363517_T_A:134,0,1058:363517	C580Y	Pf3D7_05_v3363517	no
Pf3D7_05_v3	363518	.	T	A	126.64	PASS	AC=1;AF=0.500;AN=2;BaseQRankSum=1.33;DP=48;ExcessHet=0.0000;FS=24.956;MLEAC=1;MLEAF=0.500;MQ=59.49;MQRankSum=0.00;QD=2.69;ReadPosRankSum=-3.525e+00;SOR=4.977;ANN=A|3_prime_UTR_variant|MODIFIER|PF3D7_0508800|PF3D7_0508800|transcript|PF3D7_0508800.1|protein_coding|1/1|c.*70A>T|||||70|,A|upstream_gene_variant|MODIFIER|PF3D7_0508900|PF3D7_0508900|transcript|PF3D7_0508900.1|protein_coding||c.-3504T>A|…	GT:AD:DP:GQ:PGT:PID:PL:PS	0|1:29,18:47:99:0|1:363517_T_A:134,0,1058:363517	C580Y	Pf3D7_05_v3363518	no
Pf3D7_05_v3	363521	.	T	A	126.64	PASS	AC=1;AF=0.500;AN=2;BaseQRankSum=0.170;DP=49;ExcessHet=0.0000;FS=24.956;MLEAC=1;MLEAF=0.500;MQ=59.50;MQRankSum=0.00;QD=2.69;ReadPosRankSum=-5.003e+00;SOR=4.977;ANN=A|3_prime_UTR_variant|MODIFIER|PF3D7_0508800|PF3D7_0508800|transcript|PF3D7_0508800.1|protein_coding|1/1|c.*67A>T|||||67|,A|upstream_gene_variant|MODIFIER|PF3D7_0508900|PF3D7_0508900|transcript|PF3D7_0508900.1|protein_coding||c.-3501T>A…	GT:AD:DP:GQ:PGT:PID:PL:PS	0|1:29,18:47:99:0|1:363517_T_A:134,0,1058:363517	C580Y	Pf3D7_05_v3363521	no
Pf3D7_05_v3	405742	.	A	T	140.64	PASS	AC=1;AF=0.500;AN=2;BaseQRankSum=-4.549e+00;DP=37;ExcessHet=0.0000;FS=36.613;MLEAC=1;MLEAF=0.500;MQ=60.00;MQRankSum=0.00;QD=4.14;ReadPosRankSum=-2.070e-01;SOR=5.891;ANN=T|3_prime_UTR_variant|MODIFIER|PF3D7_0509600|PF3D7_0509600|transcript|PF3D7_0509600.1|protein_coding|2/2|c.*100A>T|||||100|,T|upstream_gene_variant|MODIFIER|PF3D7_0509800|PF3D7_0509800|transcript|PF3D7_0509800.1|protein_coding||c.-…	GT:AD:DP:GQ:PL	0/1:16,18:34:99:148,0,508	C580Y	Pf3D7_05_v3405742	yes
Pf3D7_05_v3	440611	.	G	A	102.64	PASS	AC=1;AF=0.500;AN=2;BaseQRankSum=-8.420e-01;DP=9;ExcessHet=0.0000;FS=0.000;MLEAC=1;MLEAF=0.500;MQ=60.00;MQRankSum=0.00;QD=12.83;ReadPosRankSum=0.00;SOR=1.981;ANN=A|upstream_gene_variant|MODIFIER|PF3D7_0510400|PF3D7_0510400|transcript|PF3D7_0510400.1|protein_coding||c.-3649G>A|||||2922|,A|downstream_gene_variant|MODIFIER|PF3D7_0510200|PF3D7_0510200|transcript|PF3D7_0510200.1|protein_coding||c.*873G…	GT:AD:DP:GQ:PGT:PID:PL:PS	0|1:4,4:8:99:0|1:440611_G_A:110,0,136:440611	C580Y	Pf3D7_05_v3440611	no
Pf3D7_05_v3	440629	.	G	A	90.64	PASS	AC=1;AF=0.500;AN=2;BaseQRankSum=-2.430e-01;DP=13;ExcessHet=0.0000;FS=0.000;MLEAC=1;MLEAF=0.500;MQ=60.00;MQRankSum=0.00;QD=7.55;ReadPosRankSum=-1.242e+00;SOR=0.941;ANN=A|upstream_gene_variant|MODIFIER|PF3D7_0510400|PF3D7_0510400|transcript|PF3D7_0510400.1|protein_coding||c.-3631G>A|||||2904|,A|downstream_gene_variant|MODIFIER|PF3D7_0510200|PF3D7_0510200|transcript|PF3D7_0510200.1|protein_coding||c…	GT:AD:DP:GQ:PGT:PID:PL:PS	0|1:8,4:12:98:0|1:440611_G_A:98,0,305:440611	C580Y	Pf3D7_05_v3440629	no
Pf3D7_05_v3	562248	.	T	A	457.64	PASS	AC=1;AF=0.500;AN=2;BaseQRankSum=-6.579e+00;DP=106;ExcessHet=0.0000;FS=57.290;MLEAC=1;MLEAF=0.500;MQ=59.44;MQRankSum=-3.268e+00;QD=4.67;ReadPosRankSum=3.42;SOR=6.402;ANN=A|missense_variant|MODERATE|PF3D7_0513200|PF3D7_0513200|transcript|PF3D7_0513200.1|protein_coding|2/4|c.2448T>A|p.Asn816Lys|2862/9371|2448/8292|816/2763||,A|upstream_gene_variant|MODIFIER|PF3D7_0513100|PF3D7_0513100|transcript|PF3…	GT:AD:DP:GQ:PGT:PID:PL:PS	0|1:66,32:98:99:0|1:562241_T_A:465,0,1960:562241	C580Y	Pf3D7_05_v3562248	no
Pf3D7_05_v3	637720	.	T	A	100.64	PASS	AC=1;AF=0.500;AN=2;BaseQRankSum=-2.437e+00;DP=43;ExcessHet=0.0000;FS=31.329;MLEAC=1;MLEAF=0.500;MQ=60.00;MQRankSum=0.00;QD=2.52;ReadPosRankSum=-3.209e+00;SOR=2.509;ANN=A|downstream_gene_variant|MODIFIER|PF3D7_0515300|PF3D7_0515300|transcript|PF3D7_0515300.1|protein_coding||c.*2338T>A|||||2308|,A|downstream_gene_variant|MODIFIER|PF3D7_0515500|PF3D7_0515500|transcript|PF3D7_0515500.1|protein_coding…	GT:AD:DP:GQ:PGT:PID:PL:PS	0|1:33,7:40:99:0|1:637720_T_A:108,0,1296:637720	C580Y	Pf3D7_05_v3637720	no
Pf3D7_05_v3	637722	.	T	A	100.64	PASS	AC=1;AF=0.500;AN=2;BaseQRankSum=-2.101e+00;DP=43;ExcessHet=0.0000;FS=31.329;MLEAC=1;MLEAF=0.500;MQ=60.00;MQRankSum=0.00;QD=2.52;ReadPosRankSum=-3.791e+00;SOR=2.509;ANN=A|downstream_gene_variant|MODIFIER|PF3D7_0515300|PF3D7_0515300|transcript|PF3D7_0515300.1|protein_coding||c.*2340T>A|||||2310|,A|downstream_gene_variant|MODIFIER|PF3D7_0515500|PF3D7_0515500|transcript|PF3D7_0515500.1|protein_coding…	GT:AD:DP:GQ:PGT:PID:PL:PS	0|1:33,7:40:99:0|1:637720_T_A:108,0,1296:637720	C580Y	Pf3D7_05_v3637722	no
Pf3D7_05_v3	637724	.	T	A	106.64	PASS	AC=1;AF=0.500;AN=2;BaseQRankSum=-2.582e+00;DP=41;ExcessHet=0.0000;FS=29.937;MLEAC=1;MLEAF=0.500;MQ=60.00;MQRankSum=0.00;QD=2.81;ReadPosRankSum=-2.857e+00;SOR=2.510;ANN=A|downstream_gene_variant|MODIFIER|PF3D7_0515300|PF3D7_0515300|transcript|PF3D7_0515300.1|protein_coding||c.*2342T>A|||||2312|,A|downstream_gene_variant|MODIFIER|PF3D7_0515500|PF3D7_0515500|transcript|PF3D7_0515500.1|protein_coding…	GT:AD:DP:GQ:PGT:PID:PL:PS	0|1:31,7:38:99:0|1:637720_T_A:114,0,1225:637720	C580Y	Pf3D7_05_v3637724	no
Pf3D7_05_v3	653671	.	C	A	98.64	PASS	AC=1;AF=0.500;AN=2;BaseQRankSum=1.20;DP=38;ExcessHet=0.0000;FS=0.000;MLEAC=1;MLEAF=0.500;MQ=59.42;MQRankSum=0.00;QD=3.29;ReadPosRankSum=-1.163e+00;SOR=1.055;ANN=A|3_prime_UTR_variant|MODIFIER|PF3D7_0515700|PF3D7_0515700|transcript|PF3D7_0515700.1|protein_coding|1/1|c.*295G>T|||||295|,A|downstream_gene_variant|MODIFIER|PF3D7_0515600|PF3D7_0515600|transcript|PF3D7_0515600.1|protein_coding||c.*1565C…	GT:AD:DP:GQ:PL	0/1:19,11:31:99:106,0,351	C580Y	Pf3D7_05_v3653671	no
Pf3D7_05_v3	659533	.	T	A	57.64	PASS	AC=1;AF=0.500;AN=2;BaseQRankSum=0.00;DP=14;ExcessHet=0.0000;FS=0.000;MLEAC=1;MLEAF=0.500;MQ=60.00;MQRankSum=0.00;QD=9.61;ReadPosRankSum=-8.420e-01;SOR=2.093;ANN=A|5_prime_UTR_variant|MODIFIER|PF3D7_0515800|PF3D7_0515800|transcript|PF3D7_0515800.1|protein_coding|1/2|c.-743A>T|||||856|,A|upstream_gene_variant|MODIFIER|PF3D7_0515700|PF3D7_0515700|transcript|PF3D7_0515700.1|protein_coding||c.-4197A>T…	GT:AD:DP:GQ:PL	0/1:3,3:6:45:65,0,45	C580Y	Pf3D7_05_v3659533	no
Pf3D7_05_v3	716841	.	A	T	120.64	PASS	AC=1;AF=0.500;AN=2;BaseQRankSum=-1.014e+00;DP=38;ExcessHet=0.0000;FS=6.362;MLEAC=1;MLEAF=0.500;MQ=60.00;MQRankSum=0.00;QD=4.83;ReadPosRankSum=-1.469e+00;SOR=2.093;ANN=T|5_prime_UTR_variant|MODIFIER|PF3D7_0517000|PF3D7_0517000|transcript|PF3D7_0517000.1|protein_coding|1/2|c.-166T>A|||||166|,T|upstream_gene_variant|MODIFIER|PF3D7_0516900|PF3D7_0516900|transcript|PF3D7_0516900.1|protein_coding||c.-3…	GT:AD:DP:GQ:PL	0/1:16,9:27:99:128,0,592	C580Y	Pf3D7_05_v3716841	no
Pf3D7_05_v3	722856	.	G	A	128.64	PASS	AC=1;AF=0.500;AN=2;BaseQRankSum=0.195;DP=19;ExcessHet=0.0000;FS=0.000;MLEAC=1;MLEAF=0.500;MQ=59.70;MQRankSum=1.32;QD=7.57;ReadPosRankSum=-1.908e+00;SOR=0.399;ANN=A|upstream_gene_variant|MODIFIER|PF3D7_0517100|PF3D7_0517100|transcript|PF3D7_0517100.1|protein_coding||c.-3001C>T|||||2917|,A|upstream_gene_variant|MODIFIER|PF3D7_0517200|PF3D7_0517200|transcript|PF3D7_0517200.1|protein_coding||c.-215C>…	GT:AD:DP:GQ:PL	0/1:7,10:17:89:136,0,89	C580Y	Pf3D7_05_v3722856	no
Pf3D7_05_v3	795528	.	T	A	119.64	PASS	AC=1;AF=0.500;AN=2;BaseQRankSum=-1.646e+00;DP=29;ExcessHet=0.0000;FS=7.732;MLEAC=1;MLEAF=0.500;MQ=60.00;MQRankSum=0.00;QD=4.13;ReadPosRankSum=-1.373e+00;SOR=2.264;ANN=A|start_lost|HIGH|PF3D7_0519300|PF3D7_0519300|transcript|PF3D7_0519300.1|protein_coding|1/1|c.2T>A|p.Met1?|448/2735|2/1947|1/648||,A|upstream_gene_variant|MODIFIER|PF3D7_0519200|PF3D7_0519200|transcript|PF3D7_0519200.1|protein_codin…	GT:AD:DP:GQ:PGT:PID:PL:PS	0|1:23,6:29:99:1|0:795493_TA_T:127,0,821:795493	C580Y	Pf3D7_05_v3795528	no
Pf3D7_05_v3	795529	.	G	A	119.64	PASS	AC=1;AF=0.500;AN=2;BaseQRankSum=-2.563e+00;DP=29;ExcessHet=0.0000;FS=7.732;MLEAC=1;MLEAF=0.500;MQ=60.00;MQRankSum=0.00;QD=4.13;ReadPosRankSum=-1.599e+00;SOR=2.264;ANN=A|start_lost|HIGH|PF3D7_0519300|PF3D7_0519300|transcript|PF3D7_0519300.1|protein_coding|1/1|c.3G>A|p.Met1?|449/2735|3/1947|1/648||,A|upstream_gene_variant|MODIFIER|PF3D7_0519200|PF3D7_0519200|transcript|PF3D7_0519200.1|protein_codin…	GT:AD:DP:GQ:PGT:PID:PL:PS	0|1:23,6:29:99:1|0:795493_TA_T:127,0,821:795493	C580Y	Pf3D7_05_v3795529	no
Pf3D7_05_v3	795532	.	T	A	113.64	PASS	AC=1;AF=0.500;AN=2;BaseQRankSum=-1.765e+00;DP=32;ExcessHet=0.0000;FS=10.813;MLEAC=1;MLEAF=0.500;MQ=60.00;MQRankSum=0.00;QD=3.67;ReadPosRankSum=-1.531e+00;SOR=2.248;ANN=A|missense_variant|MODERATE|PF3D7_0519300|PF3D7_0519300|transcript|PF3D7_0519300.1|protein_coding|1/1|c.6T>A|p.Asn2Lys|452/2735|6/1947|2/648||,A|upstream_gene_variant|MODIFIER|PF3D7_0519200|PF3D7_0519200|transcript|PF3D7_0519200.1|…	GT:AD:DP:GQ:PGT:PID:PL:PS	0|1:25,6:31:99:1|0:795493_TA_T:121,0,869:795493	C580Y	Pf3D7_05_v3795532	no
Pf3D7_05_v3	800593	.	C	A	152.64	PASS	AC=1;AF=0.500;AN=2;BaseQRankSum=-2.920e+00;DP=15;ExcessHet=0.0000;FS=0.000;MLEAC=1;MLEAF=0.500;MQ=53.58;MQRankSum=0.117;QD=11.74;ReadPosRankSum=2.39;SOR=0.941;ANN=A|upstream_gene_variant|MODIFIER|PF3D7_0519400|PF3D7_0519400|transcript|PF3D7_0519400.1|protein_coding||c.-1818G>T|||||1360|,A|downstream_gene_variant|MODIFIER|PF3D7_0519300|PF3D7_0519300|transcript|PF3D7_0519300.1|protein_coding||c.*31…	GT:AD:DP:GQ:PGT:PID:PL:PS	0|1:6,7:13:99:0|1:800593_C_A:160,0,180:800593	C580Y	Pf3D7_05_v3800593	no
Pf3D7_05_v3	800595	.	G	A	157.64	PASS	AC=1;AF=0.500;AN=2;BaseQRankSum=-8.360e-01;DP=16;ExcessHet=0.0000;FS=0.000;MLEAC=1;MLEAF=0.500;MQ=54.00;MQRankSum=0.293;QD=11.26;ReadPosRankSum=2.12;SOR=0.693;ANN=A|upstream_gene_variant|MODIFIER|PF3D7_0519400|PF3D7_0519400|transcript|PF3D7_0519400.1|protein_coding||c.-1820C>T|||||1362|,A|downstream_gene_variant|MODIFIER|PF3D7_0519300|PF3D7_0519300|transcript|PF3D7_0519300.1|protein_coding||c.*31…	GT:AD:DP:GQ:PGT:PID:PL:PS	0|1:6,8:14:99:0|1:800593_C_A:165,0,178:800593	C580Y	Pf3D7_05_v3800595	no
Pf3D7_05_v3	815636	.	T	A	60.64	PASS	AC=1;AF=0.500;AN=2;BaseQRankSum=-2.199e+00;DP=27;ExcessHet=0.0000;FS=9.118;MLEAC=1;MLEAF=0.500;MQ=60.00;MQRankSum=0.00;QD=2.43;ReadPosRankSum=-2.008e+00;SOR=3.258;ANN=A|upstream_gene_variant|MODIFIER|PF3D7_0519700|PF3D7_0519700|transcript|PF3D7_0519700.1|protein_coding||c.-1430T>A|||||527|,A|downstream_gene_variant|MODIFIER|PF3D7_0519600|PF3D7_0519600|transcript|PF3D7_0519600.1|protein_coding||c.…	GT:AD:DP:GQ:PL	0/1:20,5:25:68:68,0,565	C580Y	Pf3D7_05_v3815636	no
Pf3D7_05_v3	821407	.	C	A	192.64	PASS	AC=1;AF=0.500;AN=2;BaseQRankSum=-2.216e+00;DP=119;ExcessHet=0.0000;FS=0.000;MLEAC=1;MLEAF=0.500;MQ=59.65;MQRankSum=0.00;QD=2.01;ReadPosRankSum=-6.360e-01;SOR=0.629;ANN=A|downstream_gene_variant|MODIFIER|PF3D7_0519700|PF3D7_0519700|transcript|PF3D7_0519700.1|protein_coding||c.*2268C>A|||||1869|,A|downstream_gene_variant|MODIFIER|PF3D7_0519900|PF3D7_0519900|transcript|PF3D7_0519900.1|protein_coding…	GT:AD:DP:GQ:PGT:PID:PL:PS	0|1:74,22:96:99:0|1:821407_C_A:200,0,2134:821407	C580Y	Pf3D7_05_v3821407	no
Pf3D7_05_v3	827919	.	A	T	209.64	PASS	AC=1;AF=0.500;AN=2;BaseQRankSum=-4.181e+00;DP=67;ExcessHet=0.0000;FS=59.902;MLEAC=1;MLEAF=0.500;MQ=60.00;MQRankSum=0.00;QD=4.56;ReadPosRankSum=-4.050e+00;SOR=4.606;ANN=T|5_prime_UTR_variant|MODIFIER|PF3D7_0519900|PF3D7_0519900|transcript|PF3D7_0519900.1|protein_coding|1/1|c.-507T>A|||||507|,T|upstream_gene_variant|MODIFIER|PF3D7_0519800|PF3D7_0519800|transcript|PF3D7_0519800.1|protein_coding||c.-…	GT:AD:DP:GQ:PL	0/1:28,18:48:99:217,0,1307	C580Y	Pf3D7_05_v3827919	yes
Pf3D7_05_v3	868700	.	C	A	142.64	PASS	AC=1;AF=0.500;AN=2;BaseQRankSum=-3.794e+00;DP=35;ExcessHet=0.0000;FS=40.329;MLEAC=1;MLEAF=0.500;MQ=59.94;MQRankSum=0.00;QD=4.32;ReadPosRankSum=-3.482e+00;SOR=4.395;ANN=A|5_prime_UTR_variant|MODIFIER|PF3D7_0521200|PF3D7_0521200|transcript|PF3D7_0521200.1|protein_coding|1/1|c.-192C>A|||||192|,A|upstream_gene_variant|MODIFIER|PF3D7_0521100|PF3D7_0521100|transcript|PF3D7_0521100.1|protein_coding||c.-…	GT:AD:DP:GQ:PGT:PID:PL:PS	0|1:25,8:33:99:0|1:868700_C_A:150,0,940:868700	C580Y	Pf3D7_05_v3868700	yes
Pf3D7_05_v3	868703	.	T	A	141.64	PASS	AC=1;AF=0.500;AN=2;BaseQRankSum=-3.448e+00;DP=34;ExcessHet=0.0000;FS=40.329;MLEAC=1;MLEAF=0.500;MQ=59.94;MQRankSum=0.00;QD=4.29;ReadPosRankSum=-2.988e+00;SOR=4.395;ANN=A|5_prime_UTR_variant|MODIFIER|PF3D7_0521200|PF3D7_0521200|transcript|PF3D7_0521200.1|protein_coding|1/1|c.-189T>A|||||189|,A|upstream_gene_variant|MODIFIER|PF3D7_0521100|PF3D7_0521100|transcript|PF3D7_0521100.1|protein_coding||c.-…	GT:AD:DP:GQ:PGT:PID:PL:PS	0|1:25,8:33:99:0|1:868700_C_A:149,0,975:868700	C580Y	Pf3D7_05_v3868703	no
Pf3D7_05_v3	868705	.	T	A	124.64	PASS	AC=1;AF=0.500;AN=2;BaseQRankSum=-3.264e+00;DP=32;ExcessHet=0.0000;FS=29.915;MLEAC=1;MLEAF=0.500;MQ=60.00;MQRankSum=0.00;QD=3.89;ReadPosRankSum=-2.623e+00;SOR=3.894;ANN=A|5_prime_UTR_variant|MODIFIER|PF3D7_0521200|PF3D7_0521200|transcript|PF3D7_0521200.1|protein_coding|1/1|c.-187T>A|||||187|,A|upstream_gene_variant|MODIFIER|PF3D7_0521100|PF3D7_0521100|transcript|PF3D7_0521100.1|protein_coding||c.-…	GT:AD:DP:GQ:PGT:PID:PL:PS	0|1:26,6:32:99:0|1:868700_C_A:132,0,1022:868700	C580Y	Pf3D7_05_v3868705	no
Pf3D7_05_v3	868707	.	T	A	95.64	PASS	AC=1;AF=0.500;AN=2;BaseQRankSum=-2.994e+00;DP=31;ExcessHet=0.0000;FS=25.656;MLEAC=1;MLEAF=0.500;MQ=60.00;MQRankSum=0.00;QD=3.09;ReadPosRankSum=-2.692e+00;SOR=3.587;ANN=A|5_prime_UTR_variant|MODIFIER|PF3D7_0521200|PF3D7_0521200|transcript|PF3D7_0521200.1|protein_coding|1/1|c.-185T>A|||||185|,A|upstream_gene_variant|MODIFIER|PF3D7_0521100|PF3D7_0521100|transcript|PF3D7_0521100.1|protein_coding||c.-…	GT:AD:DP:GQ:PGT:PID:PL:PS	0|1:26,5:31:99:0|1:868700_C_A:103,0,1025:868700	C580Y	Pf3D7_05_v3868707	no
Pf3D7_05_v3	868710	.	C	A	70.64	PASS	AC=1;AF=0.500;AN=2;BaseQRankSum=-1.976e+00;DP=31;ExcessHet=0.0000;FS=21.156;MLEAC=1;MLEAF=0.500;MQ=60.00;MQRankSum=0.00;QD=2.35;ReadPosRankSum=-2.297e+00;SOR=3.223;ANN=A|5_prime_UTR_variant|MODIFIER|PF3D7_0521200|PF3D7_0521200|transcript|PF3D7_0521200.1|protein_coding|1/1|c.-182C>A|||||182|,A|upstream_gene_variant|MODIFIER|PF3D7_0521100|PF3D7_0521100|transcript|PF3D7_0521100.1|protein_coding||c.-…	GT:AD:DP:GQ:PGT:PID:PL:PS	0|1:26,4:30:78:0|1:868700_C_A:78,0,1028:868700	C580Y	Pf3D7_05_v3868710	no
Pf3D7_05_v3	871339	.	C	T	61.64	PASS	AC=1;AF=0.500;AN=2;BaseQRankSum=0.335;DP=27;ExcessHet=0.0000;FS=16.298;MLEAC=1;MLEAF=0.500;MQ=58.37;MQRankSum=1.32;QD=2.28;ReadPosRankSum=-1.502e+00;SOR=0.386;ANN=T|missense_variant|MODERATE|PF3D7_0521300|PF3D7_0521300|transcript|PF3D7_0521300.1|protein_coding|1/3|c.3232G>A|p.Glu1078Lys|4146/4994|3232/4038|1078/1345||,T|upstream_gene_variant|MODIFIER|PF3D7_0521100|PF3D7_0521100|transcript|PF3D7_0…	GT:AD:DP:GQ:PL	0/1:18,9:27:69:69,0,292	C580Y	Pf3D7_05_v3871339	no
Pf3D7_05_v3	882238	.	T	A	419.06	PASS	AC=2;AF=1.00;AN=2;DP=20;ExcessHet=0.0000;FS=0.000;MLEAC=2;MLEAF=1.00;MQ=50.73;QD=26.19;SOR=3.258;ANN=A|upstream_gene_variant|MODIFIER|PF3D7_0521400|PF3D7_0521400|transcript|PF3D7_0521400.1|protein_coding||c.-4677A>T|||||4478|,A|upstream_gene_variant|MODIFIER|PF3D7_0521600|PF3D7_0521600|transcript|PF3D7_0521600.1|protein_coding||c.-1883A>T|||||616|,A|upstream_gene_variant|MODIFIER|PF3D7_0521700|PF…	GT:AD:DP:GQ:PL	1/1:0,16:16:45:433,45,0	C580Y	Pf3D7_05_v3882238	yes
Pf3D7_05_v3	894476	.	C	T	100.64	PASS	AC=1;AF=0.500;AN=2;BaseQRankSum=-1.894e+00;DP=27;ExcessHet=0.0000;FS=52.395;MLEAC=1;MLEAF=0.500;MQ=60.00;MQRankSum=0.00;QD=3.87;ReadPosRankSum=-2.215e+00;SOR=3.008;ANN=T|upstream_gene_variant|MODIFIER|PF3D7_0522000|PF3D7_0522000|transcript|PF3D7_0522000.1|protein_coding||c.-1542C>T|||||955|,T|downstream_gene_variant|MODIFIER|PF3D7_0522100|PF3D7_0522100|transcript|PF3D7_0522100.1|protein_coding||c…	GT:AD:DP:GQ:PL	0/1:17,9:26:99:108,0,380	C580Y	Pf3D7_05_v3894476	no
Pf3D7_05_v3	895919	.	T	A	146.64	PASS	AC=1;AF=0.500;AN=2;BaseQRankSum=-2.464e+00;DP=42;ExcessHet=0.0000;FS=11.421;MLEAC=1;MLEAF=0.500;MQ=59.47;MQRankSum=0.552;QD=3.96;ReadPosRankSum=-2.126e+00;SOR=3.433;ANN=A|5_prime_UTR_variant|MODIFIER|PF3D7_0522000|PF3D7_0522000|transcript|PF3D7_0522000.1|protein_coding|1/4|c.-99T>A|||||99|,A|upstream_gene_variant|MODIFIER|PF3D7_0522200|PF3D7_0522200|transcript|PF3D7_0522200.1|protein_coding||c.-5…	GT:AD:DP:GQ:PGT:PID:PL:PS	0|1:30,7:37:99:0|1:895919_T_A:154,0,1114:895919	C580Y	Pf3D7_05_v3895919	no
Pf3D7_05_v3	895923	.	T	A	143.64	PASS	AC=1;AF=0.500;AN=2;BaseQRankSum=-1.812e+00;DP=44;ExcessHet=0.0000;FS=11.414;MLEAC=1;MLEAF=0.500;MQ=59.50;MQRankSum=0.543;QD=3.78;ReadPosRankSum=-2.299e+00;SOR=3.576;ANN=A|5_prime_UTR_variant|MODIFIER|PF3D7_0522000|PF3D7_0522000|transcript|PF3D7_0522000.1|protein_coding|1/4|c.-95T>A|||||95|,A|upstream_gene_variant|MODIFIER|PF3D7_0522200|PF3D7_0522200|transcript|PF3D7_0522200.1|protein_coding||c.-5…	GT:AD:DP:GQ:PGT:PID:PL:PS	0|1:31,7:38:99:0|1:895919_T_A:151,0,1156:895919	C580Y	Pf3D7_05_v3895923	no
Pf3D7_05_v3	896635	.	G	A	101.64	PASS	AC=1;AF=0.500;AN=2;BaseQRankSum=-1.159e+00;DP=70;ExcessHet=0.0000;FS=14.111;MLEAC=1;MLEAF=0.500;MQ=60.00;MQRankSum=0.00;QD=2.03;ReadPosRankSum=-2.950e+00;SOR=2.712;ANN=A|missense_variant|MODERATE|PF3D7_0522000|PF3D7_0522000|transcript|PF3D7_0522000.1|protein_coding|3/4|c.239G>A|p.Arg80Lys|826/1294|239/324|80/107||,A|upstream_gene_variant|MODIFIER|PF3D7_0522200|PF3D7_0522200|transcript|PF3D7_05222…	GT:AD:DP:GQ:PL	0/1:35,15:59:99:109,0,1157	C580Y	Pf3D7_05_v3896635	yes
Pf3D7_05_v3	908095	.	T	A	243.64	PASS	AC=1;AF=0.500;AN=2;BaseQRankSum=-4.976e+00;DP=57;ExcessHet=0.0000;FS=31.645;MLEAC=1;MLEAF=0.500;MQ=59.77;MQRankSum=0.00;QD=4.87;ReadPosRankSum=-1.776e+00;SOR=5.385;ANN=A|upstream_gene_variant|MODIFIER|PF3D7_0522300|PF3D7_0522300|transcript|PF3D7_0522300.1|protein_coding||c.-3251A>T|||||2696|,A|intron_variant|MODIFIER|PF3D7_0522400|PF3D7_0522400|transcript|PF3D7_0522400.1|protein_coding|1/3|c.109-…	GT:AD:DP:GQ:PL	0/1:31,19:50:99:251,0,1093	C580Y	Pf3D7_05_v3908095	yes
Pf3D7_05_v3	908097	.	T	A	450.64	PASS	AC=1;AF=0.500;AN=2;BaseQRankSum=-5.371e+00;DP=60;ExcessHet=0.0000;FS=37.685;MLEAC=1;MLEAF=0.500;MQ=59.78;MQRankSum=0.00;QD=8.67;ReadPosRankSum=-1.525e+00;SOR=5.970;ANN=A|upstream_gene_variant|MODIFIER|PF3D7_0522300|PF3D7_0522300|transcript|PF3D7_0522300.1|protein_coding||c.-3253A>T|||||2698|,A|intron_variant|MODIFIER|PF3D7_0522400|PF3D7_0522400|transcript|PF3D7_0522400.1|protein_coding|1/3|c.109-…	GT:AD:DP:GQ:PL	0/1:29,23:52:99:458,0,945	C580Y	Pf3D7_05_v3908097	yes
Pf3D7_05_v3	1013131	.	T	A	165.64	PASS	AC=1;AF=0.500;AN=2;BaseQRankSum=-2.945e+00;DP=28;ExcessHet=0.0000;FS=26.518;MLEAC=1;MLEAF=0.500;MQ=60.00;MQRankSum=0.00;QD=6.90;ReadPosRankSum=-5.030e-01;SOR=3.013;ANN=A|upstream_gene_variant|MODIFIER|PF3D7_0524200|PF3D7_0524200|transcript|PF3D7_0524200.1|protein_coding||c.-3727A>T|||||2972|,A|upstream_gene_variant|MODIFIER|PF3D7_0524300|PF3D7_0524300|transcript|PF3D7_0524300.1|protein_coding||c.…	GT:AD:DP:GQ:PGT:PID:PL:PS	0|1:15,9:24:99:0|1:1013098_T_TA:173,0,532:1013098	C580Y	Pf3D7_05_v31013131	no
Pf3D7_05_v3	1013133	.	T	A	162.64	PASS	AC=1;AF=0.500;AN=2;BaseQRankSum=-3.121e+00;DP=25;ExcessHet=0.0000;FS=24.428;MLEAC=1;MLEAF=0.500;MQ=60.00;MQRankSum=0.00;QD=6.51;ReadPosRankSum=-1.820e-01;SOR=3.015;ANN=A|upstream_gene_variant|MODIFIER|PF3D7_0524200|PF3D7_0524200|transcript|PF3D7_0524200.1|protein_coding||c.-3729A>T|||||2974|,A|upstream_gene_variant|MODIFIER|PF3D7_0524300|PF3D7_0524300|transcript|PF3D7_0524300.1|protein_coding||c.…	GT:AD:DP:GQ:PGT:PID:PL:PS	0|1:16,9:25:99:0|1:1013098_T_TA:170,0,567:1013098	C580Y	Pf3D7_05_v31013133	no
Pf3D7_05_v3	1013135	.	T	A	153.64	PASS	AC=1;AF=0.500;AN=2;BaseQRankSum=-2.994e+00;DP=22;ExcessHet=0.0000;FS=27.724;MLEAC=1;MLEAF=0.500;MQ=60.00;MQRankSum=0.00;QD=6.98;ReadPosRankSum=-6.910e-01;SOR=4.397;ANN=A|upstream_gene_variant|MODIFIER|PF3D7_0524200|PF3D7_0524200|transcript|PF3D7_0524200.1|protein_coding||c.-3731A>T|||||2976|,A|upstream_gene_variant|MODIFIER|PF3D7_0524300|PF3D7_0524300|transcript|PF3D7_0524300.1|protein_coding||c.…	GT:AD:DP:GQ:PGT:PID:PL:PS	0|1:14,8:22:99:0|1:1013098_T_TA:161,0,497:1013098	C580Y	Pf3D7_05_v31013135	no
Pf3D7_05_v3	1015029	.	C	T	294.64	PASS	AC=1;AF=0.500;AN=2;BaseQRankSum=-5.772e+00;DP=75;ExcessHet=0.0000;FS=2.080;MLEAC=1;MLEAF=0.500;MQ=59.19;MQRankSum=-2.314e+00;QD=4.27;ReadPosRankSum=1.24;SOR=0.454;ANN=T|5_prime_UTR_variant|MODIFIER|PF3D7_0524400|PF3D7_0524400|transcript|PF3D7_0524400.1|protein_coding|1/1|c.-479G>A|||||479|,T|upstream_gene_variant|MODIFIER|PF3D7_0524200|PF3D7_0524200|transcript|PF3D7_0524200.1|protein_coding||c.-5…	GT:AD:DP:GQ:PGT:PID:PL:PS	0|1:44,25:69:99:0|1:1015027_C_T:302,0,1277:1015027	C580Y	Pf3D7_05_v31015029	no
Pf3D7_05_v3	1083207	.	C	A	222.64	PASS	AC=1;AF=0.500;AN=2;BaseQRankSum=-4.620e-01;DP=50;ExcessHet=0.0000;FS=35.056;MLEAC=1;MLEAF=0.500;MQ=60.00;MQRankSum=0.00;QD=6.96;ReadPosRankSum=-2.858e+00;SOR=3.989;ANN=A|upstream_gene_variant|MODIFIER|PF3D7_0526000|PF3D7_0526000|transcript|PF3D7_0526000.1|protein_coding||c.-4874G>T|||||4180|,A|upstream_gene_variant|MODIFIER|PF3D7_0526400|PF3D7_0526400|transcript|PF3D7_0526400.1|protein_coding||c.…	GT:AD:DP:GQ:PL	0/1:13,19:36:99:230,0,633	C580Y	Pf3D7_05_v31083207	no
Pf3D7_05_v3	1116491	.	T	A	255.97	PASS	AC=2;AF=1.00;AN=2;DP=10;ExcessHet=0.0000;FS=0.000;MLEAC=2;MLEAF=1.00;MQ=40.84;QD=28.17;SOR=1.329;ANN=A|downstream_gene_variant|MODIFIER|PF3D7_0526600|PF3D7_0526600|transcript|PF3D7_0526600.1|protein_coding||c.*1714T>A|||||297|,A|downstream_gene_variant|MODIFIER|PF3D7_0526700|PF3D7_0526700|transcript|PF3D7_0526700.1|protein_coding||c.*770A>T|||||596|,A|downstream_gene_variant|MODIFIER|PF3D7_052680…	GT:AD:DP:GQ:PGT:PID:PL:PS	1|1:0,6:6:18:1|1:1116491_T_A:270,18,0:1116491	C580Y	Pf3D7_05_v31116491	yes
Pf3D7_05_v3	1116493	.	T	A	255.97	PASS	AC=2;AF=1.00;AN=2;DP=10;ExcessHet=0.0000;FS=0.000;MLEAC=2;MLEAF=1.00;MQ=40.84;QD=26.80;SOR=1.329;ANN=A|downstream_gene_variant|MODIFIER|PF3D7_0526600|PF3D7_0526600|transcript|PF3D7_0526600.1|protein_coding||c.*1716T>A|||||299|,A|downstream_gene_variant|MODIFIER|PF3D7_0526700|PF3D7_0526700|transcript|PF3D7_0526700.1|protein_coding||c.*768A>T|||||594|,A|downstream_gene_variant|MODIFIER|PF3D7_052680…	GT:AD:DP:GQ:PGT:PID:PL:PS	1|1:0,6:6:18:1|1:1116491_T_A:270,18,0:1116491	C580Y	Pf3D7_05_v31116493	no
Pf3D7_05_v3	1116499	.	T	A	610.06	PASS	AC=2;AF=1.00;AN=2;DP=17;ExcessHet=0.0000;FS=0.000;MLEAC=2;MLEAF=1.00;MQ=40.04;QD=31.98;SOR=1.765;ANN=A|downstream_gene_variant|MODIFIER|PF3D7_0526600|PF3D7_0526600|transcript|PF3D7_0526600.1|protein_coding||c.*1722T>A|||||305|,A|downstream_gene_variant|MODIFIER|PF3D7_0526700|PF3D7_0526700|transcript|PF3D7_0526700.1|protein_coding||c.*762A>T|||||588|,A|downstream_gene_variant|MODIFIER|PF3D7_052680…	GT:AD:DP:GQ:PGT:PID:PL:PS	1|1:0,14:14:42:1|1:1116491_T_A:624,42,0:1116491	C580Y	Pf3D7_05_v31116499	no
Pf3D7_05_v3	1116502	.	T	A	833.06	PASS	AC=2;AF=1.00;AN=2;DP=23;ExcessHet=0.0000;FS=0.000;MLEAC=2;MLEAF=1.00;MQ=44.52;QD=27.51;SOR=2.419;ANN=A|downstream_gene_variant|MODIFIER|PF3D7_0526600|PF3D7_0526600|transcript|PF3D7_0526600.1|protein_coding||c.*1725T>A|||||308|,A|downstream_gene_variant|MODIFIER|PF3D7_0526700|PF3D7_0526700|transcript|PF3D7_0526700.1|protein_coding||c.*759A>T|||||585|,A|downstream_gene_variant|MODIFIER|PF3D7_052680…	GT:AD:DP:GQ:PGT:PID:PL:PS	1|1:0,19:19:57:1|1:1116491_T_A:847,57,0:1116491	C580Y	Pf3D7_05_v31116502	yes
Pf3D7_05_v3	1120311	.	A	T	79.64	PASS	AC=1;AF=0.500;AN=2;BaseQRankSum=-2.422e+00;DP=32;ExcessHet=0.0000;FS=10.020;MLEAC=1;MLEAF=0.500;MQ=60.00;MQRankSum=0.00;QD=3.98;ReadPosRankSum=-2.070e+00;SOR=1.001;ANN=T|3_prime_UTR_variant|MODIFIER|PF3D7_0526800|PF3D7_0526800|transcript|PF3D7_0526800.1|protein_coding|2/2|c.*393T>A|||||393|,T|upstream_gene_variant|MODIFIER|PF3D7_0526700|PF3D7_0526700|transcript|PF3D7_0526700.1|protein_coding||c.-…	GT:AD:DP:GQ:PL	0/1:12,8:23:87:87,0,443	C580Y	Pf3D7_05_v31120311	no
Pf3D7_05_v3	1134876	.	C	T	35.64	PASS	AC=1;AF=0.500;AN=2;BaseQRankSum=0.480;DP=10;ExcessHet=0.0000;FS=6.455;MLEAC=1;MLEAF=0.500;MQ=57.56;MQRankSum=0.00;QD=3.96;ReadPosRankSum=0.241;SOR=0.859;ANN=T|5_prime_UTR_variant|MODIFIER|PF3D7_0527200|PF3D7_0527200|transcript|PF3D7_0527200.1|protein_coding|1/2|c.-22G>A|||||22|,T|upstream_gene_variant|MODIFIER|PF3D7_0527100|PF3D7_0527100|transcript|PF3D7_0527100.1|protein_coding||c.-4122G>A|||||3…	GT:AD:DP:GQ:PGT:PID:PL:PS	0|1:6,3:9:43:1|0:1134853_A_AT:43,0,98:1134853	C580Y	Pf3D7_05_v31134876	yes
Pf3D7_05_v3	1173976	.	G	A	228.64	PASS	AC=1;AF=0.500;AN=2;BaseQRankSum=-4.034e+00;DP=56;ExcessHet=0.0000;FS=42.575;MLEAC=1;MLEAF=0.500;MQ=60.00;MQRankSum=0.00;QD=4.23;ReadPosRankSum=-3.062e+00;SOR=4.607;ANN=A|3_prime_UTR_variant|MODIFIER|PF3D7_0528400|PF3D7_0528400|transcript|PF3D7_0528400.1|protein_coding|8/8|c.*86G>A|||||86|,A|upstream_gene_variant|MODIFIER|PF3D7_0528300|PF3D7_0528300|transcript|PF3D7_0528300.1|protein_coding||c.-59…	GT:AD:DP:GQ:PGT:PID:PL:PS	0|1:45,9:54:99:0|1:1173966_G_A:236,0,1797:1173966	C580Y	Pf3D7_05_v31173976	no
Pf3D7_05_v3	1173977	.	T	A	228.64	PASS	AC=1;AF=0.500;AN=2;BaseQRankSum=-4.610e+00;DP=56;ExcessHet=0.0000;FS=42.575;MLEAC=1;MLEAF=0.500;MQ=60.00;MQRankSum=0.00;QD=4.23;ReadPosRankSum=-3.254e+00;SOR=4.607;ANN=A|3_prime_UTR_variant|MODIFIER|PF3D7_0528400|PF3D7_0528400|transcript|PF3D7_0528400.1|protein_coding|8/8|c.*87T>A|||||87|,A|upstream_gene_variant|MODIFIER|PF3D7_0528300|PF3D7_0528300|transcript|PF3D7_0528300.1|protein_coding||c.-59…	GT:AD:DP:GQ:PGT:PID:PL:PS	0|1:45,9:54:99:0|1:1173966_G_A:236,0,1797:1173966	C580Y	Pf3D7_05_v31173977	no
Pf3D7_05_v3	1173979	.	T	A	192.64	PASS	AC=1;AF=0.500;AN=2;BaseQRankSum=-3.725e+00;DP=66;ExcessHet=0.0000;FS=31.205;MLEAC=1;MLEAF=0.500;MQ=60.00;MQRankSum=0.00;QD=2.92;ReadPosRankSum=-3.335e+00;SOR=4.610;ANN=A|3_prime_UTR_variant|MODIFIER|PF3D7_0528400|PF3D7_0528400|transcript|PF3D7_0528400.1|protein_coding|8/8|c.*89T>A|||||89|,A|upstream_gene_variant|MODIFIER|PF3D7_0528300|PF3D7_0528300|transcript|PF3D7_0528300.1|protein_coding||c.-59…	GT:AD:DP:GQ:PGT:PID:PL:PS	0|1:57,9:66:99:0|1:1173966_G_A:200,0,2178:1173966	C580Y	Pf3D7_05_v31173979	no
Pf3D7_05_v3	1173981	.	C	A	192.64	PASS	AC=1;AF=0.500;AN=2;BaseQRankSum=-2.682e+00;DP=69;ExcessHet=0.0000;FS=31.205;MLEAC=1;MLEAF=0.500;MQ=60.00;MQRankSum=0.00;QD=2.92;ReadPosRankSum=-2.096e+00;SOR=4.610;ANN=A|3_prime_UTR_variant|MODIFIER|PF3D7_0528400|PF3D7_0528400|transcript|PF3D7_0528400.1|protein_coding|8/8|c.*91C>A|||||91|,A|upstream_gene_variant|MODIFIER|PF3D7_0528300|PF3D7_0528300|transcript|PF3D7_0528300.1|protein_coding||c.-59…	GT:AD:DP:GQ:PGT:PID:PL:PS	0|1:57,9:66:99:0|1:1173966_G_A:200,0,2178:1173966	C580Y	Pf3D7_05_v31173981	no
Pf3D7_05_v3	1177330	.	G	A	246.64	PASS	AC=1;AF=0.500;AN=2;BaseQRankSum=-3.370e-01;DP=62;ExcessHet=0.0000;FS=1.017;MLEAC=1;MLEAF=0.500;MQ=58.99;MQRankSum=0.225;QD=4.25;ReadPosRankSum=-7.200e-01;SOR=0.502;ANN=A|upstream_gene_variant|MODIFIER|PF3D7_0528600|PF3D7_0528600|transcript|PF3D7_0528600.1|protein_coding||c.-44C>T|||||11|,A|downstream_gene_variant|MODIFIER|PF3D7_0528400|PF3D7_0528400|transcript|PF3D7_0528400.1|protein_coding||c.*3…	GT:AD:DP:GQ:PL	0/1:32,26:58:99:254,0,558	C580Y	Pf3D7_05_v31177330	no
Pf3D7_05_v3	1177986	.	C	A	67.64	PASS	AC=1;AF=0.500;AN=2;BaseQRankSum=-5.440e-01;DP=31;ExcessHet=0.0000;FS=0.000;MLEAC=1;MLEAF=0.500;MQ=60.00;MQRankSum=0.00;QD=2.51;ReadPosRankSum=-2.970e-01;SOR=0.387;ANN=A|upstream_gene_variant|MODIFIER|PF3D7_0528600|PF3D7_0528600|transcript|PF3D7_0528600.1|protein_coding||c.-700G>T|||||667|,A|downstream_gene_variant|MODIFIER|PF3D7_0528400|PF3D7_0528400|transcript|PF3D7_0528400.1|protein_coding||c.*…	GT:AD:DP:GQ:PL	0/1:16,11:27:75:75,0,304	C580Y	Pf3D7_05_v31177986	no
Pf3D7_05_v3	1206677	.	C	T	212.64	PASS	AC=1;AF=0.500;AN=2;BaseQRankSum=1.02;DP=81;ExcessHet=0.0000;FS=9.361;MLEAC=1;MLEAF=0.500;MQ=59.38;MQRankSum=-1.454e+00;QD=2.66;ReadPosRankSum=-2.261e+00;SOR=0.137;ANN=T|upstream_gene_variant|MODIFIER|PF3D7_0529600|PF3D7_0529600|transcript|PF3D7_0529600.1|protein_coding||c.-1713C>T|||||1713|WARNING_TRANSCRIPT_INCOMPLETE,T|downstream_gene_variant|MODIFIER|PF3D7_0529400|PF3D7_0529400|transcript|PF3D…	GT:AD:DP:GQ:PL	0/1:57,23:80:99:220,0,938	C580Y	Pf3D7_05_v31206677	no
Pf3D7_05_v3	1214979	.	A	T	504.64	PASS	AC=1;AF=0.500;AN=2;BaseQRankSum=-2.712e+00;DP=102;ExcessHet=0.0000;FS=30.111;MLEAC=1;MLEAF=0.500;MQ=59.64;MQRankSum=-1.218e+00;QD=7.01;ReadPosRankSum=-1.910e-01;SOR=2.662;ANN=T|upstream_gene_variant|MODIFIER|PF3D7_0529700|PF3D7_0529700|transcript|PF3D7_0529700.1|protein_coding||c.-2877T>A|||||2086|,T|downstream_gene_variant|MODIFIER|PF3D7_0529900|PF3D7_0529900|transcript|PF3D7_0529900.1|protein_c…	GT:AD:DP:GQ:PL	0/1:48,24:82:99:512,0,2495	C580Y	Pf3D7_05_v31214979	no
Pf3D7_05_v3	1220763	.	G	T	272.64	PASS	AC=1;AF=0.500;AN=2;BaseQRankSum=-3.600e-01;DP=20;ExcessHet=0.0000;FS=0.000;MLEAC=1;MLEAF=0.500;MQ=54.75;MQRankSum=-6.150e-01;QD=16.04;ReadPosRankSum=2.38;SOR=0.481;ANN=T|3_prime_UTR_variant|MODIFIER|PF3D7_0529900|PF3D7_0529900|transcript|PF3D7_0529900.1|protein_coding|3/3|c.*14C>A|||||14|,T|downstream_gene_variant|MODIFIER|PF3D7_0529800|PF3D7_0529800|transcript|PF3D7_0529800.1|protein_coding||c.*…	GT:AD:DP:GQ:PGT:PID:PL:PS	0|1:6,11:17:99:0|1:1220763_G_T:280,0,149:1220763	C580Y	Pf3D7_05_v31220763	no
Pf3D7_05_v3	1220775	.	G	T	207.64	PASS	AC=1;AF=0.500;AN=2;BaseQRankSum=-2.260e+00;DP=14;ExcessHet=0.0000;FS=0.000;MLEAC=1;MLEAF=0.500;MQ=56.20;MQRankSum=-6.150e-01;QD=15.97;ReadPosRankSum=-1.593e+00;SOR=0.223;ANN=T|3_prime_UTR_variant|MODIFIER|PF3D7_0529900|PF3D7_0529900|transcript|PF3D7_0529900.1|protein_coding|3/3|c.*2C>A|||||2|,T|downstream_gene_variant|MODIFIER|PF3D7_0529800|PF3D7_0529800|transcript|PF3D7_0529800.1|protein_coding|…	GT:AD:DP:GQ:PGT:PID:PL:PS	0|1:6,7:13:99:0|1:1220763_G_T:215,0,195:1220763	C580Y	Pf3D7_05_v31220775	no
Pf3D7_05_v3	1301588	.	C	T	10605.1	PASS	AC=2;AF=1.00;AN=2;BaseQRankSum=-8.070e-01;DP=271;ExcessHet=0.0000;FS=0.000;MLEAC=2;MLEAF=1.00;MQ=60.00;MQRankSum=0.00;QD=28.08;ReadPosRankSum=0.208;SOR=0.477;ANN=T|missense_variant|MODERATE|PF3D7_0532100|PF3D7_0532100|transcript|PF3D7_0532100.1|protein_coding|1/1|c.365C>T|p.Ala122Val|1401/2553|365/546|122/181||,T|downstream_gene_variant|MODIFIER|PF3D7_0532200|PF3D7_0532200|transcript|PF3D7_053220…	GT:AD:DP:GQ:PL	1/1:1,257:258:99:10619,729,0	C580Y	Pf3D7_05_v31301588	yes
Pf3D7_05_v3	1321944	.	C	T	246.64	PASS	AC=1;AF=0.500;AN=2;BaseQRankSum=-1.096e+00;DP=49;ExcessHet=0.0000;FS=13.956;MLEAC=1;MLEAF=0.500;MQ=60.00;MQRankSum=0.00;QD=5.87;ReadPosRankSum=-3.102e+00;SOR=2.910;ANN=T|upstream_gene_variant|MODIFIER|PF3D7_0532600|PF3D7_0532600|transcript|PF3D7_0532600.1|protein_coding||c.-2715G>A|||||2562|,T|upstream_gene_variant|MODIFIER|PF3D7_0532900|PF3D7_0532900|transcript|PF3D7_0532900.1|protein_coding||c.…	GT:AD:DP:GQ:PL	0/1:24,18:45:99:254,0,715	C580Y	Pf3D7_05_v31321944	no
Pf3D7_05_v3	1343361	.	T	C	210.96	PASS	AC=2;AF=1.00;AN=2;DP=5;ExcessHet=0.0000;FS=0.000;MLEAC=2;MLEAF=1.00;MQ=44.01;QD=30.67;SOR=3.611;ANN=C|downstream_gene_variant|MODIFIER|PF3D7_0533100|PF3D7_0533100|transcript|PF3D7_0533100.1|transcribed_processed_pseudogene||n.*397T>C|||||397|,C|intergenic_region|MODIFIER|PF3D7_0533100-CHR_END|PF3D7_0533100-CHR_END|intergenic_region|PF3D7_0533100-CHR_END|||n.1343361T>C||||||	GT:AD:DP:GQ:PGT:PID:PL:PS	1|1:0,5:5:15:1|1:1343321_AG_A:225,15,0:1343321	C580Y	Pf3D7_05_v31343361	no
Pf3D7_06_v3	52711	.	T	A	2046.64	PASS	AC=1;AF=0.500;AN=2;BaseQRankSum=3.40;DP=360;ExcessHet=0.0000;FS=36.908;MLEAC=1;MLEAF=0.500;MQ=58.18;MQRankSum=-3.471e+00;QD=7.78;ReadPosRankSum=1.24;SOR=1.454;ANN=A|upstream_gene_variant|MODIFIER|PF3D7_0601300|PF3D7_0601300|transcript|PF3D7_0601300.1|protein_coding||c.-2989A>T|||||2989|,A|downstream_gene_variant|MODIFIER|PF3D7_0601200|PF3D7_0601200|transcript|PF3D7_0601200.1|protein_coding||c.*44…	GT:AD:DP:GQ:PL	0/1:197,66:263:99:2054,0,7415	C580Y	Pf3D7_06_v352711	yes
Pf3D7_06_v3	52921	.	G	A	1472.64	PASS	AC=1;AF=0.500;AN=2;BaseQRankSum=1.21;DP=156;ExcessHet=0.0000;FS=11.201;MLEAC=1;MLEAF=0.500;MQ=47.92;MQRankSum=-7.143e+00;QD=9.82;ReadPosRankSum=0.762;SOR=1.854;ANN=A|upstream_gene_variant|MODIFIER|PF3D7_0601300|PF3D7_0601300|transcript|PF3D7_0601300.1|protein_coding||c.-3199C>T|||||3199|,A|downstream_gene_variant|MODIFIER|PF3D7_0601200|PF3D7_0601200|transcript|PF3D7_0601200.1|protein_coding||c.*4…	GT:AD:DP:GQ:PL	0/1:102,48:150:99:1480,0,3391	C580Y	Pf3D7_06_v352921	yes
Pf3D7_06_v3	61788	.	T	C	854.64	PASS	AC=1;AF=0.500;AN=2;BaseQRankSum=2.50;DP=179;ExcessHet=0.0000;FS=4.994;MLEAC=1;MLEAF=0.500;MQ=41.75;MQRankSum=-5.362e+00;QD=4.86;ReadPosRankSum=-5.958e+00;SOR=1.172;ANN=C|downstream_gene_variant|MODIFIER|PF3D7_0601500|PF3D7_0601500|transcript|PF3D7_0601500.1|protein_coding||c.*4000A>G|||||2958|,C|intergenic_region|MODIFIER|PF3D7_0601400-PF3D7_0601500|PF3D7_0601400-PF3D7_0601500|intergenic_region|P…	GT:AD:DP:GQ:PGT:PID:PL:PS	0|1:144,32:176:99:0|1:61788_T_C:862,0,4639:61788	C580Y	Pf3D7_06_v361788	yes
Pf3D7_06_v3	101176	.	C	A	285.64	PASS	AC=1;AF=0.500;AN=2;BaseQRankSum=-8.400e-02;DP=85;ExcessHet=0.0000;FS=8.336;MLEAC=1;MLEAF=0.500;MQ=60.00;MQRankSum=0.00;QD=7.72;ReadPosRankSum=-2.201e+00;SOR=1.863;ANN=A|upstream_gene_variant|MODIFIER|PF3D7_0602500|PF3D7_0602500|transcript|PF3D7_0602500.1|protein_coding||c.-4327C>A|||||3846|,A|downstream_gene_variant|MODIFIER|PF3D7_0602100|PF3D7_0602100|transcript|PF3D7_0602100.1|protein_coding||c…	GT:AD:DP:GQ:PL	0/1:20,17:48:99:293,0,1205	C580Y	Pf3D7_06_v3101176	no
Pf3D7_06_v3	178476	.	T	A	430.64	PASS	AC=1;AF=0.500;AN=2;BaseQRankSum=-2.035e+00;DP=39;ExcessHet=0.0000;FS=43.050;MLEAC=1;MLEAF=0.500;MQ=60.00;MQRankSum=0.00;QD=11.96;ReadPosRankSum=-3.980e-01;SOR=5.668;ANN=A|5_prime_UTR_variant|MODIFIER|PF3D7_0604100|PF3D7_0604100|transcript|PF3D7_0604100.1|protein_coding|1/1|c.-1236A>T|||||1236|,A|upstream_gene_variant|MODIFIER|PF3D7_0604200|PF3D7_0604200|transcript|PF3D7_0604200.1|protein_coding||…	GT:AD:DP:GQ:PGT:PID:PL:PS	0|1:20,16:36:99:0|1:178476_T_A:438,0,735:178476	C580Y	Pf3D7_06_v3178476	no
Pf3D7_06_v3	178480	.	T	A	424.64	PASS	AC=1;AF=0.500;AN=2;BaseQRankSum=-2.429e+00;DP=39;ExcessHet=0.0000;FS=47.087;MLEAC=1;MLEAF=0.500;MQ=60.00;MQRankSum=0.00;QD=11.17;ReadPosRankSum=-3.430e-01;SOR=5.667;ANN=A|5_prime_UTR_variant|MODIFIER|PF3D7_0604100|PF3D7_0604100|transcript|PF3D7_0604100.1|protein_coding|1/1|c.-1240A>T|||||1240|,A|upstream_gene_variant|MODIFIER|PF3D7_0604200|PF3D7_0604200|transcript|PF3D7_0604200.1|protein_coding||…	GT:AD:DP:GQ:PGT:PID:PL:PS	0|1:22,16:38:99:0|1:178476_T_A:432,0,813:178476	C580Y	Pf3D7_06_v3178480	no
Pf3D7_06_v3	178485	.	T	A	310.64	PASS	AC=1;AF=0.500;AN=2;BaseQRankSum=-1.017e+00;DP=33;ExcessHet=0.0000;FS=36.051;MLEAC=1;MLEAF=0.500;MQ=60.00;MQRankSum=0.00;QD=10.02;ReadPosRankSum=-3.670e-01;SOR=4.797;ANN=A|5_prime_UTR_variant|MODIFIER|PF3D7_0604100|PF3D7_0604100|transcript|PF3D7_0604100.1|protein_coding|1/1|c.-1245A>T|||||1245|,A|upstream_gene_variant|MODIFIER|PF3D7_0604200|PF3D7_0604200|transcript|PF3D7_0604200.1|protein_coding||…	GT:AD:DP:GQ:PGT:PID:PL:PS	0|1:21,10:31:99:0|1:178476_T_A:318,0,792:178476	C580Y	Pf3D7_06_v3178485	no
Pf3D7_06_v3	183866	.	C	A	315.64	PASS	AC=1;AF=0.500;AN=2;BaseQRankSum=-2.775e+00;DP=84;ExcessHet=0.0000;FS=58.614;MLEAC=1;MLEAF=0.500;MQ=60.00;MQRankSum=0.00;QD=4.00;ReadPosRankSum=-4.865e+00;SOR=4.397;ANN=A|missense_variant|MODERATE|PF3D7_0604300|PF3D7_0604300|transcript|PF3D7_0604300.1|protein_coding|1/1|c.1651C>A|p.Gln551Lys|2187/3081|1651/2322|551/773||,A|upstream_gene_variant|MODIFIER|PF3D7_0604100|PF3D7_0604100|transcript|PF3D7…	GT:AD:DP:GQ:PGT:PID:PL:PS	0|1:61,18:79:99:0|1:183857_ATT_A:323,0,2262:183857	C580Y	Pf3D7_06_v3183866	no
Pf3D7_06_v3	184854	.	C	T	86.64	PASS	AC=1;AF=0.500;AN=2;BaseQRankSum=-1.857e+00;DP=22;ExcessHet=0.0000;FS=2.737;MLEAC=1;MLEAF=0.500;MQ=60.00;MQRankSum=0.00;QD=3.94;ReadPosRankSum=0.185;SOR=1.609;ANN=T|upstream_gene_variant|MODIFIER|PF3D7_0604400|PF3D7_0604400|transcript|PF3D7_0604400.1|protein_coding||c.-38C>T|||||38|,T|upstream_gene_variant|MODIFIER|PF3D7_0604500|PF3D7_0604500|transcript|PF3D7_0604500.1|protein_coding||c.-4158C>T||…	GT:AD:DP:GQ:PGT:PID:PL:PS	0|1:16,6:22:94:0|1:184854_C_T:94,0,638:184854	C580Y	Pf3D7_06_v3184854	yes
Pf3D7_06_v3	184860	.	C	T	70.64	PASS	AC=1;AF=0.500;AN=2;BaseQRankSum=-1.506e+00;DP=25;ExcessHet=0.0000;FS=0.000;MLEAC=1;MLEAF=0.500;MQ=60.00;MQRankSum=0.00;QD=2.94;ReadPosRankSum=-3.210e-01;SOR=1.096;ANN=T|upstream_gene_variant|MODIFIER|PF3D7_0604400|PF3D7_0604400|transcript|PF3D7_0604400.1|protein_coding||c.-32C>T|||||32|,T|upstream_gene_variant|MODIFIER|PF3D7_0604500|PF3D7_0604500|transcript|PF3D7_0604500.1|protein_coding||c.-4152…	GT:AD:DP:GQ:PGT:PID:PL:PS	0|1:19,5:24:78:0|1:184854_C_T:78,0,738:184854	C580Y	Pf3D7_06_v3184860	yes
Pf3D7_06_v3	198442	.	G	A	129.64	PASS	AC=1;AF=0.500;AN=2;BaseQRankSum=-2.325e+00;DP=46;ExcessHet=0.0000;FS=17.532;MLEAC=1;MLEAF=0.500;MQ=60.00;MQRankSum=0.00;QD=3.01;ReadPosRankSum=-1.687e+00;SOR=4.235;ANN=A|3_prime_UTR_variant|MODIFIER|PF3D7_0604500|PF3D7_0604500|transcript|PF3D7_0604500.1|protein_coding|4/4|c.*364G>A|||||364|,A|upstream_gene_variant|MODIFIER|PF3D7_0604600|PF3D7_0604600|transcript|PF3D7_0604600.1|protein_coding||c.-…	GT:AD:DP:GQ:PL	0/1:29,14:43:99:137,0,720	C580Y	Pf3D7_06_v3198442	no
Pf3D7_06_v3	217187	.	T	A	362.64	PASS	AC=1;AF=0.500;AN=2;BaseQRankSum=-5.288e+00;DP=98;ExcessHet=0.0000;FS=36.297;MLEAC=1;MLEAF=0.500;MQ=60.00;MQRankSum=0.00;QD=4.12;ReadPosRankSum=-1.723e+00;SOR=5.440;ANN=A|5_prime_UTR_variant|MODIFIER|PF3D7_0605100|PF3D7_0605100|transcript|PF3D7_0605100.1|protein_coding|1/1|c.-53T>A|||||53|,A|upstream_gene_variant|MODIFIER|PF3D7_0604900|PF3D7_0604900|transcript|PF3D7_0604900.1|protein_coding||c.-41…	GT:AD:DP:GQ:PGT:PID:PL:PS	0|1:62,26:88:99:0|1:217187_T_A:370,0,2049:217187	C580Y	Pf3D7_06_v3217187	no
Pf3D7_06_v3	217189	.	T	A	365.64	PASS	AC=1;AF=0.500;AN=2;BaseQRankSum=-3.292e+00;DP=94;ExcessHet=0.0000;FS=39.447;MLEAC=1;MLEAF=0.500;MQ=60.00;MQRankSum=0.00;QD=4.20;ReadPosRankSum=-1.610e+00;SOR=5.489;ANN=A|5_prime_UTR_variant|MODIFIER|PF3D7_0605100|PF3D7_0605100|transcript|PF3D7_0605100.1|protein_coding|1/1|c.-51T>A|||||51|,A|upstream_gene_variant|MODIFIER|PF3D7_0604900|PF3D7_0604900|transcript|PF3D7_0604900.1|protein_coding||c.-41…	GT:AD:DP:GQ:PGT:PID:PL:PS	0|1:61,26:87:99:0|1:217187_T_A:373,0,2033:217187	C580Y	Pf3D7_06_v3217189	no
Pf3D7_06_v3	249617	.	G	A	212.64	PASS	AC=1;AF=0.500;AN=2;BaseQRankSum=1.29;DP=27;ExcessHet=0.0000;FS=19.071;MLEAC=1;MLEAF=0.500;MQ=60.00;MQRankSum=0.00;QD=9.67;ReadPosRankSum=-3.131e+00;SOR=4.975;ANN=A|3_prime_UTR_variant|MODIFIER|PF3D7_0605900|PF3D7_0605900|transcript|PF3D7_0605900.1|protein_coding|5/5|c.*451G>A|||||451|,A|upstream_gene_variant|MODIFIER|PF3D7_0605800|PF3D7_0605800|transcript|PF3D7_0605800.1|protein_coding||c.-5096C>…	GT:AD:DP:GQ:PGT:PID:PL:PS	0|1:11,11:22:99:0|1:249617_G_A:220,0,343:249617	C580Y	Pf3D7_06_v3249617	yes
Pf3D7_06_v3	249622	.	T	A	139.64	PASS	AC=1;AF=0.500;AN=2;BaseQRankSum=-2.597e+00;DP=17;ExcessHet=0.0000;FS=14.706;MLEAC=1;MLEAF=0.500;MQ=60.00;MQRankSum=0.00;QD=8.73;ReadPosRankSum=-3.719e+00;SOR=3.902;ANN=A|3_prime_UTR_variant|MODIFIER|PF3D7_0605900|PF3D7_0605900|transcript|PF3D7_0605900.1|protein_coding|5/5|c.*456T>A|||||456|,A|upstream_gene_variant|MODIFIER|PF3D7_0605800|PF3D7_0605800|transcript|PF3D7_0605800.1|protein_coding||c.-…	GT:AD:DP:GQ:PGT:PID:PL:PS	0|1:10,6:16:99:0|1:249617_G_A:147,0,350:249617	C580Y	Pf3D7_06_v3249622	yes
Pf3D7_06_v3	249623	.	T	A	141.64	PASS	AC=1;AF=0.500;AN=2;BaseQRankSum=-2.029e+00;DP=16;ExcessHet=0.0000;FS=15.564;MLEAC=1;MLEAF=0.500;MQ=60.00;MQRankSum=0.00;QD=9.44;ReadPosRankSum=-3.481e+00;SOR=3.898;ANN=A|3_prime_UTR_variant|MODIFIER|PF3D7_0605900|PF3D7_0605900|transcript|PF3D7_0605900.1|protein_coding|5/5|c.*457T>A|||||457|,A|upstream_gene_variant|MODIFIER|PF3D7_0605800|PF3D7_0605800|transcript|PF3D7_0605800.1|protein_coding||c.-…	GT:AD:DP:GQ:PGT:PID:PL:PS	0|1:9,6:15:99:0|1:249617_G_A:149,0,343:249617	C580Y	Pf3D7_06_v3249623	no
Pf3D7_06_v3	280098	.	C	T	127.64	PASS	AC=1;AF=0.500;AN=2;BaseQRankSum=-4.370e-01;DP=67;ExcessHet=0.0000;FS=3.653;MLEAC=1;MLEAF=0.500;MQ=60.00;MQRankSum=0.00;QD=2.06;ReadPosRankSum=-3.022e+00;SOR=1.609;ANN=T|upstream_gene_variant|MODIFIER|PF3D7_0606600|PF3D7_0606600|transcript|PF3D7_0606600.1|protein_coding||c.-2336G>A|||||359|,T|upstream_gene_variant|MODIFIER|PF3D7_0606700|PF3D7_0606700|transcript|PF3D7_0606700.1|protein_coding||c.-1…	GT:AD:DP:GQ:PL	0/1:50,12:62:99:135,0,1062	C580Y	Pf3D7_06_v3280098	no
Pf3D7_06_v3	288212	.	T	A	135.42	PASS	AC=2;AF=1.00;AN=2;DP=12;ExcessHet=0.0000;FS=0.000;MLEAC=1;MLEAF=0.500;MQ=60.00;QD=15.05;SOR=2.494;ANN=A|3_prime_UTR_variant|MODIFIER|PF3D7_0606800|PF3D7_0606800|transcript|PF3D7_0606800.1|protein_coding|1/1|c.*165A>T|||||165|,A|upstream_gene_variant|MODIFIER|PF3D7_0607000|PF3D7_0607000|transcript|PF3D7_0607000.1|protein_coding||c.-5652T>A|||||3753|,A|downstream_gene_variant|MODIFIER|PF3D7_0606700…	GT:AD:DP:GQ:PGT:PID:PL:PS	1|1:0,9:11:36:1|1:288211_AT_A:501,36,0:288211	C580Y	Pf3D7_06_v3288212	no
Pf3D7_06_v3	288214	.	G	A	526.06	PASS	AC=2;AF=1.00;AN=2;DP=12;ExcessHet=0.0000;FS=0.000;MLEAC=2;MLEAF=1.00;MQ=60.00;QD=28.73;SOR=1.981;ANN=A|3_prime_UTR_variant|MODIFIER|PF3D7_0606800|PF3D7_0606800|transcript|PF3D7_0606800.1|protein_coding|1/1|c.*163C>T|||||163|,A|upstream_gene_variant|MODIFIER|PF3D7_0607000|PF3D7_0607000|transcript|PF3D7_0607000.1|protein_coding||c.-5650G>A|||||3751|,A|downstream_gene_variant|MODIFIER|PF3D7_0606700|…	GT:AD:DP:GQ:PGT:PID:PL:PS	1|1:0,12:12:36:1|1:288211_AT_A:540,36,0:288211	C580Y	Pf3D7_06_v3288214	no
Pf3D7_06_v3	288218	.	C	A	481.06	PASS	AC=2;AF=1.00;AN=2;DP=11;ExcessHet=0.0000;FS=0.000;MLEAC=2;MLEAF=1.00;MQ=60.00;QD=30.97;SOR=1.802;ANN=A|3_prime_UTR_variant|MODIFIER|PF3D7_0606800|PF3D7_0606800|transcript|PF3D7_0606800.1|protein_coding|1/1|c.*159G>T|||||159|,A|upstream_gene_variant|MODIFIER|PF3D7_0607000|PF3D7_0607000|transcript|PF3D7_0607000.1|protein_coding||c.-5646C>A|||||3747|,A|downstream_gene_variant|MODIFIER|PF3D7_0606700|…	GT:AD:DP:GQ:PGT:PID:PL:PS	1|1:0,11:11:33:1|1:288211_AT_A:495,33,0:288211	C580Y	Pf3D7_06_v3288218	no
Pf3D7_06_v3	293869	.	T	A	61.64	PASS	AC=1;AF=0.500;AN=2;BaseQRankSum=-1.846e+00;DP=13;ExcessHet=0.0000;FS=7.404;MLEAC=1;MLEAF=0.500;MQ=60.00;MQRankSum=0.00;QD=5.60;ReadPosRankSum=-9.200e-02;SOR=3.611;ANN=A|missense_variant|MODERATE|PF3D7_0607000|PF3D7_0607000|transcript|PF3D7_0607000.1|protein_coding|1/1|c.6T>A|p.Ser2Arg|1905/5841|6/2934|2/977||,A|upstream_gene_variant|MODIFIER|PF3D7_0606800|PF3D7_0606800|transcript|PF3D7_0606800.1|…	GT:AD:DP:GQ:PL	0/1:6,5:11:69:69,0,180	C580Y	Pf3D7_06_v3293869	no
Pf3D7_06_v3	320401	.	G	T	199.64	PASS	AC=1;AF=0.500;AN=2;BaseQRankSum=-1.698e+00;DP=54;ExcessHet=0.0000;FS=25.692;MLEAC=1;MLEAF=0.500;MQ=60.00;MQRankSum=0.00;QD=3.99;ReadPosRankSum=0.726;SOR=3.229;ANN=T|5_prime_UTR_variant|MODIFIER|PF3D7_0607700|PF3D7_0607700|transcript|PF3D7_0607700.1|protein_coding|1/1|c.-339G>T|||||339|,T|upstream_gene_variant|MODIFIER|PF3D7_0607600|PF3D7_0607600|transcript|PF3D7_0607600.1|protein_coding||c.-3519C…	GT:AD:DP:GQ:PGT:PID:PL:PS	0|1:40,10:50:99:0|1:320381_G_T:207,0,1406:320381	C580Y	Pf3D7_06_v3320401	no
Pf3D7_06_v3	347990	.	C	T	228.64	PASS	AC=1;AF=0.500;AN=2;BaseQRankSum=0.181;DP=56;ExcessHet=0.0000;FS=11.274;MLEAC=1;MLEAF=0.500;MQ=60.00;MQRankSum=0.00;QD=4.40;ReadPosRankSum=-1.210e+00;SOR=3.258;ANN=T|upstream_gene_variant|MODIFIER|PF3D7_0608310|PF3D7_0608310|transcript|PF3D7_0608310.1|protein_coding||c.-20C>T|||||7|,T|downstream_gene_variant|MODIFIER|PF3D7_0608300|PF3D7_0608300|transcript|PF3D7_0608300.1|protein_coding||c.*483C>T|…	GT:AD:DP:GQ:PL	0/1:33,19:52:99:236,0,805	C580Y	Pf3D7_06_v3347990	no
Pf3D7_06_v3	348000	.	C	T	86.64	PASS	AC=1;AF=0.500;AN=2;BaseQRankSum=-1.696e+00;DP=32;ExcessHet=0.0000;FS=8.522;MLEAC=1;MLEAF=0.500;MQ=60.00;MQRankSum=0.00;QD=2.89;ReadPosRankSum=-8.760e-01;SOR=3.003;ANN=T|5_prime_UTR_variant|MODIFIER|PF3D7_0608310|PF3D7_0608310|transcript|PF3D7_0608310.1|protein_coding|1/1|c.-10C>T|||||10|,T|downstream_gene_variant|MODIFIER|PF3D7_0608300|PF3D7_0608300|transcript|PF3D7_0608300.1|protein_coding||c.*4…	GT:AD:DP:GQ:PL	0/1:21,9:30:94:94,0,495	C580Y	Pf3D7_06_v3348000	no
Pf3D7_06_v3	369838	.	G	A	214.64	PASS	AC=1;AF=0.500;AN=2;BaseQRankSum=-1.046e+00;DP=41;ExcessHet=0.0000;FS=9.709;MLEAC=1;MLEAF=0.500;MQ=60.00;MQRankSum=0.00;QD=5.24;ReadPosRankSum=-2.820e+00;SOR=3.215;ANN=A|5_prime_UTR_variant|MODIFIER|PF3D7_0609000|PF3D7_0609000|transcript|PF3D7_0609000.1|protein_coding|1/1|c.-423G>A|||||423|,A|downstream_gene_variant|MODIFIER|PF3D7_0608900|PF3D7_0608900|transcript|PF3D7_0608900.1|protein_coding||c.…	GT:AD:DP:GQ:PL	0/1:20,21:41:99:222,0,279	C580Y	Pf3D7_06_v3369838	no
Pf3D7_06_v3	369859	.	G	A	165.64	PASS	AC=1;AF=0.500;AN=2;BaseQRankSum=-1.910e+00;DP=23;ExcessHet=0.0000;FS=14.423;MLEAC=1;MLEAF=0.500;MQ=58.86;MQRankSum=0.00;QD=8.72;ReadPosRankSum=-8.050e-01;SOR=4.693;ANN=A|5_prime_UTR_variant|MODIFIER|PF3D7_0609000|PF3D7_0609000|transcript|PF3D7_0609000.1|protein_coding|1/1|c.-402G>A|||||402|,A|downstream_gene_variant|MODIFIER|PF3D7_0608900|PF3D7_0608900|transcript|PF3D7_0608900.1|protein_coding||c…	GT:AD:DP:GQ:PL	0/1:7,12:19:99:173,0,153	C580Y	Pf3D7_06_v3369859	no
Pf3D7_06_v3	404418	.	G	A	342.64	PASS	AC=1;AF=0.500;AN=2;BaseQRankSum=-1.134e+00;DP=133;ExcessHet=0.0000;FS=8.674;MLEAC=1;MLEAF=0.500;MQ=60.00;MQRankSum=0.00;QD=4.83;ReadPosRankSum=-8.220e-01;SOR=1.784;ANN=A|upstream_gene_variant|MODIFIER|PF3D7_0609400|PF3D7_0609400|transcript|PF3D7_0609400.1|protein_coding||c.-2794C>T|||||2306|,A|upstream_gene_variant|MODIFIER|PF3D7_0609600|PF3D7_0609600|transcript|PF3D7_0609600.1|protein_coding||c.…	GT:AD:DP:GQ:PL	0/1:51,20:89:99:350,0,3311	C580Y	Pf3D7_06_v3404418	no
Pf3D7_06_v3	447371	.	C	T	61.64	PASS	AC=1;AF=0.500;AN=2;BaseQRankSum=-1.532e+00;DP=35;ExcessHet=0.0000;FS=20.225;MLEAC=1;MLEAF=0.500;MQ=58.17;MQRankSum=0.750;QD=2.28;ReadPosRankSum=0.920;SOR=4.403;ANN=T|upstream_gene_variant|MODIFIER|PF3D7_0610300|PF3D7_0610300|transcript|PF3D7_0610300.1|lincRNA||n.-4152G>A|||||4152|,T|upstream_gene_variant|MODIFIER|PF3D7_0610500|PF3D7_0610500|transcript|PF3D7_0610500.1|protein_coding||c.-1008G>A|||…	GT:AD:DP:GQ:PL	0/1:18,9:27:69:69,0,483	C580Y	Pf3D7_06_v3447371	no
Pf3D7_06_v3	449353	.	T	A	343.64	PASS	AC=1;AF=0.500;AN=2;BaseQRankSum=-3.781e+00;DP=89;ExcessHet=0.0000;FS=26.673;MLEAC=1;MLEAF=0.500;MQ=60.00;MQRankSum=0.00;QD=4.09;ReadPosRankSum=-2.777e+00;SOR=4.712;ANN=A|missense_variant|MODERATE|PF3D7_0610600|PF3D7_0610600|transcript|PF3D7_0610600.1|protein_coding|1/3|c.63T>A|p.Asn21Lys|350/2467|63/1542|21/513||,A|upstream_gene_variant|MODIFIER|PF3D7_0610500|PF3D7_0610500|transcript|PF3D7_061050…	GT:AD:DP:GQ:PGT:PID:PL:PS	0|1:63,21:84:99:0|1:449353_T_A:351,0,2065:449353	C580Y	Pf3D7_06_v3449353	no
Pf3D7_06_v3	449355	.	T	A	276.64	PASS	AC=1;AF=0.500;AN=2;BaseQRankSum=-4.106e+00;DP=90;ExcessHet=0.0000;FS=23.271;MLEAC=1;MLEAF=0.500;MQ=60.00;MQRankSum=0.00;QD=3.18;ReadPosRankSum=-2.912e+00;SOR=4.447;ANN=A|missense_variant|MODERATE|PF3D7_0610600|PF3D7_0610600|transcript|PF3D7_0610600.1|protein_coding|1/3|c.65T>A|p.Ile22Lys|352/2467|65/1542|22/513||,A|upstream_gene_variant|MODIFIER|PF3D7_0610500|PF3D7_0610500|transcript|PF3D7_061050…	GT:AD:DP:GQ:PGT:PID:PL:PS	0|1:67,20:87:99:0|1:449353_T_A:284,0,2516:449353	C580Y	Pf3D7_06_v3449355	no
Pf3D7_06_v3	449357	.	T	A	276.64	PASS	AC=1;AF=0.500;AN=2;BaseQRankSum=-4.617e+00;DP=91;ExcessHet=0.0000;FS=23.271;MLEAC=1;MLEAF=0.500;MQ=60.00;MQRankSum=0.00;QD=3.18;ReadPosRankSum=-3.259e+00;SOR=4.447;ANN=A|missense_variant|MODERATE|PF3D7_0610600|PF3D7_0610600|transcript|PF3D7_0610600.1|protein_coding|1/3|c.67T>A|p.Tyr23Asn|354/2467|67/1542|23/513||,A|upstream_gene_variant|MODIFIER|PF3D7_0610500|PF3D7_0610500|transcript|PF3D7_061050…	GT:AD:DP:GQ:PGT:PID:PL:PS	0|1:67,20:87:99:0|1:449353_T_A:284,0,2516:449353	C580Y	Pf3D7_06_v3449357	no
Pf3D7_06_v3	498359	.	C	T	136.64	PASS	AC=1;AF=0.500;AN=2;BaseQRankSum=-2.058e+00;DP=28;ExcessHet=0.0000;FS=13.278;MLEAC=1;MLEAF=0.500;MQ=58.15;MQRankSum=-3.186e+00;QD=5.06;ReadPosRankSum=2.28;SOR=3.603;ANN=T|missense_variant|MODERATE|PF3D7_0611800|PF3D7_0611800|transcript|PF3D7_0611800.1|protein_coding|1/5|c.2782G>A|p.Glu928Lys|3609/10682|2782/9747|928/3248||	GT:AD:DP:GQ:PGT:PID:PL:PS	0|1:22,5:27:99:0|1:498359_C_T:144,0,884:498359	C580Y	Pf3D7_06_v3498359	yes
Pf3D7_06_v3	498365	.	C	T	139.64	PASS	AC=1;AF=0.500;AN=2;BaseQRankSum=-1.023e+00;DP=27;ExcessHet=0.0000;FS=9.161;MLEAC=1;MLEAF=0.500;MQ=58.08;MQRankSum=-3.113e+00;QD=5.37;ReadPosRankSum=2.01;SOR=3.442;ANN=T|missense_variant|MODERATE|PF3D7_0611800|PF3D7_0611800|transcript|PF3D7_0611800.1|protein_coding|1/5|c.2776G>A|p.Glu926Lys|3603/10682|2776/9747|926/3248||	GT:AD:DP:GQ:PGT:PID:PL:PS	0|1:21,5:26:99:0|1:498359_C_T:147,0,867:498359	C580Y	Pf3D7_06_v3498365	yes
Pf3D7_06_v3	498371	.	C	T	127.64	PASS	AC=1;AF=0.500;AN=2;BaseQRankSum=-2.200e+00;DP=31;ExcessHet=0.0000;FS=11.826;MLEAC=1;MLEAF=0.500;MQ=58.33;MQRankSum=-3.394e+00;QD=4.25;ReadPosRankSum=1.81;SOR=3.467;ANN=T|missense_variant|MODERATE|PF3D7_0611800|PF3D7_0611800|transcript|PF3D7_0611800.1|protein_coding|1/5|c.2770G>A|p.Glu924Lys|3597/10682|2770/9747|924/3248||	GT:AD:DP:GQ:PGT:PID:PL:PS	0|1:25,5:30:99:0|1:498359_C_T:135,0,1035:498359	C580Y	Pf3D7_06_v3498371	yes
Pf3D7_06_v3	498377	.	C	T	127.64	PASS	AC=1;AF=0.500;AN=2;BaseQRankSum=-2.288e+00;DP=31;ExcessHet=0.0000;FS=8.900;MLEAC=1;MLEAF=0.500;MQ=58.33;MQRankSum=-3.394e+00;QD=4.25;ReadPosRankSum=1.45;SOR=3.180;ANN=T|missense_variant|MODERATE|PF3D7_0611800|PF3D7_0611800|transcript|PF3D7_0611800.1|protein_coding|1/5|c.2764G>A|p.Glu922Lys|3591/10682|2764/9747|922/3248||	GT:AD:DP:GQ:PGT:PID:PL:PS	0|1:25,5:30:99:0|1:498359_C_T:135,0,1035:498359	C580Y	Pf3D7_06_v3498377	yes
Pf3D7_06_v3	498380	.	C	T	127.64	PASS	AC=1;AF=0.500;AN=2;BaseQRankSum=-2.896e+00;DP=31;ExcessHet=0.0000;FS=8.900;MLEAC=1;MLEAF=0.500;MQ=58.33;MQRankSum=-3.394e+00;QD=4.25;ReadPosRankSum=0.839;SOR=3.180;ANN=T|missense_variant|MODERATE|PF3D7_0611800|PF3D7_0611800|transcript|PF3D7_0611800.1|protein_coding|1/5|c.2761G>A|p.Glu921Lys|3588/10682|2761/9747|921/3248||	GT:AD:DP:GQ:PGT:PID:PL:PS	0|1:25,5:30:99:0|1:498359_C_T:135,0,1035:498359	C580Y	Pf3D7_06_v3498380	yes
Pf3D7_06_v3	498386	.	C	T	124.64	PASS	AC=1;AF=0.500;AN=2;BaseQRankSum=-2.345e+00;DP=31;ExcessHet=0.0000;FS=8.913;MLEAC=1;MLEAF=0.500;MQ=58.36;MQRankSum=-4.036e+00;QD=4.02;ReadPosRankSum=-2.800e-02;SOR=3.334;ANN=T|missense_variant|MODERATE|PF3D7_0611800|PF3D7_0611800|transcript|PF3D7_0611800.1|protein_coding|1/5|c.2755G>A|p.Glu919Lys|3582/10682|2755/9747|919/3248||	GT:AD:DP:GQ:PGT:PID:PL:PS	0|1:26,5:31:99:0|1:498359_C_T:132,0,1070:498359	C580Y	Pf3D7_06_v3498386	yes
Pf3D7_06_v3	498389	.	C	T	121.64	PASS	AC=1;AF=0.500;AN=2;BaseQRankSum=-2.758e+00;DP=33;ExcessHet=0.0000;FS=8.858;MLEAC=1;MLEAF=0.500;MQ=58.47;MQRankSum=-4.110e+00;QD=3.80;ReadPosRankSum=-1.820e-01;SOR=3.209;ANN=T|missense_variant|MODERATE|PF3D7_0611800|PF3D7_0611800|transcript|PF3D7_0611800.1|protein_coding|1/5|c.2752G>A|p.Glu918Lys|3579/10682|2752/9747|918/3248||	GT:AD:DP:GQ:PGT:PID:PL:PS	0|1:27,5:32:99:0|1:498359_C_T:129,0,1093:498359	C580Y	Pf3D7_06_v3498389	yes
Pf3D7_06_v3	512292	.	T	A	297.64	PASS	AC=1;AF=0.500;AN=2;BaseQRankSum=-3.869e+00;DP=58;ExcessHet=0.0000;FS=24.277;MLEAC=1;MLEAF=0.500;MQ=58.21;MQRankSum=-1.019e+00;QD=5.84;ReadPosRankSum=-2.088e+00;SOR=4.788;ANN=A|upstream_gene_variant|MODIFIER|PF3D7_0612000|PF3D7_0612000|transcript|PF3D7_0612000.1|protein_coding||c.-4006A>T|||||3880|,A|upstream_gene_variant|MODIFIER|PF3D7_0612100|PF3D7_0612100|transcript|PF3D7_0612100.1|protein_codi…	GT:AD:DP:GQ:PL	0/1:32,19:51:99:305,0,763	C580Y	Pf3D7_06_v3512292	no
Pf3D7_06_v3	534016	.	T	A	562.64	PASS	AC=1;AF=0.500;AN=2;BaseQRankSum=-3.889e+00;DP=80;ExcessHet=0.0000;FS=29.481;MLEAC=1;MLEAF=0.500;MQ=60.00;MQRankSum=0.00;QD=8.04;ReadPosRankSum=-2.062e+00;SOR=5.003;ANN=A|upstream_gene_variant|MODIFIER|PF3D7_0612800|PF3D7_0612800|transcript|PF3D7_0612800.1|protein_coding||c.-4841A>T|||||4578|,A|upstream_gene_variant|MODIFIER|PF3D7_0613100|PF3D7_0613100|transcript|PF3D7_0613100.1|protein_coding||c.…	GT:AD:DP:GQ:PL	0/1:42,28:70:99:570,0,1259	C580Y	Pf3D7_06_v3534016	no
Pf3D7_06_v3	538301	.	C	A	146.64	PASS	AC=1;AF=0.500;AN=2;BaseQRankSum=-3.829e+00;DP=53;ExcessHet=0.0000;FS=59.472;MLEAC=1;MLEAF=0.500;MQ=59.68;MQRankSum=-2.161e+00;QD=2.77;ReadPosRankSum=-2.064e+00;SOR=4.605;ANN=A|upstream_gene_variant|MODIFIER|PF3D7_0613000|PF3D7_0613000|transcript|PF3D7_0613000.1|protein_coding||c.-2937G>T|||||2403|,A|upstream_gene_variant|MODIFIER|PF3D7_0613200|PF3D7_0613200|transcript|PF3D7_0613200.1|protein_codi…	GT:AD:DP:GQ:PGT:PID:PL:PS	0|1:44,9:53:99:0|1:538298_T_A:154,0,1758:538298	C580Y	Pf3D7_06_v3538301	no
Pf3D7_06_v3	538305	.	T	A	107.64	PASS	AC=1;AF=0.500;AN=2;BaseQRankSum=-2.943e+00;DP=51;ExcessHet=0.0000;FS=53.264;MLEAC=1;MLEAF=0.500;MQ=59.67;MQRankSum=-2.264e+00;QD=2.11;ReadPosRankSum=-1.377e+00;SOR=4.395;ANN=A|upstream_gene_variant|MODIFIER|PF3D7_0613000|PF3D7_0613000|transcript|PF3D7_0613000.1|protein_coding||c.-2941A>T|||||2407|,A|upstream_gene_variant|MODIFIER|PF3D7_0613200|PF3D7_0613200|transcript|PF3D7_0613200.1|protein_codi…	GT:AD:DP:GQ:PGT:PID:PL:PS	0|1:43,8:51:99:0|1:538298_T_A:115,0,1728:538298	C580Y	Pf3D7_06_v3538305	no
Pf3D7_06_v3	560462	.	G	T	187.64	PASS	AC=1;AF=0.500;AN=2;BaseQRankSum=-2.635e+00;DP=96;ExcessHet=0.0000;FS=0.953;MLEAC=1;MLEAF=0.500;MQ=60.00;MQRankSum=0.00;QD=2.50;ReadPosRankSum=-3.741e+00;SOR=0.839;ANN=T|missense_variant|MODERATE|PF3D7_0613700|PF3D7_0613700|transcript|PF3D7_0613700.1|protein_coding|1/1|c.999C>A|p.Asn333Lys|2280/3907|999/2112|333/703||,T|downstream_gene_variant|MODIFIER|PF3D7_0613600|PF3D7_0613600|transcript|PF3D7_…	GT:AD:DP:GQ:PL	0/1:52,23:78:99:195,0,2279	C580Y	Pf3D7_06_v3560462	no
Pf3D7_06_v3	611878	.	T	A	258.64	PASS	AC=1;AF=0.500;AN=2;BaseQRankSum=-3.384e+00;DP=50;ExcessHet=0.0000;FS=21.261;MLEAC=1;MLEAF=0.500;MQ=59.96;MQRankSum=0.786;QD=6.47;ReadPosRankSum=-3.065e+00;SOR=4.556;ANN=A|upstream_gene_variant|MODIFIER|PF3D7_0614500|PF3D7_0614500|transcript|PF3D7_0614500.1|protein_coding||c.-4619A>T|||||3297|,A|upstream_gene_variant|MODIFIER|PF3D7_0614600|PF3D7_0614600|transcript|PF3D7_0614600.1|protein_coding||c…	GT:AD:DP:GQ:PGT:PID:PL:PS	0|1:26,14:40:99:0|1:611878_T_A:266,0,823:611878	C580Y	Pf3D7_06_v3611878	no
Pf3D7_06_v3	611881	.	T	A	254.64	PASS	AC=1;AF=0.500;AN=2;BaseQRankSum=-2.198e+00;DP=46;ExcessHet=0.0000;FS=21.096;MLEAC=1;MLEAF=0.500;MQ=59.96;MQRankSum=0.777;QD=6.70;ReadPosRankSum=-2.994e+00;SOR=4.539;ANN=A|upstream_gene_variant|MODIFIER|PF3D7_0614500|PF3D7_0614500|transcript|PF3D7_0614500.1|protein_coding||c.-4622A>T|||||3300|,A|upstream_gene_variant|MODIFIER|PF3D7_0614600|PF3D7_0614600|transcript|PF3D7_0614600.1|protein_coding||c…	GT:AD:DP:GQ:PGT:PID:PL:PS	0|1:25,13:38:99:0|1:611878_T_A:262,0,818:611878	C580Y	Pf3D7_06_v3611881	no
Pf3D7_06_v3	656617	.	G	A	85.64	PASS	AC=1;AF=0.500;AN=2;BaseQRankSum=0.131;DP=93;ExcessHet=0.0000;FS=0.000;MLEAC=1;MLEAF=0.500;MQ=59.77;MQRankSum=0.00;QD=2.25;ReadPosRankSum=2.21;SOR=0.573;ANN=A|upstream_gene_variant|MODIFIER|PF3D7_0615600|PF3D7_0615600|transcript|PF3D7_0615600.1|protein_coding||c.-1021C>T|||||769|,A|downstream_gene_variant|MODIFIER|PF3D7_0615800|PF3D7_0615800|transcript|PF3D7_0615800.1|protein_coding||c.*1322C>T|||…	GT:AD:DP:GQ:PL	0/1:26,12:49:93:93,0,878	C580Y	Pf3D7_06_v3656617	no
Pf3D7_06_v3	697214	.	C	A	9191.06	PASS	AC=2;AF=1.00;AN=2;DP=224;ExcessHet=0.0000;FS=0.000;MLEAC=2;MLEAF=1.00;MQ=60.00;QD=30.62;SOR=2.336;ANN=A|missense_variant|MODERATE|PF3D7_0616800|PF3D7_0616800|transcript|PF3D7_0616800.1|protein_coding|1/1|c.1286C>A|p.Pro429Gln|2125/3156|1286/1566|429/521||,A|upstream_gene_variant|MODIFIER|PF3D7_0616700|PF3D7_0616700|transcript|PF3D7_0616700.1|protein_coding||c.-3895G>T|||||2404|,A|upstream_gene_va…	GT:AD:DP:GQ:PL	1/1:0,217:217:99:9205,653,0	C580Y	Pf3D7_06_v3697214	no
Pf3D7_06_v3	707830	.	C	T	32.64	PASS	AC=1;AF=0.500;AN=2;BaseQRankSum=-8.200e-01;DP=14;ExcessHet=0.0000;FS=0.000;MLEAC=1;MLEAF=0.500;MQ=58.65;MQRankSum=0.473;QD=2.97;ReadPosRankSum=-2.690e-01;SOR=0.495;ANN=T|5_prime_UTR_variant|MODIFIER|PF3D7_0617100|PF3D7_0617100|transcript|PF3D7_0617100.1|protein_coding|1/7|c.-2229C>T|||||2229|,T|upstream_gene_variant|MODIFIER|PF3D7_0617000|PF3D7_0617000|transcript|PF3D7_0617000.1|protein_coding||c…	GT:AD:DP:GQ:PL	0/1:7,4:11:40:40,0,140	C580Y	Pf3D7_06_v3707830	no
Pf3D7_06_v3	843825	.	G	T	124.64	PASS	AC=1;AF=0.500;AN=2;BaseQRankSum=-3.365e+00;DP=34;ExcessHet=0.0000;FS=36.051;MLEAC=1;MLEAF=0.500;MQ=56.18;MQRankSum=2.95;QD=3.89;ReadPosRankSum=-1.813e+00;SOR=5.668;ANN=T|upstream_gene_variant|MODIFIER|PF3D7_0619800|PF3D7_0619800|transcript|PF3D7_0619800.1|protein_coding||c.-4792C>A|||||4035|,T|upstream_gene_variant|MODIFIER|PF3D7_0620000|PF3D7_0620000|transcript|PF3D7_0620000.1|protein_coding||c.…	GT:AD:DP:GQ:PL	0/1:16,16:32:99:132,0,374	C580Y	Pf3D7_06_v3843825	no
Pf3D7_06_v3	871101	.	T	A	653.64	PASS	AC=1;AF=0.500;AN=2;BaseQRankSum=-2.671e+00;DP=80;ExcessHet=0.0000;FS=26.386;MLEAC=1;MLEAF=0.500;MQ=60.00;MQRankSum=0.00;QD=11.67;ReadPosRankSum=-3.950e+00;SOR=5.341;ANN=A|3_prime_UTR_variant|MODIFIER|PF3D7_0621200|PF3D7_0621200|transcript|PF3D7_0621200.1|protein_coding|1/1|c.*196A>T|||||196|,A|upstream_gene_variant|MODIFIER|PF3D7_0621100|PF3D7_0621100|transcript|PF3D7_0621100.1|protein_coding||c.…	GT:AD:DP:GQ:PGT:PID:PL:PS	0|1:22,34:56:99:0|1:871101_T_A:661,0,585:871101	C580Y	Pf3D7_06_v3871101	yes
Pf3D7_06_v3	871104	.	T	A	572.64	PASS	AC=1;AF=0.500;AN=2;BaseQRankSum=-2.773e+00;DP=60;ExcessHet=0.0000;FS=25.005;MLEAC=1;MLEAF=0.500;MQ=60.00;MQRankSum=0.00;QD=11.93;ReadPosRankSum=-4.434e+00;SOR=5.216;ANN=A|3_prime_UTR_variant|MODIFIER|PF3D7_0621200|PF3D7_0621200|transcript|PF3D7_0621200.1|protein_coding|1/1|c.*193A>T|||||193|,A|upstream_gene_variant|MODIFIER|PF3D7_0621100|PF3D7_0621100|transcript|PF3D7_0621100.1|protein_coding||c.…	GT:AD:DP:GQ:PGT:PID:PL:PS	0|1:20,28:48:99:0|1:871101_T_A:580,0,577:871101	C580Y	Pf3D7_06_v3871104	no
Pf3D7_06_v3	906452	.	A	G	255.64	PASS	AC=1;AF=0.500;AN=2;BaseQRankSum=-2.013e+00;DP=57;ExcessHet=0.0000;FS=0.000;MLEAC=1;MLEAF=0.500;MQ=57.62;MQRankSum=-6.030e-01;QD=5.44;ReadPosRankSum=0.528;SOR=0.643;ANN=G|upstream_gene_variant|MODIFIER|PF3D7_0622100|PF3D7_0622100|transcript|PF3D7_0622100.1|protein_coding||c.-4089T>C|||||3717|,G|upstream_gene_variant|MODIFIER|PF3D7_0622200|PF3D7_0622200|transcript|PF3D7_0622200.1|protein_coding||c.…	GT:AD:DP:GQ:PL	0/1:24,23:47:99:263,0,408	C580Y	Pf3D7_06_v3906452	yes
Pf3D7_06_v3	931447	.	G	A	36.64	PASS	AC=1;AF=0.500;AN=2;BaseQRankSum=0.674;DP=12;ExcessHet=0.0000;FS=0.000;MLEAC=1;MLEAF=0.500;MQ=59.45;MQRankSum=0.00;QD=3.33;ReadPosRankSum=-1.442e+00;SOR=1.609;ANN=A|5_prime_UTR_variant|MODIFIER|PF3D7_0622900|PF3D7_0622900|transcript|PF3D7_0622900.1|protein_coding|1/1|c.-373C>T|||||373|,A|downstream_gene_variant|MODIFIER|PF3D7_0623000|PF3D7_0623000|transcript|PF3D7_0623000.1|protein_coding||c.*5621…	GT:AD:DP:GQ:PL	0/1:6,5:11:40:44,0,40	C580Y	Pf3D7_06_v3931447	no
Pf3D7_06_v3	942868	.	C	A	227.64	PASS	AC=1;AF=0.500;AN=2;BaseQRankSum=0.237;DP=118;ExcessHet=0.0000;FS=0.000;MLEAC=1;MLEAF=0.500;MQ=60.00;MQRankSum=0.00;QD=3.73;ReadPosRankSum=-1.028e+00;SOR=0.753;ANN=A|upstream_gene_variant|MODIFIER|PF3D7_0623000|PF3D7_0623000|transcript|PF3D7_0623000.1|protein_coding||c.-4217G>T|||||4133|,A|upstream_gene_variant|MODIFIER|PF3D7_0623200|PF3D7_0623200|transcript|PF3D7_0623200.1|protein_coding||c.-3261…	GT:AD:DP:GQ:PL	0/1:42,19:98:99:235,0,1980	C580Y	Pf3D7_06_v3942868	no
Pf3D7_06_v3	947884	.	T	A	102.64	PASS	AC=1;AF=0.500;AN=2;BaseQRankSum=-2.566e+00;DP=46;ExcessHet=0.0000;FS=8.255;MLEAC=1;MLEAF=0.500;MQ=59.52;MQRankSum=0.00;QD=2.70;ReadPosRankSum=0.598;SOR=2.985;ANN=A|upstream_gene_variant|MODIFIER|PF3D7_0623100|PF3D7_0623100|transcript|PF3D7_0623100.1|protein_coding||c.-4164A>T|||||3174|,A|downstream_gene_variant|MODIFIER|PF3D7_0623200|PF3D7_0623200|transcript|PF3D7_0623200.1|protein_coding||c.*640…	GT:AD:DP:GQ:PGT:PID:PL:PS	0|1:26,12:38:99:0|1:947882_T_A:110,0,639:947882	C580Y	Pf3D7_06_v3947884	no
Pf3D7_06_v3	955514	.	A	T	168.64	PASS	AC=1;AF=0.500;AN=2;BaseQRankSum=-1.458e+00;DP=56;ExcessHet=0.0000;FS=17.719;MLEAC=1;MLEAF=0.500;MQ=56.59;MQRankSum=-1.083e+00;QD=3.75;ReadPosRankSum=-1.180e+00;SOR=1.706;ANN=T|upstream_gene_variant|MODIFIER|PF3D7_0623400|PF3D7_0623400|transcript|PF3D7_0623400.1|protein_coding||c.-4008T>A|||||4008|,T|upstream_gene_variant|MODIFIER|PF3D7_0623500|PF3D7_0623500|transcript|PF3D7_0623500.1|protein_codi…	GT:AD:DP:GQ:PL	0/1:24,21:45:99:176,0,525	C580Y	Pf3D7_06_v3955514	no
Pf3D7_06_v3	1068743	.	C	T	77.64	PASS	AC=1;AF=0.500;AN=2;BaseQRankSum=-7.950e-01;DP=16;ExcessHet=0.0000;FS=11.139;MLEAC=1;MLEAF=0.500;MQ=58.95;MQRankSum=-6.230e-01;QD=5.18;ReadPosRankSum=-1.616e+00;SOR=3.967;ANN=T|upstream_gene_variant|MODIFIER|PF3D7_0626500|PF3D7_0626500|transcript|PF3D7_0626500.1|protein_coding||c.-1219C>T|||||1219|,T|downstream_gene_variant|MODIFIER|PF3D7_0626400|PF3D7_0626400|transcript|PF3D7_0626400.1|protein_co…	GT:AD:DP:GQ:PL	0/1:7,8:15:85:85,0,148	C580Y	Pf3D7_06_v31068743	no
Pf3D7_06_v3	1122407	.	G	A	46.64	PASS	AC=1;AF=0.500;AN=2;BaseQRankSum=-1.535e+00;DP=15;ExcessHet=0.0000;FS=16.387;MLEAC=1;MLEAF=0.500;MQ=59.44;MQRankSum=0.464;QD=3.33;ReadPosRankSum=0.258;SOR=1.840;ANN=A|3_prime_UTR_variant|MODIFIER|PF3D7_0628000|PF3D7_0628000|transcript|PF3D7_0628000.1|protein_coding|1/1|c.*196G>A|||||196|,A|3_prime_UTR_variant|MODIFIER|PF3D7_0628100|PF3D7_0628100|transcript|PF3D7_0628100.1|protein_coding|1/1|c.*394…	GT:AD:DP:GQ:PL	0/1:9,5:14:54:54,0,272	C580Y	Pf3D7_06_v31122407	no
Pf3D7_06_v3	1171481	.	T	A	287.64	PASS	AC=1;AF=0.500;AN=2;BaseQRankSum=-3.575e+00;DP=64;ExcessHet=0.0000;FS=57.102;MLEAC=1;MLEAF=0.500;MQ=59.81;MQRankSum=-2.910e+00;QD=4.57;ReadPosRankSum=-4.030e-01;SOR=5.131;ANN=A|upstream_gene_variant|MODIFIER|PF3D7_0628400|PF3D7_0628400|transcript|PF3D7_0628400.1|protein_coding||c.-4784T>A|||||4388|,A|downstream_gene_variant|MODIFIER|PF3D7_0628200|PF3D7_0628200|transcript|PF3D7_0628200.1|protein_co…	GT:AD:DP:GQ:PGT:PID:PL:PS	0|1:51,12:63:99:0|1:1171481_T_A:295,0,2003:1171481	C580Y	Pf3D7_06_v31171481	yes
Pf3D7_06_v3	1171484	.	T	A	283.64	PASS	AC=1;AF=0.500;AN=2;BaseQRankSum=-3.619e+00;DP=65;ExcessHet=0.0000;FS=55.316;MLEAC=1;MLEAF=0.500;MQ=59.81;MQRankSum=-2.939e+00;QD=4.43;ReadPosRankSum=-5.450e-01;SOR=5.131;ANN=A|upstream_gene_variant|MODIFIER|PF3D7_0628400|PF3D7_0628400|transcript|PF3D7_0628400.1|protein_coding||c.-4781T>A|||||4385|,A|downstream_gene_variant|MODIFIER|PF3D7_0628200|PF3D7_0628200|transcript|PF3D7_0628200.1|protein_co…	GT:AD:DP:GQ:PGT:PID:PL:PS	0|1:52,12:64:99:0|1:1171481_T_A:291,0,2045:1171481	C580Y	Pf3D7_06_v31171484	yes
Pf3D7_06_v3	1171489	.	T	A	237.64	PASS	AC=1;AF=0.500;AN=2;BaseQRankSum=-2.941e+00;DP=62;ExcessHet=0.0000;FS=48.966;MLEAC=1;MLEAF=0.500;MQ=59.80;MQRankSum=-3.189e+00;QD=3.90;ReadPosRankSum=-4.560e-01;SOR=4.797;ANN=A|upstream_gene_variant|MODIFIER|PF3D7_0628400|PF3D7_0628400|transcript|PF3D7_0628400.1|protein_coding||c.-4776T>A|||||4380|,A|downstream_gene_variant|MODIFIER|PF3D7_0628200|PF3D7_0628200|transcript|PF3D7_0628200.1|protein_co…	GT:AD:DP:GQ:PGT:PID:PL:PS	0|1:51,10:61:99:0|1:1171481_T_A:245,0,2044:1171481	C580Y	Pf3D7_06_v31171489	yes
Pf3D7_06_v3	1171493	.	T	A	197.64	PASS	AC=1;AF=0.500;AN=2;BaseQRankSum=-2.969e+00;DP=62;ExcessHet=0.0000;FS=45.424;MLEAC=1;MLEAF=0.500;MQ=59.80;MQRankSum=-3.395e+00;QD=3.24;ReadPosRankSum=-9.160e-01;SOR=4.606;ANN=A|upstream_gene_variant|MODIFIER|PF3D7_0628400|PF3D7_0628400|transcript|PF3D7_0628400.1|protein_coding||c.-4772T>A|||||4376|,A|downstream_gene_variant|MODIFIER|PF3D7_0628200|PF3D7_0628200|transcript|PF3D7_0628200.1|protein_co…	GT:AD:DP:GQ:PGT:PID:PL:PS	0|1:52,9:61:99:0|1:1171481_T_A:205,0,2082:1171481	C580Y	Pf3D7_06_v31171493	yes
Pf3D7_06_v3	1197092	.	C	A	11275.1	PASS	AC=2;AF=1.00;AN=2;DP=272;ExcessHet=0.0000;FS=0.000;MLEAC=2;MLEAF=1.00;MQ=60.00;QD=26.00;SOR=1.111;ANN=A|missense_variant|MODERATE|PF3D7_0629100|PF3D7_0629100|transcript|PF3D7_0629100.1|protein_coding|1/1|c.947G>T|p.Gly316Val|1241/2904|947/1998|316/665||,A|upstream_gene_variant|MODIFIER|PF3D7_0629000|PF3D7_0629000|transcript|PF3D7_0629000.1|protein_coding||c.-1913G>T|||||1875|,A|downstream_gene_va…	GT:AD:DP:GQ:PL	1/1:0,265:265:99:11289,797,0	C580Y	Pf3D7_06_v31197092	yes
Pf3D7_06_v3	1204867	.	G	T	47.64	PASS	AC=1;AF=0.500;AN=2;BaseQRankSum=-8.120e-01;DP=10;ExcessHet=0.0000;FS=3.010;MLEAC=1;MLEAF=0.500;MQ=59.90;MQRankSum=0.282;QD=5.29;ReadPosRankSum=-8.120e-01;SOR=1.911;ANN=T|5_prime_UTR_variant|MODIFIER|PF3D7_0629300|PF3D7_0629300|transcript|PF3D7_0629300.1|protein_coding|1/1|c.-323G>T|||||323|,T|upstream_gene_variant|MODIFIER|PF3D7_0629200|PF3D7_0629200|transcript|PF3D7_0629200.1|protein_coding||c.-…	GT:AD:DP:GQ:PGT:PID:PL:PS	0|1:7,2:9:55:0|1:1204867_G_T:55,0,239:1204867	C580Y	Pf3D7_06_v31204867	no
Pf3D7_06_v3	1204869	.	C	T	46.64	PASS	AC=1;AF=0.500;AN=2;BaseQRankSum=-1.383e+00;DP=9;ExcessHet=0.0000;FS=3.010;MLEAC=1;MLEAF=0.500;MQ=59.89;MQRankSum=0.282;QD=5.18;ReadPosRankSum=-8.120e-01;SOR=1.911;ANN=T|5_prime_UTR_variant|MODIFIER|PF3D7_0629300|PF3D7_0629300|transcript|PF3D7_0629300.1|protein_coding|1/1|c.-321C>T|||||321|,T|upstream_gene_variant|MODIFIER|PF3D7_0629200|PF3D7_0629200|transcript|PF3D7_0629200.1|protein_coding||c.-3…	GT:AD:DP:GQ:PGT:PID:PL:PS	0|1:7,2:9:54:0|1:1204867_G_T:54,0,240:1204867	C580Y	Pf3D7_06_v31204869	no
Pf3D7_06_v3	1214311	.	T	A	1638.06	PASS	AC=2;AF=1.00;AN=2;BaseQRankSum=0.100;DP=65;ExcessHet=0.0000;FS=0.000;MLEAC=2;MLEAF=1.00;MQ=60.00;MQRankSum=0.00;QD=34.13;ReadPosRankSum=1.16;SOR=5.058;ANN=A|upstream_gene_variant|MODIFIER|PF3D7_0629600|PF3D7_0629600|transcript|PF3D7_0629600.1|protein_coding||c.-3996T>A|||||3010|,A|downstream_gene_variant|MODIFIER|PF3D7_0629400|PF3D7_0629400|transcript|PF3D7_0629400.1|protein_coding||c.*1549T>A|||…	GT:AD:DP:GQ:PL	1/1:3,45:52:95:1652,95,0	C580Y	Pf3D7_06_v31214311	yes
Pf3D7_06_v3	1266914	.	A	T	586.64	PASS	AC=1;AF=0.500;AN=2;BaseQRankSum=2.01;DP=45;ExcessHet=0.0000;FS=44.031;MLEAC=1;MLEAF=0.500;MQ=48.60;MQRankSum=-4.680e-01;QD=25.51;ReadPosRankSum=2.04;SOR=4.503;ANN=T|downstream_gene_variant|MODIFIER|PF3D7_0630400|PF3D7_0630400|transcript|PF3D7_0630400.1|protein_coding||c.*5449T>A|||||4894|,T|intron_variant|MODIFIER|PF3D7_0630300|PF3D7_0630300|transcript|PF3D7_0630300.1|protein_coding|2/3|c.2442-62…	GT:AD:DP:GQ:PL	0/1:6,17:25:53:594,0,53	C580Y	Pf3D7_06_v31266914	yes
Pf3D7_06_v3	1311957	.	T	C	1054.64	PASS	AC=1;AF=0.500;AN=2;BaseQRankSum=-2.822e+00;DP=141;ExcessHet=0.0000;FS=0.000;MLEAC=1;MLEAF=0.500;MQ=47.70;MQRankSum=-5.833e+00;QD=7.70;ReadPosRankSum=2.36;SOR=0.693;ANN=C|upstream_gene_variant|MODIFIER|PF3D7_0631300|PF3D7_0631300|transcript|PF3D7_0631300.1|protein_coding||c.-4916T>C|||||4916|,C|downstream_gene_variant|MODIFIER|PF3D7_0631200|PF3D7_0631200|transcript|PF3D7_0631200.1|transcribed_proc…	GT:AD:DP:GQ:PL	0/1:92,45:137:99:1062,0,3085	C580Y	Pf3D7_06_v31311957	yes
Pf3D7_06_v3	1312654	.	T	A	249.64	PASS	AC=1;AF=0.500;AN=2;BaseQRankSum=-1.135e+00;DP=84;ExcessHet=0.0000;FS=23.506;MLEAC=1;MLEAF=0.500;MQ=42.56;MQRankSum=-3.074e+00;QD=2.97;ReadPosRankSum=-7.860e-01;SOR=3.606;ANN=A|upstream_gene_variant|MODIFIER|PF3D7_0631300|PF3D7_0631300|transcript|PF3D7_0631300.1|protein_coding||c.-4219T>A|||||4219|,A|downstream_gene_variant|MODIFIER|PF3D7_0631200|PF3D7_0631200|transcript|PF3D7_0631200.1|transcribe…	GT:AD:DP:GQ:PGT:PID:PL:PS	0|1:72,12:84:99:0|1:1312654_T_A:257,0,2807:1312654	C580Y	Pf3D7_06_v31312654	no
Pf3D7_06_v3	1312661	.	G	A	224.64	PASS	AC=1;AF=0.500;AN=2;BaseQRankSum=1.75;DP=82;ExcessHet=0.0000;FS=27.236;MLEAC=1;MLEAF=0.500;MQ=42.53;MQRankSum=-3.011e+00;QD=2.74;ReadPosRankSum=-1.975e+00;SOR=4.922;ANN=A|upstream_gene_variant|MODIFIER|PF3D7_0631300|PF3D7_0631300|transcript|PF3D7_0631300.1|protein_coding||c.-4212G>A|||||4212|,A|downstream_gene_variant|MODIFIER|PF3D7_0631200|PF3D7_0631200|transcript|PF3D7_0631200.1|transcribed_proc…	GT:AD:DP:GQ:PGT:PID:PL:PS	0|1:71,11:82:99:0|1:1312654_T_A:232,0,2896:1312654	C580Y	Pf3D7_06_v31312661	no
Pf3D7_06_v3	1312664	.	T	C	204.64	PASS	AC=1;AF=0.500;AN=2;BaseQRankSum=-2.057e+00;DP=81;ExcessHet=0.0000;FS=24.041;MLEAC=1;MLEAF=0.500;MQ=42.69;MQRankSum=-2.704e+00;QD=2.59;ReadPosRankSum=-2.326e+00;SOR=4.748;ANN=C|upstream_gene_variant|MODIFIER|PF3D7_0631300|PF3D7_0631300|transcript|PF3D7_0631300.1|protein_coding||c.-4209T>C|||||4209|,C|downstream_gene_variant|MODIFIER|PF3D7_0631200|PF3D7_0631200|transcript|PF3D7_0631200.1|transcribe…	GT:AD:DP:GQ:PGT:PID:PL:PS	0|1:69,10:79:99:0|1:1312654_T_A:212,0,2850:1312654	C580Y	Pf3D7_06_v31312664	no
Pf3D7_06_v3	1312714	.	G	T	1629.64	PASS	AC=1;AF=0.500;AN=2;BaseQRankSum=5.36;DP=129;ExcessHet=0.0000;FS=30.156;MLEAC=1;MLEAF=0.500;MQ=44.90;MQRankSum=-7.684e+00;QD=12.63;ReadPosRankSum=-1.593e+00;SOR=3.614;ANN=T|upstream_gene_variant|MODIFIER|PF3D7_0631300|PF3D7_0631300|transcript|PF3D7_0631300.1|protein_coding||c.-4159G>T|||||4159|,T|downstream_gene_variant|MODIFIER|PF3D7_0631200|PF3D7_0631200|transcript|PF3D7_0631200.1|transcribed_pr…	GT:AD:DP:GQ:PGT:PID:PL:PS	0|1:84,45:129:99:0|1:1312714_G_T:1637,0,3326:1312714	C580Y	Pf3D7_06_v31312714	yes
Pf3D7_06_v3	1312721	.	T	A	1670.64	PASS	AC=1;AF=0.500;AN=2;BaseQRankSum=-2.706e+00;DP=128;ExcessHet=0.0000;FS=27.523;MLEAC=1;MLEAF=0.500;MQ=44.95;MQRankSum=-7.704e+00;QD=13.15;ReadPosRankSum=-9.000e-02;SOR=3.410;ANN=A|upstream_gene_variant|MODIFIER|PF3D7_0631300|PF3D7_0631300|transcript|PF3D7_0631300.1|protein_coding||c.-4152T>A|||||4152|,A|downstream_gene_variant|MODIFIER|PF3D7_0631200|PF3D7_0631200|transcript|PF3D7_0631200.1|transcri…	GT:AD:DP:GQ:PGT:PID:PL:PS	0|1:81,46:127:99:0|1:1312714_G_T:1678,0,3216:1312714	C580Y	Pf3D7_06_v31312721	yes
Pf3D7_06_v3	1312806	.	T	A	1857.64	PASS	AC=1;AF=0.500;AN=2;BaseQRankSum=-1.804e+00;DP=181;ExcessHet=0.0000;FS=4.252;MLEAC=1;MLEAF=0.500;MQ=45.23;MQRankSum=-1.085e+01;QD=10.62;ReadPosRankSum=-2.180e-01;SOR=0.415;ANN=A|upstream_gene_variant|MODIFIER|PF3D7_0631300|PF3D7_0631300|transcript|PF3D7_0631300.1|protein_coding||c.-4067T>A|||||4067|,A|downstream_gene_variant|MODIFIER|PF3D7_0631200|PF3D7_0631200|transcript|PF3D7_0631200.1|transcrib…	GT:AD:DP:GQ:PL	0/1:106,69:175:99:1865,0,3533	C580Y	Pf3D7_06_v31312806	yes
Pf3D7_06_v3	1313485	.	T	C	436.64	PASS	AC=1;AF=0.500;AN=2;BaseQRankSum=-5.280e-01;DP=102;ExcessHet=0.0000;FS=46.943;MLEAC=1;MLEAF=0.500;MQ=41.95;MQRankSum=-1.791e+00;QD=4.41;ReadPosRankSum=-2.329e+00;SOR=3.901;ANN=C|upstream_gene_variant|MODIFIER|PF3D7_0631300|PF3D7_0631300|transcript|PF3D7_0631300.1|protein_coding||c.-3388T>C|||||3388|,C|downstream_gene_variant|MODIFIER|PF3D7_0631200|PF3D7_0631200|transcript|PF3D7_0631200.1|transcrib…	GT:AD:DP:GQ:PL	0/1:77,22:99:99:444,0,2597	C580Y	Pf3D7_06_v31313485	yes
Pf3D7_06_v3	1360875	.	T	A	14862.1	PASS	AC=2;AF=1.00;AN=2;BaseQRankSum=-5.070e-01;DP=360;ExcessHet=0.0000;FS=0.000;MLEAC=2;MLEAF=1.00;MQ=60.00;MQRankSum=0.00;QD=31.98;ReadPosRankSum=-5.210e-01;SOR=1.347;ANN=A|missense_variant|MODERATE|PF3D7_0632500|PF3D7_0632500|transcript|PF3D7_0632500.1|protein_coding|1/2|c.5556A>T|p.Lys1852Asn|5556/11865|5556/11865|1852/3954||	GT:AD:DP:GQ:PL	1/1:1,348:349:99:14876,1004,0	C580Y	Pf3D7_06_v31360875	no
Pf3D7_07_v3	1296	.	A	C	61.64	PASS	AC=1;AF=0.500;AN=2;BaseQRankSum=0.231;DP=30;ExcessHet=0.0000;FS=18.031;MLEAC=1;MLEAF=0.500;MQ=42.80;MQRankSum=-2.723e+00;QD=3.24;ReadPosRankSum=-5.050e-01;SOR=1.391;ANN=C|intergenic_region|MODIFIER|CHR_START-PF3D7_0700100|CHR_START-PF3D7_0700100|intergenic_region|CHR_START-PF3D7_0700100|||n.1296A>C||||||	GT:AD:DP:GQ:PL	0/1:15,4:19:69:69,0,470	C580Y	Pf3D7_07_v31296	no
Pf3D7_07_v3	18842	.	C	T	6659.06	PASS	AC=2;AF=1.00;AN=2;DP=173;ExcessHet=0.0000;FS=0.000;MLEAC=2;MLEAF=1.00;MQ=42.18;QD=25.36;SOR=0.792;ANN=T|upstream_gene_variant|MODIFIER|PF3D7_0700100|PF3D7_0700100|transcript|PF3D7_0700100.1|protein_coding||c.-1465C>T|||||1465|,T|intergenic_region|MODIFIER|CHR_START-PF3D7_0700100|CHR_START-PF3D7_0700100|intergenic_region|CHR_START-PF3D7_0700100|||n.18842C>T||||||	GT:AD:DP:GQ:PL	1/1:0,168:168:99:6673,504,0	C580Y	Pf3D7_07_v318842	yes
Pf3D7_07_v3	95150	.	G	T	176.64	PASS	AC=1;AF=0.500;AN=2;BaseQRankSum=-3.450e-01;DP=62;ExcessHet=0.0000;FS=50.631;MLEAC=1;MLEAF=0.500;MQ=60.00;MQRankSum=0.00;QD=3.33;ReadPosRankSum=-3.319e+00;SOR=5.546;ANN=T|5_prime_UTR_variant|MODIFIER|PF3D7_0702200|PF3D7_0702200|transcript|PF3D7_0702200.1|protein_coding|1/1|c.-2009C>A|||||2009|,T|upstream_gene_variant|MODIFIER|PF3D7_0702300|PF3D7_0702300|transcript|PF3D7_0702300.1|protein_coding||c…	GT:AD:DP:GQ:PL	0/1:38,15:53:99:184,0,954	C580Y	Pf3D7_07_v395150	no
Pf3D7_07_v3	132247	.	G	A	87.64	PASS	AC=1;AF=0.500;AN=2;BaseQRankSum=-2.815e+00;DP=21;ExcessHet=0.0000;FS=14.211;MLEAC=1;MLEAF=0.500;MQ=60.00;MQRankSum=0.00;QD=4.38;ReadPosRankSum=-7.260e-01;SOR=4.310;ANN=A|upstream_gene_variant|MODIFIER|PF3D7_0703200|PF3D7_0703200|transcript|PF3D7_0703200.1|protein_coding||c.-5112C>T|||||4806|,A|upstream_gene_variant|MODIFIER|PF3D7_0703400|PF3D7_0703400|transcript|PF3D7_0703400.1|protein_coding||c.…	GT:AD:DP:GQ:PGT:PID:PL:PS	0|1:11,9:20:95:0|1:132240_T_A:95,0,236:132240	C580Y	Pf3D7_07_v3132247	no
Pf3D7_07_v3	135109	.	G	A	67.64	PASS	AC=1;AF=0.500;AN=2;BaseQRankSum=-8.000e-01;DP=28;ExcessHet=0.0000;FS=7.395;MLEAC=1;MLEAF=0.500;MQ=58.87;MQRankSum=-4.210e-01;QD=2.71;ReadPosRankSum=0.340;SOR=2.636;ANN=A|5_prime_UTR_variant|MODIFIER|PF3D7_0703500|PF3D7_0703500|transcript|PF3D7_0703500.1|protein_coding|1/1|c.-497G>A|||||497|,A|upstream_gene_variant|MODIFIER|PF3D7_0703400|PF3D7_0703400|transcript|PF3D7_0703400.1|protein_coding||c.-…	GT:AD:DP:GQ:PL	0/1:16,9:25:75:75,0,324	C580Y	Pf3D7_07_v3135109	no
Pf3D7_07_v3	204498	.	T	A	149.96	PASS	AC=2;AF=1.00;AN=2;DP=5;ExcessHet=0.0000;FS=0.000;MLEAC=2;MLEAF=1.00;MQ=60.00;QD=29.99;SOR=3.611;ANN=A|5_prime_UTR_variant|MODIFIER|PF3D7_0704400|PF3D7_0704400|transcript|PF3D7_0704400.1|protein_coding|1/1|c.-220T>A|||||220|,A|downstream_gene_variant|MODIFIER|PF3D7_0704300|PF3D7_0704300|transcript|PF3D7_0704300.1|protein_coding||c.*1249T>A|||||696|,A|downstream_gene_variant|MODIFIER|PF3D7_0704500|…	GT:AD:DP:GQ:PGT:PID:PL:PS	1|1:0,5:5:15:1|1:204498_T_A:164,15,0:204498	C580Y	Pf3D7_07_v3204498	yes
Pf3D7_07_v3	204502	.	T	A	140.14	PASS	AC=2;AF=1.00;AN=2;DP=4;ExcessHet=0.0000;FS=0.000;MLEAC=2;MLEAF=1.00;MQ=60.00;QD=30.62;SOR=3.258;ANN=A|5_prime_UTR_variant|MODIFIER|PF3D7_0704400|PF3D7_0704400|transcript|PF3D7_0704400.1|protein_coding|1/1|c.-216T>A|||||216|,A|downstream_gene_variant|MODIFIER|PF3D7_0704300|PF3D7_0704300|transcript|PF3D7_0704300.1|protein_coding||c.*1253T>A|||||700|,A|downstream_gene_variant|MODIFIER|PF3D7_0704500|…	GT:AD:DP:GQ:PGT:PID:PL:PS	1|1:0,4:4:12:1|1:204498_T_A:154,12,0:204498	C580Y	Pf3D7_07_v3204502	yes
Pf3D7_07_v3	248840	.	A	T	165.64	PASS	AC=1;AF=0.500;AN=2;BaseQRankSum=-4.188e+00;DP=55;ExcessHet=0.0000;FS=56.228;MLEAC=1;MLEAF=0.500;MQ=60.00;MQRankSum=0.00;QD=3.31;ReadPosRankSum=-2.541e+00;SOR=5.890;ANN=T|stop_gained|HIGH|PF3D7_0705000|PF3D7_0705000|transcript|PF3D7_0705000.1|protein_coding|1/2|c.1313T>A|p.Leu438*|1763/4854|1313/3642|438/1213||,T|upstream_gene_variant|MODIFIER|PF3D7_0704900|PF3D7_0704900|transcript|PF3D7_0704900.1…	GT:AD:DP:GQ:PL	0/1:32,18:50:99:173,0,1003	C580Y	Pf3D7_07_v3248840	yes
Pf3D7_07_v3	251445	.	T	A	1768.06	PASS	AC=2;AF=1.00;AN=2;DP=41;ExcessHet=0.0000;FS=0.000;MLEAC=2;MLEAF=1.00;MQ=53.66;QD=28.17;SOR=7.378;ANN=A|upstream_gene_variant|MODIFIER|PF3D7_0705000|PF3D7_0705000|transcript|PF3D7_0705000.1|protein_coding||c.-1293A>T|||||843|,A|upstream_gene_variant|MODIFIER|PF3D7_0705100|PF3D7_0705100|transcript|PF3D7_0705100.1|protein_coding||c.-837T>A|||||531|,A|upstream_gene_variant|MODIFIER|PF3D7_0705200|PF3D…	GT:AD:DP:GQ:PGT:PID:PL:PS	1|1:0,40:40:99:1|1:251445_T_A:1782,120,0:251445	C580Y	Pf3D7_07_v3251445	yes
Pf3D7_07_v3	251447	.	T	A	1813.06	PASS	AC=2;AF=1.00;AN=2;DP=42;ExcessHet=0.0000;FS=0.000;MLEAC=2;MLEAF=1.00;MQ=53.82;QD=26.80;SOR=6.043;ANN=A|upstream_gene_variant|MODIFIER|PF3D7_0705000|PF3D7_0705000|transcript|PF3D7_0705000.1|protein_coding||c.-1295A>T|||||845|,A|upstream_gene_variant|MODIFIER|PF3D7_0705100|PF3D7_0705100|transcript|PF3D7_0705100.1|protein_coding||c.-835T>A|||||529|,A|upstream_gene_variant|MODIFIER|PF3D7_0705200|PF3D…	GT:AD:DP:GQ:PGT:PID:PL:PS	1|1:0,41:41:99:1|1:251445_T_A:1827,123,0:251445	C580Y	Pf3D7_07_v3251447	yes
Pf3D7_07_v3	251449	.	T	A	1813.06	PASS	AC=2;AF=1.00;AN=2;DP=42;ExcessHet=0.0000;FS=0.000;MLEAC=2;MLEAF=1.00;MQ=53.82;QD=26.00;SOR=6.043;ANN=A|upstream_gene_variant|MODIFIER|PF3D7_0705000|PF3D7_0705000|transcript|PF3D7_0705000.1|protein_coding||c.-1297A>T|||||847|,A|upstream_gene_variant|MODIFIER|PF3D7_0705100|PF3D7_0705100|transcript|PF3D7_0705100.1|protein_coding||c.-833T>A|||||527|,A|upstream_gene_variant|MODIFIER|PF3D7_0705200|PF3D…	GT:AD:DP:GQ:PGT:PID:PL:PS	1|1:0,41:41:99:1|1:251445_T_A:1827,123,0:251445	C580Y	Pf3D7_07_v3251449	yes
Pf3D7_07_v3	251451	.	T	A	1858.06	PASS	AC=2;AF=1.00;AN=2;DP=43;ExcessHet=0.0000;FS=0.000;MLEAC=2;MLEAF=1.00;MQ=53.97;QD=30.02;SOR=5.235;ANN=A|upstream_gene_variant|MODIFIER|PF3D7_0705000|PF3D7_0705000|transcript|PF3D7_0705000.1|protein_coding||c.-1299A>T|||||849|,A|upstream_gene_variant|MODIFIER|PF3D7_0705100|PF3D7_0705100|transcript|PF3D7_0705100.1|protein_coding||c.-831T>A|||||525|,A|upstream_gene_variant|MODIFIER|PF3D7_0705200|PF3D…	GT:AD:DP:GQ:PGT:PID:PL:PS	1|1:0,42:42:99:1|1:251445_T_A:1872,126,0:251445	C580Y	Pf3D7_07_v3251451	yes
Pf3D7_07_v3	251453	.	T	A	1914.06	PASS	AC=2;AF=1.00;AN=2;DP=44;ExcessHet=0.0000;FS=0.000;MLEAC=2;MLEAF=1.00;MQ=54.12;QD=31.98;SOR=4.664;ANN=A|upstream_gene_variant|MODIFIER|PF3D7_0705000|PF3D7_0705000|transcript|PF3D7_0705000.1|protein_coding||c.-1301A>T|||||851|,A|upstream_gene_variant|MODIFIER|PF3D7_0705100|PF3D7_0705100|transcript|PF3D7_0705100.1|protein_coding||c.-829T>A|||||523|,A|upstream_gene_variant|MODIFIER|PF3D7_0705200|PF3D…	GT:AD:DP:GQ:PGT:PID:PL:PS	1|1:0,43:43:99:1|1:251445_T_A:1928,129,0:251445	C580Y	Pf3D7_07_v3251453	yes
Pf3D7_07_v3	251455	.	T	A	1914.06	PASS	AC=2;AF=1.00;AN=2;DP=44;ExcessHet=0.0000;FS=0.000;MLEAC=2;MLEAF=1.00;MQ=54.12;QD=27.51;SOR=4.664;ANN=A|upstream_gene_variant|MODIFIER|PF3D7_0705000|PF3D7_0705000|transcript|PF3D7_0705000.1|protein_coding||c.-1303A>T|||||853|,A|upstream_gene_variant|MODIFIER|PF3D7_0705100|PF3D7_0705100|transcript|PF3D7_0705100.1|protein_coding||c.-827T>A|||||521|,A|upstream_gene_variant|MODIFIER|PF3D7_0705200|PF3D…	GT:AD:DP:GQ:PGT:PID:PL:PS	1|1:0,43:43:99:1|1:251445_T_A:1928,129,0:251445	C580Y	Pf3D7_07_v3251455	yes
Pf3D7_07_v3	290411	.	G	A	70.64	PASS	AC=1;AF=0.500;AN=2;BaseQRankSum=-7.040e-01;DP=33;ExcessHet=0.0000;FS=49.779;MLEAC=1;MLEAF=0.500;MQ=59.24;MQRankSum=1.22;QD=2.35;ReadPosRankSum=-3.511e+00;SOR=5.130;ANN=A|upstream_gene_variant|MODIFIER|PF3D7_0705700|PF3D7_0705700|transcript|PF3D7_0705700.1|protein_coding||c.-4245C>T|||||3448|,A|upstream_gene_variant|MODIFIER|PF3D7_0705800|PF3D7_0705800|transcript|PF3D7_0705800.1|protein_coding||c.…	GT:AD:DP:GQ:PL	0/1:18,12:30:78:78,0,488	C580Y	Pf3D7_07_v3290411	no
Pf3D7_07_v3	329417	.	C	T	71.64	PASS	AC=1;AF=0.500;AN=2;BaseQRankSum=-1.404e+00;DP=26;ExcessHet=0.0000;FS=5.518;MLEAC=1;MLEAF=0.500;MQ=60.00;MQRankSum=0.00;QD=3.41;ReadPosRankSum=-3.086e+00;SOR=2.252;ANN=T|upstream_gene_variant|MODIFIER|PF3D7_0706900|PF3D7_0706900|transcript|PF3D7_0706900.1|protein_coding||c.-2620G>A|||||2620|WARNING_TRANSCRIPT_MULTIPLE_STOP_CODONS,T|upstream_gene_variant|MODIFIER|PF3D7_0707100|PF3D7_0707100|transcr…	GT:AD:DP:GQ:PGT:PID:PL:PS	0|1:15,6:21:79:0|1:329417_C_T:79,0,565:329417	C580Y	Pf3D7_07_v3329417	no
Pf3D7_07_v3	329419	.	C	T	71.64	PASS	AC=1;AF=0.500;AN=2;BaseQRankSum=1.40;DP=24;ExcessHet=0.0000;FS=5.518;MLEAC=1;MLEAF=0.500;MQ=60.00;MQRankSum=0.00;QD=3.41;ReadPosRankSum=-2.806e+00;SOR=2.252;ANN=T|upstream_gene_variant|MODIFIER|PF3D7_0706900|PF3D7_0706900|transcript|PF3D7_0706900.1|protein_coding||c.-2622G>A|||||2622|WARNING_TRANSCRIPT_MULTIPLE_STOP_CODONS,T|upstream_gene_variant|MODIFIER|PF3D7_0707100|PF3D7_0707100|transcript|PF…	GT:AD:DP:GQ:PGT:PID:PL:PS	0|1:15,6:21:79:0|1:329417_C_T:79,0,565:329417	C580Y	Pf3D7_07_v3329419	no
Pf3D7_07_v3	337706	.	G	A	42.64	PASS	AC=1;AF=0.500;AN=2;BaseQRankSum=-1.840e-01;DP=18;ExcessHet=0.0000;FS=15.911;MLEAC=1;MLEAF=0.500;MQ=60.00;MQRankSum=0.00;QD=2.84;ReadPosRankSum=-3.080e-01;SOR=3.590;ANN=A|upstream_gene_variant|MODIFIER|PF3D7_0707200|PF3D7_0707200|transcript|PF3D7_0707200.1|protein_coding||c.-1381C>T|||||1119|,A|upstream_gene_variant|MODIFIER|PF3D7_0707300|PF3D7_0707300|transcript|PF3D7_0707300.1|protein_coding||c.…	GT:AD:DP:GQ:PL	0/1:10,5:15:50:50,0,268	C580Y	Pf3D7_07_v3337706	no
Pf3D7_07_v3	384018	.	G	A	10311.1	PASS	AC=2;AF=1.00;AN=2;DP=260;ExcessHet=0.0000;FS=0.000;MLEAC=2;MLEAF=1.00;MQ=60.00;QD=28.08;SOR=2.455;ANN=A|missense_variant|MODERATE|PF3D7_0708400|PF3D7_0708400|transcript|PF3D7_0708400.1|protein_coding|2/2|c.1642G>A|p.Ala548Thr|2785/4313|1642/2238|548/745||,A|downstream_gene_variant|MODIFIER|PF3D7_0708300|PF3D7_0708300|transcript|PF3D7_0708300.1|protein_coding||c.*4713G>A|||||4376|,A|downstream_gen…	GT:AD:DP:GQ:PL	1/1:0,241:241:99:10325,724,0	C580Y	Pf3D7_07_v3384018	yes
Pf3D7_07_v3	385306	.	T	A	103.64	PASS	AC=1;AF=0.500;AN=2;BaseQRankSum=0.055;DP=41;ExcessHet=0.0000;FS=18.451;MLEAC=1;MLEAF=0.500;MQ=60.00;MQRankSum=0.00;QD=2.73;ReadPosRankSum=-1.500e+00;SOR=4.487;ANN=A|3_prime_UTR_variant|MODIFIER|PF3D7_0708400|PF3D7_0708400|transcript|PF3D7_0708400.1|protein_coding|2/2|c.*692T>A|||||692|,A|3_prime_UTR_variant|MODIFIER|PF3D7_0708500|PF3D7_0708500|transcript|PF3D7_0708500.1|protein_coding|1/1|c.*277A…	GT:AD:DP:GQ:PGT:PID:PL:PS	0|1:29,9:38:99:0|1:385306_T_A:111,0,1052:385306	C580Y	Pf3D7_07_v3385306	no
Pf3D7_07_v3	385316	.	T	A	237.64	PASS	AC=1;AF=0.500;AN=2;BaseQRankSum=-1.957e+00;DP=40;ExcessHet=0.0000;FS=19.372;MLEAC=1;MLEAF=0.500;MQ=60.00;MQRankSum=0.00;QD=6.25;ReadPosRankSum=-2.704e+00;SOR=3.604;ANN=A|3_prime_UTR_variant|MODIFIER|PF3D7_0708400|PF3D7_0708400|transcript|PF3D7_0708400.1|protein_coding|2/2|c.*702T>A|||||702|,A|3_prime_UTR_variant|MODIFIER|PF3D7_0708500|PF3D7_0708500|transcript|PF3D7_0708500.1|protein_coding|1/1|c.…	GT:AD:DP:GQ:PL	0/1:26,12:38:99:245,0,746	C580Y	Pf3D7_07_v3385316	no
Pf3D7_07_v3	385319	.	T	A	93.64	PASS	AC=1;AF=0.500;AN=2;BaseQRankSum=-1.281e+00;DP=41;ExcessHet=0.0000;FS=19.227;MLEAC=1;MLEAF=0.500;MQ=60.00;MQRankSum=0.00;QD=2.46;ReadPosRankSum=-2.422e+00;SOR=4.404;ANN=A|3_prime_UTR_variant|MODIFIER|PF3D7_0708400|PF3D7_0708400|transcript|PF3D7_0708400.1|protein_coding|2/2|c.*705T>A|||||705|,A|3_prime_UTR_variant|MODIFIER|PF3D7_0708500|PF3D7_0708500|transcript|PF3D7_0708500.1|protein_coding|1/1|c.…	GT:AD:DP:GQ:PGT:PID:PL:PS	0|1:30,8:38:99:0|1:385306_T_A:101,0,1097:385306	C580Y	Pf3D7_07_v3385319	no
Pf3D7_07_v3	394845	.	C	T	132.64	PASS	AC=1;AF=0.500;AN=2;BaseQRankSum=-3.049e+00;DP=44;ExcessHet=0.0000;FS=54.785;MLEAC=1;MLEAF=0.500;MQ=60.00;MQRankSum=0.00;QD=3.32;ReadPosRankSum=-2.188e+00;SOR=5.130;ANN=T|5_prime_UTR_variant|MODIFIER|PF3D7_0708800|PF3D7_0708800|transcript|PF3D7_0708800.1|protein_coding|1/1|c.-866C>T|||||866|,T|upstream_gene_variant|MODIFIER|PF3D7_0708600|PF3D7_0708600|transcript|PF3D7_0708600.1|protein_coding||c.-…	GT:AD:DP:GQ:PGT:PID:PL:PS	0|1:28,12:40:99:0|1:394845_C_T:140,0,994:394845	C580Y	Pf3D7_07_v3394845	no
Pf3D7_07_v3	394850	.	C	T	97.64	PASS	AC=1;AF=0.500;AN=2;BaseQRankSum=-3.362e+00;DP=41;ExcessHet=0.0000;FS=50.247;MLEAC=1;MLEAF=0.500;MQ=60.00;MQRankSum=0.00;QD=2.44;ReadPosRankSum=-1.490e-01;SOR=4.796;ANN=T|5_prime_UTR_variant|MODIFIER|PF3D7_0708800|PF3D7_0708800|transcript|PF3D7_0708800.1|protein_coding|1/1|c.-861C>T|||||861|,T|upstream_gene_variant|MODIFIER|PF3D7_0708600|PF3D7_0708600|transcript|PF3D7_0708600.1|protein_coding||c.-…	GT:AD:DP:GQ:PGT:PID:PL:PS	0|1:30,10:40:99:0|1:394845_C_T:105,0,1088:394845	C580Y	Pf3D7_07_v3394850	no
Pf3D7_07_v3	398934	.	C	A	99.64	PASS	AC=1;AF=0.500;AN=2;BaseQRankSum=-3.160e-01;DP=43;ExcessHet=0.0000;FS=2.553;MLEAC=1;MLEAF=0.500;MQ=60.00;MQRankSum=0.00;QD=3.44;ReadPosRankSum=-1.800e-02;SOR=0.172;ANN=A|3_prime_UTR_variant|MODIFIER|PF3D7_0708800|PF3D7_0708800|transcript|PF3D7_0708800.1|protein_coding|1/1|c.*602C>A|||||602|,A|upstream_gene_variant|MODIFIER|PF3D7_0709000|PF3D7_0709000|transcript|PF3D7_0709000.1|protein_coding||c.-4…	GT:AD:DP:GQ:PL	0/1:20,9:34:99:107,0,389	C580Y	Pf3D7_07_v3398934	no
Pf3D7_07_v3	408937	.	T	A	568.64	PASS	AC=1;AF=0.500;AN=2;BaseQRankSum=1.28;DP=69;ExcessHet=0.0000;FS=30.592;MLEAC=1;MLEAF=0.500;MQ=59.36;MQRankSum=0.00;QD=11.85;ReadPosRankSum=-1.333e+00;SOR=1.810;ANN=A|missense_variant|MODERATE|PF3D7_0709100|PF3D7_0709100|transcript|PF3D7_0709100.1|protein_coding|1/1|c.723T>A|p.Asp241Glu|1120/4223|723/3747|241/1248||,A|upstream_gene_variant|MODIFIER|PF3D7_0709050|PF3D7_0709050|transcript|PF3D7_07090…	GT:AD:DP:GQ:PL	0/1:24,24:55:99:576,0,811	C580Y	Pf3D7_07_v3408937	no
Pf3D7_07_v3	421792	.	G	A	182.64	PASS	AC=1;AF=0.500;AN=2;BaseQRankSum=0.546;DP=65;ExcessHet=0.0000;FS=0.000;MLEAC=1;MLEAF=0.500;MQ=60.00;MQRankSum=0.00;QD=3.38;ReadPosRankSum=2.01;SOR=0.236;ANN=A|5_prime_UTR_variant|MODIFIER|PF3D7_0709300|PF3D7_0709300|transcript|PF3D7_0709300.1|protein_coding|1/1|c.-43C>T|||||43|,A|downstream_gene_variant|MODIFIER|PF3D7_0709400|PF3D7_0709400|transcript|PF3D7_0709400.1|protein_coding||c.*1444C>T|||||…	GT:AD:DP:GQ:PL	0/1:33,21:54:99:190,0,492	C580Y	Pf3D7_07_v3421792	yes
Pf3D7_07_v3	434743	.	G	A	102.64	PASS	AC=1;AF=0.500;AN=2;BaseQRankSum=1.63;DP=31;ExcessHet=0.0000;FS=8.101;MLEAC=1;MLEAF=0.500;MQ=60.00;MQRankSum=0.00;QD=3.80;ReadPosRankSum=-3.217e+00;SOR=2.704;ANN=A|upstream_gene_variant|MODIFIER|PF3D7_0709600|PF3D7_0709600|transcript|PF3D7_0709600.1|protein_coding||c.-985C>T|||||746|,A|upstream_gene_variant|MODIFIER|PF3D7_0709800|PF3D7_0709800|transcript|PF3D7_0709800.1|protein_coding||c.-3157G>A|…	GT:AD:DP:GQ:PGT:PID:PL:PS	0|1:20,7:27:99:0|1:434743_G_A:110,0,731:434743	C580Y	Pf3D7_07_v3434743	no
Pf3D7_07_v3	434747	.	T	A	94.64	PASS	AC=1;AF=0.500;AN=2;BaseQRankSum=-1.484e+00;DP=27;ExcessHet=0.0000;FS=5.557;MLEAC=1;MLEAF=0.500;MQ=60.00;MQRankSum=0.00;QD=3.64;ReadPosRankSum=-2.600e+00;SOR=2.419;ANN=A|upstream_gene_variant|MODIFIER|PF3D7_0709600|PF3D7_0709600|transcript|PF3D7_0709600.1|protein_coding||c.-989A>T|||||750|,A|upstream_gene_variant|MODIFIER|PF3D7_0709800|PF3D7_0709800|transcript|PF3D7_0709800.1|protein_coding||c.-31…	GT:AD:DP:GQ:PGT:PID:PL:PS	0|1:21,5:26:99:0|1:434743_G_A:102,0,790:434743	C580Y	Pf3D7_07_v3434747	no
Pf3D7_07_v3	445960	.	G	A	391.64	PASS	AC=1;AF=0.500;AN=2;BaseQRankSum=-3.416e+00;DP=64;ExcessHet=0.0000;FS=9.617;MLEAC=1;MLEAF=0.500;MQ=60.00;MQRankSum=0.00;QD=6.64;ReadPosRankSum=0.606;SOR=2.215;ANN=A|upstream_gene_variant|MODIFIER|PF3D7_0709900|PF3D7_0709900|transcript|PF3D7_0709900.1|protein_coding||c.-79C>T|||||9|,A|downstream_gene_variant|MODIFIER|PF3D7_0710000|PF3D7_0710000|transcript|PF3D7_0710000.1|protein_coding||c.*1555C>T|…	GT:AD:DP:GQ:PL	0/1:38,21:59:99:399,0,1083	C580Y	Pf3D7_07_v3445960	no
Pf3D7_07_v3	445977	.	G	A	73.64	PASS	AC=1;AF=0.500;AN=2;BaseQRankSum=-5.100e-01;DP=49;ExcessHet=0.0000;FS=10.705;MLEAC=1;MLEAF=0.500;MQ=60.00;MQRankSum=0.00;QD=3.88;ReadPosRankSum=0.095;SOR=1.598;ANN=A|upstream_gene_variant|MODIFIER|PF3D7_0709900|PF3D7_0709900|transcript|PF3D7_0709900.1|protein_coding||c.-96C>T|||||26|,A|downstream_gene_variant|MODIFIER|PF3D7_0710000|PF3D7_0710000|transcript|PF3D7_0710000.1|protein_coding||c.*1538C>…	GT:AD:DP:GQ:PL	0/1:7,12:24:81:81,0,996	C580Y	Pf3D7_07_v3445977	no
Pf3D7_07_v3	484599	.	T	A	336.64	PASS	AC=1;AF=0.500;AN=2;BaseQRankSum=0.057;DP=67;ExcessHet=0.0000;FS=16.730;MLEAC=1;MLEAF=0.500;MQ=60.00;MQRankSum=0.00;QD=6.01;ReadPosRankSum=-4.079e+00;SOR=3.883;ANN=A|5_prime_UTR_variant|MODIFIER|PF3D7_0710900|PF3D7_0710900|transcript|PF3D7_0710900.1|protein_coding|1/1|c.-239T>A|||||239|,A|upstream_gene_variant|MODIFIER|PF3D7_0710600|PF3D7_0710600|transcript|PF3D7_0710600.1|protein_coding||c.-5461A…	GT:AD:DP:GQ:PGT:PID:PL:PS	0|1:37,19:56:99:0|1:484599_T_A:344,0,1092:484599	C580Y	Pf3D7_07_v3484599	no
Pf3D7_07_v3	484602	.	G	A	335.64	PASS	AC=1;AF=0.500;AN=2;BaseQRankSum=-2.115e+00;DP=62;ExcessHet=0.0000;FS=16.730;MLEAC=1;MLEAF=0.500;MQ=60.00;MQRankSum=0.00;QD=5.99;ReadPosRankSum=-3.107e+00;SOR=3.883;ANN=A|5_prime_UTR_variant|MODIFIER|PF3D7_0710900|PF3D7_0710900|transcript|PF3D7_0710900.1|protein_coding|1/1|c.-236G>A|||||236|,A|upstream_gene_variant|MODIFIER|PF3D7_0710600|PF3D7_0710600|transcript|PF3D7_0710600.1|protein_coding||c.-…	GT:AD:DP:GQ:PGT:PID:PL:PS	0|1:37,19:56:99:0|1:484599_T_A:343,0,1092:484599	C580Y	Pf3D7_07_v3484602	no
Pf3D7_07_v3	486500	.	G	A	140.64	PASS	AC=1;AF=0.500;AN=2;BaseQRankSum=0.414;DP=8;ExcessHet=0.0000;FS=9.700;MLEAC=1;MLEAF=0.500;MQ=60.00;MQRankSum=0.00;QD=17.58;ReadPosRankSum=-1.350e-01;SOR=3.596;ANN=A|3_prime_UTR_variant|MODIFIER|PF3D7_0711000|PF3D7_0711000|transcript|PF3D7_0711000.1|protein_coding|3/3|c.*526C>T|||||781|,A|upstream_gene_variant|MODIFIER|PF3D7_0710700|PF3D7_0710700|transcript|PF3D7_0710700.1|protein_coding||c.-4526C>…	GT:AD:DP:GQ:PGT:PID:PL:PS	0|1:3,5:8:99:0|1:486500_G_A:148,0,111:486500	C580Y	Pf3D7_07_v3486500	no
Pf3D7_07_v3	486501	.	T	A	140.64	PASS	AC=1;AF=0.500;AN=2;BaseQRankSum=-5.660e-01;DP=8;ExcessHet=0.0000;FS=9.700;MLEAC=1;MLEAF=0.500;MQ=60.00;MQRankSum=0.00;QD=17.58;ReadPosRankSum=-9.210e-01;SOR=3.596;ANN=A|3_prime_UTR_variant|MODIFIER|PF3D7_0711000|PF3D7_0711000|transcript|PF3D7_0711000.1|protein_coding|3/3|c.*525A>T|||||780|,A|upstream_gene_variant|MODIFIER|PF3D7_0710700|PF3D7_0710700|transcript|PF3D7_0710700.1|protein_coding||c.-4…	GT:AD:DP:GQ:PGT:PID:PL:PS	0|1:3,5:8:99:0|1:486500_G_A:148,0,111:486500	C580Y	Pf3D7_07_v3486501	no
Pf3D7_07_v3	486506	.	T	A	140.64	PASS	AC=1;AF=0.500;AN=2;BaseQRankSum=-7.030e-01;DP=8;ExcessHet=0.0000;FS=9.700;MLEAC=1;MLEAF=0.500;MQ=60.00;MQRankSum=0.00;QD=17.58;ReadPosRankSum=-2.369e+00;SOR=3.596;ANN=A|3_prime_UTR_variant|MODIFIER|PF3D7_0711000|PF3D7_0711000|transcript|PF3D7_0711000.1|protein_coding|3/3|c.*520A>T|||||775|,A|upstream_gene_variant|MODIFIER|PF3D7_0710700|PF3D7_0710700|transcript|PF3D7_0710700.1|protein_coding||c.-4…	GT:AD:DP:GQ:PGT:PID:PL:PS	0|1:3,5:8:99:0|1:486500_G_A:148,0,111:486500	C580Y	Pf3D7_07_v3486506	no
Pf3D7_07_v3	511775	.	T	A	161.64	PASS	AC=1;AF=0.500;AN=2;BaseQRankSum=-3.414e+00;DP=80;ExcessHet=0.0000;FS=18.294;MLEAC=1;MLEAF=0.500;MQ=59.87;MQRankSum=0.578;QD=2.31;ReadPosRankSum=-1.910e+00;SOR=4.024;ANN=A|downstream_gene_variant|MODIFIER|PF3D7_0711500|PF3D7_0711500|transcript|PF3D7_0711500.1|protein_coding||c.*4464T>A|||||3911|,A|downstream_gene_variant|MODIFIER|PF3D7_0711600|PF3D7_0711600|transcript|PF3D7_0711600.1|lincRNA||n.*3…	GT:AD:DP:GQ:PGT:PID:PL:PS	0|1:54,16:70:99:0|1:511775_T_A:169,0,1693:511775	C580Y	Pf3D7_07_v3511775	no
Pf3D7_07_v3	511779	.	T	A	253.64	PASS	AC=1;AF=0.500;AN=2;BaseQRankSum=-3.442e+00;DP=81;ExcessHet=0.0000;FS=21.460;MLEAC=1;MLEAF=0.500;MQ=59.88;MQRankSum=0.627;QD=3.68;ReadPosRankSum=-1.888e+00;SOR=4.401;ANN=A|downstream_gene_variant|MODIFIER|PF3D7_0711500|PF3D7_0711500|transcript|PF3D7_0711500.1|protein_coding||c.*4468T>A|||||3915|,A|downstream_gene_variant|MODIFIER|PF3D7_0711600|PF3D7_0711600|transcript|PF3D7_0711600.1|lincRNA||n.*3…	GT:AD:DP:GQ:PGT:PID:PL:PS	0|1:51,18:69:99:0|1:511775_T_A:261,0,1504:511775	C580Y	Pf3D7_07_v3511779	no
Pf3D7_07_v3	644737	.	C	T	160.64	PASS	AC=1;AF=0.500;AN=2;BaseQRankSum=1.82;DP=70;ExcessHet=0.0000;FS=0.000;MLEAC=1;MLEAF=0.500;MQ=60.00;MQRankSum=0.00;QD=2.55;ReadPosRankSum=-1.494e+00;SOR=0.821;ANN=T|upstream_gene_variant|MODIFIER|PF3D7_0713900|PF3D7_0713900|transcript|PF3D7_0713900.1|protein_coding||c.-6961G>A|||||3507|,T|upstream_gene_variant|MODIFIER|PF3D7_0714000|PF3D7_0714000|transcript|PF3D7_0714000.1|protein_coding||c.-1265G>…	GT:AD:DP:GQ:PL	0/1:41,22:63:99:168,0,496	C580Y	Pf3D7_07_v3644737	no
Pf3D7_07_v3	664764	.	T	A	229.64	PASS	AC=1;AF=0.500;AN=2;BaseQRankSum=-2.719e+00;DP=52;ExcessHet=0.0000;FS=2.488;MLEAC=1;MLEAF=0.500;MQ=60.00;MQRankSum=0.00;QD=4.89;ReadPosRankSum=-9.900e-01;SOR=1.808;ANN=A|5_prime_UTR_variant|MODIFIER|PF3D7_0714500|PF3D7_0714500|transcript|PF3D7_0714500.1|protein_coding|1/1|c.-192T>A|||||192|,A|upstream_gene_variant|MODIFIER|PF3D7_0714400|PF3D7_0714400|transcript|PF3D7_0714400.1|protein_coding||c.-1…	GT:AD:DP:GQ:PGT:PID:PL:PS	0|1:34,13:47:99:0|1:664764_T_A:237,0,1005:664764	C580Y	Pf3D7_07_v3664764	no
Pf3D7_07_v3	664767	.	T	A	214.64	PASS	AC=1;AF=0.500;AN=2;BaseQRankSum=-2.918e+00;DP=48;ExcessHet=0.0000;FS=2.514;MLEAC=1;MLEAF=0.500;MQ=60.00;MQRankSum=0.00;QD=4.77;ReadPosRankSum=-1.098e+00;SOR=1.739;ANN=A|5_prime_UTR_variant|MODIFIER|PF3D7_0714500|PF3D7_0714500|transcript|PF3D7_0714500.1|protein_coding|1/1|c.-189T>A|||||189|,A|upstream_gene_variant|MODIFIER|PF3D7_0714400|PF3D7_0714400|transcript|PF3D7_0714400.1|protein_coding||c.-1…	GT:AD:DP:GQ:PGT:PID:PL:PS	0|1:33,12:45:99:0|1:664764_T_A:222,0,987:664764	C580Y	Pf3D7_07_v3664767	no
Pf3D7_07_v3	664772	.	T	A	219.64	PASS	AC=1;AF=0.500;AN=2;BaseQRankSum=-1.792e+00;DP=43;ExcessHet=0.0000;FS=5.235;MLEAC=1;MLEAF=0.500;MQ=60.00;MQRankSum=0.00;QD=5.11;ReadPosRankSum=-1.713e+00;SOR=2.235;ANN=A|5_prime_UTR_variant|MODIFIER|PF3D7_0714500|PF3D7_0714500|transcript|PF3D7_0714500.1|protein_coding|1/1|c.-184T>A|||||184|,A|upstream_gene_variant|MODIFIER|PF3D7_0714400|PF3D7_0714400|transcript|PF3D7_0714400.1|protein_coding||c.-1…	GT:AD:DP:GQ:PGT:PID:PL:PS	0|1:31,12:43:99:0|1:664764_T_A:227,0,954:664764	C580Y	Pf3D7_07_v3664772	no
Pf3D7_07_v3	706894	.	C	T	47.64	PASS	AC=1;AF=0.500;AN=2;BaseQRankSum=0.480;DP=24;ExcessHet=0.0000;FS=10.160;MLEAC=1;MLEAF=0.500;MQ=59.30;MQRankSum=-2.003e+00;QD=2.17;ReadPosRankSum=0.851;SOR=3.245;ANN=T|upstream_gene_variant|MODIFIER|PF3D7_0716200|PF3D7_0716200|transcript|PF3D7_0716200.1|protein_coding||c.-5575C>T|||||4926|,T|downstream_gene_variant|MODIFIER|PF3D7_0716000|PF3D7_0716000|transcript|PF3D7_0716000.1|protein_coding||c.*3…	GT:AD:DP:GQ:PGT:PID:PL:PS	0|1:18,4:22:55:0|1:706894_C_T:55,0,645:706894	C580Y	Pf3D7_07_v3706894	no
Pf3D7_07_v3	715132	.	A	T	168.64	PASS	AC=1;AF=0.500;AN=2;BaseQRankSum=-2.078e+00;DP=58;ExcessHet=0.0000;FS=7.819;MLEAC=1;MLEAF=0.500;MQ=60.00;MQRankSum=0.00;QD=3.12;ReadPosRankSum=-2.266e+00;SOR=2.613;ANN=T|upstream_gene_variant|MODIFIER|PF3D7_0716100|PF3D7_0716100|transcript|PF3D7_0716100.1|protein_coding||c.-4224T>A|||||3933|,T|upstream_gene_variant|MODIFIER|PF3D7_0716300|PF3D7_0716300|transcript|PF3D7_0716300.1|protein_coding||c.-…	GT:AD:DP:GQ:PL	0/1:36,18:54:99:176,0,888	C580Y	Pf3D7_07_v3715132	no
Pf3D7_07_v3	739603	.	T	A	170.64	PASS	AC=1;AF=0.500;AN=2;BaseQRankSum=-3.260e+00;DP=24;ExcessHet=0.0000;FS=12.842;MLEAC=1;MLEAF=0.500;MQ=60.00;MQRankSum=0.00;QD=7.42;ReadPosRankSum=-6.800e-02;SOR=4.174;ANN=A|upstream_gene_variant|MODIFIER|PF3D7_0717100|PF3D7_0717100|transcript|PF3D7_0717100.1|protein_coding||c.-2407T>A|||||2006|,A|downstream_gene_variant|MODIFIER|PF3D7_0716900|PF3D7_0716900|transcript|PF3D7_0716900.1|protein_coding||…	GT:AD:DP:GQ:PGT:PID:PL:PS	0|1:15,8:23:99:0|1:739603_T_A:178,0,559:739603	C580Y	Pf3D7_07_v3739603	no
Pf3D7_07_v3	739605	.	T	A	170.64	PASS	AC=1;AF=0.500;AN=2;BaseQRankSum=-1.499e+00;DP=25;ExcessHet=0.0000;FS=12.842;MLEAC=1;MLEAF=0.500;MQ=60.00;MQRankSum=0.00;QD=7.42;ReadPosRankSum=0.247;SOR=4.174;ANN=A|upstream_gene_variant|MODIFIER|PF3D7_0717100|PF3D7_0717100|transcript|PF3D7_0717100.1|protein_coding||c.-2405T>A|||||2004|,A|downstream_gene_variant|MODIFIER|PF3D7_0716900|PF3D7_0716900|transcript|PF3D7_0716900.1|protein_coding||c.*22…	GT:AD:DP:GQ:PGT:PID:PL:PS	0|1:15,8:23:99:0|1:739603_T_A:178,0,559:739603	C580Y	Pf3D7_07_v3739605	no
Pf3D7_07_v3	741611	.	C	A	35.64	PASS	AC=1;AF=0.500;AN=2;BaseQRankSum=-8.460e-01;DP=16;ExcessHet=0.0000;FS=0.000;MLEAC=1;MLEAF=0.500;MQ=58.49;MQRankSum=0.00;QD=2.74;ReadPosRankSum=0.669;SOR=1.609;ANN=A|5_prime_UTR_variant|MODIFIER|PF3D7_0717100|PF3D7_0717100|transcript|PF3D7_0717100.1|protein_coding|1/2|c.-399C>A|||||399|,A|downstream_gene_variant|MODIFIER|PF3D7_0716900|PF3D7_0716900|transcript|PF3D7_0716900.1|protein_coding||c.*4273…	GT:AD:DP:GQ:PL	0/1:7,6:13:43:43,0,145	C580Y	Pf3D7_07_v3741611	no
Pf3D7_07_v3	847721	.	T	A	315.64	PASS	AC=1;AF=0.500;AN=2;BaseQRankSum=-1.141e+00;DP=65;ExcessHet=0.0000;FS=2.045;MLEAC=1;MLEAF=0.500;MQ=53.15;MQRankSum=-5.330e-01;QD=6.58;ReadPosRankSum=-1.099e+00;SOR=1.364;ANN=A|3_prime_UTR_variant|MODIFIER|PF3D7_0719300|PF3D7_0719300|transcript|PF3D7_0719300.1|protein_coding|1/1|c.*128T>A|||||128|,A|downstream_gene_variant|MODIFIER|PF3D7_0719200|PF3D7_0719200|transcript|PF3D7_0719200.1|protein_codi…	GT:AD:DP:GQ:PL	0/1:18,30:48:99:323,0,227	C580Y	Pf3D7_07_v3847721	yes
Pf3D7_07_v3	847769	.	T	A	327.64	PASS	AC=1;AF=0.500;AN=2;BaseQRankSum=-2.840e-01;DP=36;ExcessHet=0.0000;FS=43.858;MLEAC=1;MLEAF=0.500;MQ=45.20;MQRankSum=-1.461e+00;QD=18.20;ReadPosRankSum=1.16;SOR=4.605;ANN=A|3_prime_UTR_variant|MODIFIER|PF3D7_0719300|PF3D7_0719300|transcript|PF3D7_0719300.1|protein_coding|1/1|c.*176T>A|||||176|,A|downstream_gene_variant|MODIFIER|PF3D7_0719200|PF3D7_0719200|transcript|PF3D7_0719200.1|protein_coding||…	GT:AD:DP:GQ:PGT:PID:PL:PS	0|1:9,9:18:99:0|1:847769_T_A:335,0,351:847769	C580Y	Pf3D7_07_v3847769	no
Pf3D7_07_v3	847773	.	T	A	327.64	PASS	AC=1;AF=0.500;AN=2;BaseQRankSum=-4.370e-01;DP=35;ExcessHet=0.0000;FS=43.858;MLEAC=1;MLEAF=0.500;MQ=44.71;MQRankSum=-1.461e+00;QD=18.20;ReadPosRankSum=-1.603e+00;SOR=4.605;ANN=A|3_prime_UTR_variant|MODIFIER|PF3D7_0719300|PF3D7_0719300|transcript|PF3D7_0719300.1|protein_coding|1/1|c.*180T>A|||||180|,A|downstream_gene_variant|MODIFIER|PF3D7_0719200|PF3D7_0719200|transcript|PF3D7_0719200.1|protein_co…	GT:AD:DP:GQ:PGT:PID:PL:PS	0|1:9,9:18:99:0|1:847769_T_A:335,0,351:847769	C580Y	Pf3D7_07_v3847773	no
Pf3D7_07_v3	847776	.	T	A	289.64	PASS	AC=1;AF=0.500;AN=2;BaseQRankSum=1.20;DP=35;ExcessHet=0.0000;FS=43.858;MLEAC=1;MLEAF=0.500;MQ=44.71;MQRankSum=-1.590e+00;QD=17.04;ReadPosRankSum=-2.947e+00;SOR=4.395;ANN=A|3_prime_UTR_variant|MODIFIER|PF3D7_0719300|PF3D7_0719300|transcript|PF3D7_0719300.1|protein_coding|1/1|c.*183T>A|||||183|,A|downstream_gene_variant|MODIFIER|PF3D7_0719200|PF3D7_0719200|transcript|PF3D7_0719200.1|protein_coding||…	GT:AD:DP:GQ:PGT:PID:PL:PS	0|1:9,8:17:99:0|1:847769_T_A:297,0,354:847769	C580Y	Pf3D7_07_v3847776	no
Pf3D7_07_v3	856742	.	C	T	71.64	PASS	AC=1;AF=0.500;AN=2;BaseQRankSum=-6.520e-01;DP=7;ExcessHet=0.0000;FS=3.680;MLEAC=1;MLEAF=0.500;MQ=60.00;MQRankSum=0.00;QD=10.23;ReadPosRankSum=0.00;SOR=2.833;ANN=T|5_prime_UTR_variant|MODIFIER|PF3D7_0719500|PF3D7_0719500|transcript|PF3D7_0719500.1|protein_coding|1/3|c.-88G>A|||||88|,T|upstream_gene_variant|MODIFIER|PF3D7_0719400|PF3D7_0719400|transcript|PF3D7_0719400.1|protein_coding||c.-3149G>A||…	GT:AD:DP:GQ:PGT:PID:PL:PS	0|1:4,3:7:79:0|1:856742_C_T:79,0,124:856742	C580Y	Pf3D7_07_v3856742	no
Pf3D7_07_v3	856745	.	C	T	71.64	PASS	AC=1;AF=0.500;AN=2;BaseQRankSum=-6.520e-01;DP=7;ExcessHet=0.0000;FS=3.680;MLEAC=1;MLEAF=0.500;MQ=60.00;MQRankSum=0.00;QD=10.23;ReadPosRankSum=0.00;SOR=2.833;ANN=T|5_prime_UTR_variant|MODIFIER|PF3D7_0719500|PF3D7_0719500|transcript|PF3D7_0719500.1|protein_coding|1/3|c.-91G>A|||||91|,T|upstream_gene_variant|MODIFIER|PF3D7_0719400|PF3D7_0719400|transcript|PF3D7_0719400.1|protein_coding||c.-3152G>A||…	GT:AD:DP:GQ:PGT:PID:PL:PS	0|1:4,3:7:79:0|1:856742_C_T:79,0,124:856742	C580Y	Pf3D7_07_v3856745	no
Pf3D7_07_v3	856748	.	A	T	74.64	PASS	AC=1;AF=0.500;AN=2;BaseQRankSum=-8.420e-01;DP=7;ExcessHet=0.0000;FS=0.000;MLEAC=1;MLEAF=0.500;MQ=56.23;MQRankSum=0.00;QD=12.44;ReadPosRankSum=-5.980e-01;SOR=2.093;ANN=T|5_prime_UTR_variant|MODIFIER|PF3D7_0719500|PF3D7_0719500|transcript|PF3D7_0719500.1|protein_coding|1/3|c.-94T>A|||||94|,T|upstream_gene_variant|MODIFIER|PF3D7_0719400|PF3D7_0719400|transcript|PF3D7_0719400.1|protein_coding||c.-315…	GT:AD:DP:GQ:PGT:PID:PL:PS	0|1:3,3:6:82:0|1:856742_C_T:82,0,82:856742	C580Y	Pf3D7_07_v3856748	no
Pf3D7_07_v3	861443	.	C	A	179.64	PASS	AC=1;AF=0.500;AN=2;BaseQRankSum=-1.580e+00;DP=20;ExcessHet=0.0000;FS=19.651;MLEAC=1;MLEAF=0.500;MQ=58.81;MQRankSum=-2.130e+00;QD=8.98;ReadPosRankSum=-6.610e-01;SOR=3.896;ANN=A|5_prime_UTR_variant|MODIFIER|PF3D7_0719700|PF3D7_0719700|transcript|PF3D7_0719700.1|protein_coding|1/3|c.-140C>A|||||140|,A|upstream_gene_variant|MODIFIER|PF3D7_0719500|PF3D7_0719500|transcript|PF3D7_0719500.1|protein_codin…	GT:AD:DP:GQ:PGT:PID:PL:PS	0|1:14,6:20:99:0|1:861443_C_A:187,0,531:861443	C580Y	Pf3D7_07_v3861443	no
Pf3D7_07_v3	861448	.	C	A	182.64	PASS	AC=1;AF=0.500;AN=2;BaseQRankSum=-4.700e-02;DP=19;ExcessHet=0.0000;FS=19.651;MLEAC=1;MLEAF=0.500;MQ=59.00;MQRankSum=-2.626e+00;QD=9.61;ReadPosRankSum=-1.829e+00;SOR=3.897;ANN=A|5_prime_UTR_variant|MODIFIER|PF3D7_0719700|PF3D7_0719700|transcript|PF3D7_0719700.1|protein_coding|1/3|c.-135C>A|||||135|,A|upstream_gene_variant|MODIFIER|PF3D7_0719500|PF3D7_0719500|transcript|PF3D7_0719500.1|protein_codin…	GT:AD:DP:GQ:PGT:PID:PL:PS	0|1:13,6:19:99:0|1:861443_C_A:190,0,493:861443	C580Y	Pf3D7_07_v3861448	no
Pf3D7_07_v3	861453	.	G	A	185.64	PASS	AC=1;AF=0.500;AN=2;BaseQRankSum=-3.550e-01;DP=18;ExcessHet=0.0000;FS=20.434;MLEAC=1;MLEAF=0.500;MQ=58.95;MQRankSum=-2.526e+00;QD=10.31;ReadPosRankSum=-2.871e+00;SOR=3.895;ANN=A|5_prime_UTR_variant|MODIFIER|PF3D7_0719700|PF3D7_0719700|transcript|PF3D7_0719700.1|protein_coding|1/3|c.-130G>A|||||130|,A|upstream_gene_variant|MODIFIER|PF3D7_0719500|PF3D7_0719500|transcript|PF3D7_0719500.1|protein_codi…	GT:AD:DP:GQ:PGT:PID:PL:PS	0|1:12,6:18:99:0|1:861443_C_A:193,0,486:861443	C580Y	Pf3D7_07_v3861453	no
Pf3D7_07_v3	861458	.	G	A	146.64	PASS	AC=1;AF=0.500;AN=2;BaseQRankSum=-7.100e-02;DP=16;ExcessHet=0.0000;FS=15.911;MLEAC=1;MLEAF=0.500;MQ=58.82;MQRankSum=-2.663e+00;QD=9.16;ReadPosRankSum=-2.764e+00;SOR=3.589;ANN=A|5_prime_UTR_variant|MODIFIER|PF3D7_0719700|PF3D7_0719700|transcript|PF3D7_0719700.1|protein_coding|1/3|c.-125G>A|||||125|,A|upstream_gene_variant|MODIFIER|PF3D7_0719500|PF3D7_0719500|transcript|PF3D7_0719500.1|protein_codin…	GT:AD:DP:GQ:PGT:PID:PL:PS	0|1:11,5:16:99:0|1:861443_C_A:154,0,447:861443	C580Y	Pf3D7_07_v3861458	no
Pf3D7_07_v3	888692	.	T	A	439.64	PASS	AC=1;AF=0.500;AN=2;BaseQRankSum=-2.292e+00;DP=52;ExcessHet=0.0000;FS=58.400;MLEAC=1;MLEAF=0.500;MQ=59.15;MQRankSum=-1.001e+00;QD=10.99;ReadPosRankSum=-2.920e+00;SOR=5.992;ANN=A|upstream_gene_variant|MODIFIER|PF3D7_0720700|PF3D7_0720700|transcript|PF3D7_0720700.1|protein_coding||c.-2991T>A|||||1191|,A|downstream_gene_variant|MODIFIER|PF3D7_0720400|PF3D7_0720400|transcript|PF3D7_0720400.1|protein_c…	GT:AD:DP:GQ:PGT:PID:PL:PS	0|1:21,19:40:99:1|0:888669_A_T:447,0,685:888669	C580Y	Pf3D7_07_v3888692	no
Pf3D7_07_v3	925847	.	C	T	162.64	PASS	AC=1;AF=0.500;AN=2;BaseQRankSum=-1.085e+00;DP=50;ExcessHet=0.0000;FS=1.172;MLEAC=1;MLEAF=0.500;MQ=60.00;MQRankSum=0.00;QD=3.97;ReadPosRankSum=-2.166e+00;SOR=0.805;ANN=T|upstream_gene_variant|MODIFIER|PF3D7_0721200|PF3D7_0721200|transcript|PF3D7_0721200.1|protein_coding||c.-5031G>A|||||4789|,T|upstream_gene_variant|MODIFIER|PF3D7_0721400|PF3D7_0721400|transcript|PF3D7_0721400.1|protein_coding||c.-…	GT:AD:DP:GQ:PL	0/1:21,20:43:99:170,0,486	C580Y	Pf3D7_07_v3925847	yes
Pf3D7_07_v3	939958	.	A	T	173.64	PASS	AC=1;AF=0.500;AN=2;BaseQRankSum=-5.197e+00;DP=84;ExcessHet=0.0000;FS=46.745;MLEAC=1;MLEAF=0.500;MQ=60.00;MQRankSum=0.00;QD=2.35;ReadPosRankSum=-3.230e-01;SOR=6.112;ANN=T|missense_variant|MODERATE|PF3D7_0721900|PF3D7_0721900|transcript|PF3D7_0721900.1|protein_coding|4/5|c.125T>A|p.Ile42Lys|500/1043|125/237|42/78||,T|upstream_gene_variant|MODIFIER|PF3D7_0722000|PF3D7_0722000|transcript|PF3D7_072200…	GT:AD:DP:GQ:PL	0/1:48,26:74:99:181,0,1420	C580Y	Pf3D7_07_v3939958	no
Pf3D7_07_v3	960296	.	C	T	131.64	PASS	AC=1;AF=0.500;AN=2;BaseQRankSum=-7.230e-01;DP=23;ExcessHet=0.0000;FS=0.000;MLEAC=1;MLEAF=0.500;MQ=58.89;MQRankSum=-1.005e+00;QD=6.93;ReadPosRankSum=1.49;SOR=0.787;ANN=T|synonymous_variant|LOW|PF3D7_0722600|PF3D7_0722600|transcript|PF3D7_0722600.1|protein_coding|1/1|c.399G>A|p.Lys133Lys|1045/2989|399/1809|133/602||,T|upstream_gene_variant|MODIFIER|PF3D7_0722500|PF3D7_0722500|transcript|PF3D7_07225…	GT:AD:DP:GQ:PL	0/1:11,8:20:99:139,0,228	C580Y	Pf3D7_07_v3960296	no
Pf3D7_07_v3	993020	.	A	T	61.64	PASS	AC=1;AF=0.500;AN=2;BaseQRankSum=-1.802e+00;DP=39;ExcessHet=0.0000;FS=0.000;MLEAC=1;MLEAF=0.500;MQ=60.00;MQRankSum=0.00;QD=2.47;ReadPosRankSum=-2.002e+00;SOR=1.255;ANN=T|5_prime_UTR_variant|MODIFIER|PF3D7_0723800|PF3D7_0723800|transcript|PF3D7_0723800.1|protein_coding|1/4|c.-212A>T|||||212|,T|downstream_gene_variant|MODIFIER|PF3D7_0723700|PF3D7_0723700|transcript|PF3D7_0723700.1|protein_coding||c.…	GT:AD:DP:GQ:PL	0/1:11,14:29:69:69,0,351	C580Y	Pf3D7_07_v3993020	yes
Pf3D7_07_v3	1000775	.	T	A	217.64	PASS	AC=1;AF=0.500;AN=2;BaseQRankSum=2.56;DP=85;ExcessHet=0.0000;FS=24.095;MLEAC=1;MLEAF=0.500;MQ=59.68;MQRankSum=-1.799e+00;QD=2.94;ReadPosRankSum=-3.274e+00;SOR=4.457;ANN=A|downstream_gene_variant|MODIFIER|PF3D7_0723800|PF3D7_0723800|transcript|PF3D7_0723800.1|protein_coding||c.*542T>A|||||443|,A|intron_variant|MODIFIER|PF3D7_0723900|PF3D7_0723900|transcript|PF3D7_0723900.1|protein_coding|3/3|c.3616…	GT:AD:DP:GQ:PGT:PID:PL:PS	0|1:57,17:74:99:0|1:1000775_T_A:225,0,2049:1000775	C580Y	Pf3D7_07_v31000775	no
Pf3D7_07_v3	1000781	.	T	A	206.64	PASS	AC=1;AF=0.500;AN=2;BaseQRankSum=1.82;DP=69;ExcessHet=0.0000;FS=21.732;MLEAC=1;MLEAF=0.500;MQ=59.61;MQRankSum=-1.942e+00;QD=3.23;ReadPosRankSum=-4.260e+00;SOR=4.290;ANN=A|downstream_gene_variant|MODIFIER|PF3D7_0723800|PF3D7_0723800|transcript|PF3D7_0723800.1|protein_coding||c.*548T>A|||||449|,A|intron_variant|MODIFIER|PF3D7_0723900|PF3D7_0723900|transcript|PF3D7_0723900.1|protein_coding|3/3|c.3616…	GT:AD:DP:GQ:PGT:PID:PL:PS	0|1:51,13:64:99:0|1:1000775_T_A:214,0,1936:1000775	C580Y	Pf3D7_07_v31000781	no
Pf3D7_07_v3	1000784	.	T	A	152.64	PASS	AC=1;AF=0.500;AN=2;BaseQRankSum=1.24;DP=67;ExcessHet=0.0000;FS=16.290;MLEAC=1;MLEAF=0.500;MQ=59.60;MQRankSum=-2.214e+00;QD=2.50;ReadPosRankSum=-3.768e+00;SOR=3.816;ANN=A|downstream_gene_variant|MODIFIER|PF3D7_0723800|PF3D7_0723800|transcript|PF3D7_0723800.1|protein_coding||c.*551T>A|||||452|,A|intron_variant|MODIFIER|PF3D7_0723900|PF3D7_0723900|transcript|PF3D7_0723900.1|protein_coding|3/3|c.3616…	GT:AD:DP:GQ:PGT:PID:PL:PS	0|1:51,10:61:99:0|1:1000775_T_A:160,0,1945:1000775	C580Y	Pf3D7_07_v31000784	no
Pf3D7_07_v3	1012428	.	C	T	179.04	PASS	AC=2;AF=1.00;AN=2;BaseQRankSum=0.887;DP=9;ExcessHet=0.0000;FS=0.000;MLEAC=2;MLEAF=1.00;MQ=51.59;MQRankSum=-6.740e-01;QD=22.38;ReadPosRankSum=-4.890e-01;SOR=2.833;ANN=T|3_prime_UTR_variant|MODIFIER|PF3D7_0724100|PF3D7_0724100|transcript|PF3D7_0724100.1|protein_coding|2/2|c.*867G>A|||||867|,T|downstream_gene_variant|MODIFIER|PF3D7_0724000|PF3D7_0724000|transcript|PF3D7_0724000.1|protein_coding||c.*…	GT:AD:DP:GQ:PGT:PID:PL:PS	1|1:1,7:8:13:1|1:1012428_C_T:193,13,0:1012428	C580Y	Pf3D7_07_v31012428	no
Pf3D7_07_v3	1012431	.	G	T	191.96	PASS	AC=2;AF=1.00;AN=2;BaseQRankSum=0.489;DP=10;ExcessHet=0.0000;FS=0.000;MLEAC=2;MLEAF=1.00;MQ=50.80;MQRankSum=-7.650e-01;QD=21.33;ReadPosRankSum=-4.890e-01;SOR=3.056;ANN=T|3_prime_UTR_variant|MODIFIER|PF3D7_0724100|PF3D7_0724100|transcript|PF3D7_0724100.1|protein_coding|2/2|c.*864C>A|||||864|,T|downstream_gene_variant|MODIFIER|PF3D7_0724000|PF3D7_0724000|transcript|PF3D7_0724000.1|protein_coding||c.…	GT:AD:DP:GQ:PGT:PID:PL:PS	1|1:1,8:9:15:1|1:1012428_C_T:206,15,0:1012428	C580Y	Pf3D7_07_v31012431	no
Pf3D7_07_v3	1012448	.	G	T	191.96	PASS	AC=2;AF=1.00;AN=2;BaseQRankSum=1.59;DP=10;ExcessHet=0.0000;FS=0.000;MLEAC=2;MLEAF=1.00;MQ=50.80;MQRankSum=-7.650e-01;QD=21.33;ReadPosRankSum=-1.221e+00;SOR=3.056;ANN=T|3_prime_UTR_variant|MODIFIER|PF3D7_0724100|PF3D7_0724100|transcript|PF3D7_0724100.1|protein_coding|2/2|c.*847C>A|||||847|,T|downstream_gene_variant|MODIFIER|PF3D7_0724000|PF3D7_0724000|transcript|PF3D7_0724000.1|protein_coding||c.*…	GT:AD:DP:GQ:PGT:PID:PL:PS	1|1:1,8:9:15:1|1:1012428_C_T:206,15,0:1012428	C580Y	Pf3D7_07_v31012448	no
Pf3D7_07_v3	1023591	.	C	T	330.64	PASS	AC=1;AF=0.500;AN=2;BaseQRankSum=-2.364e+00;DP=102;ExcessHet=0.0000;FS=9.131;MLEAC=1;MLEAF=0.500;MQ=60.00;MQRankSum=0.00;QD=4.59;ReadPosRankSum=-1.716e+00;SOR=1.808;ANN=T|upstream_gene_variant|MODIFIER|PF3D7_0724200|PF3D7_0724200|transcript|PF3D7_0724200.1|protein_coding||c.-2924G>A|||||2774|,T|upstream_gene_variant|MODIFIER|PF3D7_0724400|PF3D7_0724400|transcript|PF3D7_0724400.1|protein_coding||c.…	GT:AD:DP:GQ:PL	0/1:49,23:79:99:338,0,1578	C580Y	Pf3D7_07_v31023591	yes
Pf3D7_07_v3	1037391	.	C	T	220.64	PASS	AC=1;AF=0.500;AN=2;BaseQRankSum=-5.430e-01;DP=32;ExcessHet=0.0000;FS=1.527;MLEAC=1;MLEAF=0.500;MQ=60.00;MQRankSum=0.00;QD=7.88;ReadPosRankSum=1.54;SOR=0.883;ANN=T|missense_variant|MODERATE|PF3D7_0724700|PF3D7_0724700|transcript|PF3D7_0724700.1|protein_coding|2/5|c.8474G>A|p.Arg2825Lys|8719/11439|8474/10470|2825/3489||,T|upstream_gene_variant|MODIFIER|PF3D7_0724600|PF3D7_0724600|transcript|PF3D7_0…	GT:AD:DP:GQ:PGT:PID:PL:PS	0|1:16,12:28:99:0|1:1037377_A_ATTTTTTT:228,0,274:1037377	C580Y	Pf3D7_07_v31037391	no
Pf3D7_07_v3	1037396	.	G	T	148.64	PASS	AC=1;AF=0.500;AN=2;BaseQRankSum=-1.731e+00;DP=33;ExcessHet=0.0000;FS=4.675;MLEAC=1;MLEAF=0.500;MQ=60.00;MQRankSum=0.00;QD=6.76;ReadPosRankSum=0.940;SOR=2.303;ANN=T|missense_variant|MODERATE|PF3D7_0724700|PF3D7_0724700|transcript|PF3D7_0724700.1|protein_coding|2/5|c.8469C>A|p.Asn2823Lys|8714/11439|8469/10470|2823/3489||,T|upstream_gene_variant|MODIFIER|PF3D7_0724600|PF3D7_0724600|transcript|PF3D7_…	GT:AD:DP:GQ:PL	0/1:14,8:24:99:156,0,508	C580Y	Pf3D7_07_v31037396	no
Pf3D7_07_v3	1051227	.	T	A	162.64	PASS	AC=1;AF=0.500;AN=2;BaseQRankSum=-3.682e+00;DP=49;ExcessHet=0.0000;FS=8.768;MLEAC=1;MLEAF=0.500;MQ=58.47;MQRankSum=0.00;QD=5.25;ReadPosRankSum=0.290;SOR=3.056;ANN=A|upstream_gene_variant|MODIFIER|PF3D7_0724700|PF3D7_0724700|transcript|PF3D7_0724700.1|protein_coding||c.-5118A>T|||||4873|,A|upstream_gene_variant|MODIFIER|PF3D7_0724800|PF3D7_0724800|transcript|PF3D7_0724800.1|protein_coding||c.-1865A…	GT:AD:DP:GQ:PGT:PID:PL:PS	0|1:20,11:31:99:0|1:1051227_T_A:170,0,707:1051227	C580Y	Pf3D7_07_v31051227	no
Pf3D7_07_v3	1051229	.	T	A	162.64	PASS	AC=1;AF=0.500;AN=2;BaseQRankSum=-3.064e+00;DP=44;ExcessHet=0.0000;FS=8.768;MLEAC=1;MLEAF=0.500;MQ=59.02;MQRankSum=0.00;QD=5.25;ReadPosRankSum=0.165;SOR=3.056;ANN=A|upstream_gene_variant|MODIFIER|PF3D7_0724700|PF3D7_0724700|transcript|PF3D7_0724700.1|protein_coding||c.-5120A>T|||||4875|,A|upstream_gene_variant|MODIFIER|PF3D7_0724800|PF3D7_0724800|transcript|PF3D7_0724800.1|protein_coding||c.-1867A…	GT:AD:DP:GQ:PGT:PID:PL:PS	0|1:20,11:31:99:0|1:1051227_T_A:170,0,707:1051227	C580Y	Pf3D7_07_v31051229	no
Pf3D7_07_v3	1070614	.	T	A	51.64	PASS	AC=1;AF=0.500;AN=2;BaseQRankSum=-3.515e+00;DP=28;ExcessHet=0.0000;FS=38.503;MLEAC=1;MLEAF=0.500;MQ=60.00;MQRankSum=0.00;QD=2.15;ReadPosRankSum=-2.323e+00;SOR=3.584;ANN=A|5_prime_UTR_variant|MODIFIER|PF3D7_0725200|PF3D7_0725200|transcript|PF3D7_0725200.1|protein_coding|1/4|c.-366T>A|||||366|,A|downstream_gene_variant|MODIFIER|PF3D7_0725100|PF3D7_0725100|transcript|PF3D7_0725100.1|protein_coding||c…	GT:AD:DP:GQ:PGT:PID:PL:PS	0|1:19,5:24:59:1|0:1070586_TA_T:59,0,777:1070586	C580Y	Pf3D7_07_v31070614	no
Pf3D7_07_v3	1070616	.	C	A	51.64	PASS	AC=1;AF=0.500;AN=2;BaseQRankSum=-3.240e+00;DP=28;ExcessHet=0.0000;FS=38.503;MLEAC=1;MLEAF=0.500;MQ=60.00;MQRankSum=0.00;QD=2.15;ReadPosRankSum=-1.539e+00;SOR=3.584;ANN=A|5_prime_UTR_variant|MODIFIER|PF3D7_0725200|PF3D7_0725200|transcript|PF3D7_0725200.1|protein_coding|1/4|c.-364C>A|||||364|,A|downstream_gene_variant|MODIFIER|PF3D7_0725100|PF3D7_0725100|transcript|PF3D7_0725100.1|protein_coding||c…	GT:AD:DP:GQ:PGT:PID:PL:PS	0|1:19,5:24:59:1|0:1070586_TA_T:59,0,777:1070586	C580Y	Pf3D7_07_v31070616	no
Pf3D7_07_v3	1217670	.	G	A	36.64	PASS	AC=1;AF=0.500;AN=2;BaseQRankSum=-2.458e+00;DP=46;ExcessHet=0.0000;FS=14.150;MLEAC=1;MLEAF=0.500;MQ=60.00;MQRankSum=0.00;QD=2.82;ReadPosRankSum=-2.570e-01;SOR=4.799;ANN=A|5_prime_UTR_variant|MODIFIER|PF3D7_0728600|PF3D7_0728600|transcript|PF3D7_0728600.1|protein_coding|1/5|c.-756G>A|||||756|,A|upstream_gene_variant|MODIFIER|PF3D7_0728300|PF3D7_0728300|transcript|PF3D7_0728300.1|protein_coding||c.-…	GT:AD:DP:GQ:PL	0/1:3,10:13:44:44,0,650	C580Y	Pf3D7_07_v31217670	no
Pf3D7_07_v3	1236978	.	A	T	183.64	PASS	AC=1;AF=0.500;AN=2;BaseQRankSum=-1.951e+00;DP=28;ExcessHet=0.0000;FS=32.996;MLEAC=1;MLEAF=0.500;MQ=54.38;MQRankSum=-2.627e+00;QD=7.06;ReadPosRankSum=0.520;SOR=5.547;ANN=T|upstream_gene_variant|MODIFIER|PF3D7_0728900|PF3D7_0728900|transcript|PF3D7_0728900.1|protein_coding||c.-2306T>A|||||1535|,T|upstream_gene_variant|MODIFIER|PF3D7_0729100|PF3D7_0729100|transcript|PF3D7_0729100.1|protein_coding||c…	GT:AD:DP:GQ:PL	0/1:11,15:26:99:191,0,310	C580Y	Pf3D7_07_v31236978	no
Pf3D7_07_v3	1265610	.	G	T	62.64	PASS	AC=1;AF=0.500;AN=2;BaseQRankSum=-1.203e+00;DP=29;ExcessHet=0.0000;FS=24.422;MLEAC=1;MLEAF=0.500;MQ=59.55;MQRankSum=-1.873e+00;QD=2.16;ReadPosRankSum=0.842;SOR=3.896;ANN=T|upstream_gene_variant|MODIFIER|PF3D7_0729700|PF3D7_0729700|transcript|PF3D7_0729700.1|protein_coding||c.-2830C>A|||||2809|,T|upstream_gene_variant|MODIFIER|PF3D7_0729900|PF3D7_0729900|transcript|PF3D7_0729900.1|protein_coding||c…	GT:AD:DP:GQ:PGT:PID:PL:PS	0|1:23,6:29:70:0|1:1265606_TCA_T:70,0,597:1265606	C580Y	Pf3D7_07_v31265610	no
Pf3D7_07_v3	1286012	.	T	A	178.64	PASS	AC=1;AF=0.500;AN=2;BaseQRankSum=-6.030e+00;DP=94;ExcessHet=0.0000;FS=26.473;MLEAC=1;MLEAF=0.500;MQ=60.00;MQRankSum=0.00;QD=2.08;ReadPosRankSum=0.440;SOR=4.598;ANN=A|upstream_gene_variant|MODIFIER|PF3D7_0730000|PF3D7_0730000|transcript|PF3D7_0730000.1|protein_coding||c.-3690A>T|||||3560|,A|downstream_gene_variant|MODIFIER|PF3D7_0729900|PF3D7_0729900|transcript|PF3D7_0729900.1|protein_coding||c.*46…	GT:AD:DP:GQ:PL	0/1:63,23:86:99:186,0,1782	C580Y	Pf3D7_07_v31286012	no
Pf3D7_07_v3	1297225	.	C	A	287.05	PASS	AC=2;AF=1.00;AN=2;DP=10;ExcessHet=0.0000;FS=0.000;MLEAC=2;MLEAF=1.00;MQ=60.00;QD=31.89;SOR=4.615;ANN=A|5_prime_UTR_variant|MODIFIER|PF3D7_0730300|PF3D7_0730300|transcript|PF3D7_0730300.1|protein_coding|1/1|c.-234C>A|||||234|	GT:AD:DP:GQ:PL	1/1:0,9:9:27:301,27,0	C580Y	Pf3D7_07_v31297225	yes
Pf3D7_07_v3	1324433	.	C	T	213.64	PASS	AC=1;AF=0.500;AN=2;BaseQRankSum=-1.120e-01;DP=29;ExcessHet=0.0000;FS=25.475;MLEAC=1;MLEAF=0.500;MQ=60.00;MQRankSum=0.00;QD=8.22;ReadPosRankSum=-2.288e+00;SOR=3.475;ANN=T|upstream_gene_variant|MODIFIER|PF3D7_0730900|PF3D7_0730900|transcript|PF3D7_0730900.1|protein_coding||c.-942C>T|||||19|,T|downstream_gene_variant|MODIFIER|PF3D7_0730800|PF3D7_0730800|transcript|PF3D7_0730800.1|protein_coding||c.*…	GT:AD:DP:GQ:PGT:PID:PL:PS	0|1:8,18:26:99:0|1:1324420_A_AT:221,0,130:1324420	C580Y	Pf3D7_07_v31324433	yes
Pf3D7_07_v3	1391196	.	A	G	1696.06	PASS	AC=2;AF=1.00;AN=2;DP=38;ExcessHet=0.0000;FS=0.000;MLEAC=2;MLEAF=1.00;MQ=54.77;QD=27.23;SOR=1.179;ANN=G|missense_variant|MODERATE|PF3D7_0732200|PF3D7_0732200|transcript|PF3D7_0732200.1|protein_coding|2/2|c.254A>G|p.Lys85Arg|254/1101|254/1101|85/366||,G|downstream_gene_variant|MODIFIER|PF3D7_0732000|PF3D7_0732000|transcript|PF3D7_0732000.1|protein_coding||c.*4570A>G|||||4570|,G|downstream_gene_vari…	GT:AD:DP:GQ:PGT:PID:PL:PS	1|1:0,38:38:99:1|1:1391196_A_G:1710,114,0:1391196	C580Y	Pf3D7_07_v31391196	no
Pf3D7_07_v3	1391200	.	T	A	2011.06	PASS	AC=2;AF=1.00;AN=2;DP=45;ExcessHet=0.0000;FS=0.000;MLEAC=2;MLEAF=1.00;MQ=55.62;QD=29.52;SOR=1.280;ANN=A|missense_variant|MODERATE|PF3D7_0732200|PF3D7_0732200|transcript|PF3D7_0732200.1|protein_coding|2/2|c.258T>A|p.Asp86Glu|258/1101|258/1101|86/366||,A|downstream_gene_variant|MODIFIER|PF3D7_0732000|PF3D7_0732000|transcript|PF3D7_0732000.1|protein_coding||c.*4574T>A|||||4574|,A|downstream_gene_vari…	GT:AD:DP:GQ:PGT:PID:PL:PS	1|1:0,45:45:99:1|1:1391196_A_G:2025,135,0:1391196	C580Y	Pf3D7_07_v31391200	no
Pf3D7_07_v3	1391201	.	A	C	2101.06	PASS	AC=2;AF=1.00;AN=2;DP=47;ExcessHet=0.0000;FS=0.000;MLEAC=2;MLEAF=1.00;MQ=55.81;QD=33.47;SOR=1.132;ANN=C|missense_variant|MODERATE|PF3D7_0732200|PF3D7_0732200|transcript|PF3D7_0732200.1|protein_coding|2/2|c.259A>C|p.Lys87Gln|259/1101|259/1101|87/366||,C|downstream_gene_variant|MODIFIER|PF3D7_0732000|PF3D7_0732000|transcript|PF3D7_0732000.1|protein_coding||c.*4575A>C|||||4575|,C|downstream_gene_vari…	GT:AD:DP:GQ:PGT:PID:PL:PS	1|1:0,47:47:99:1|1:1391196_A_G:2115,141,0:1391196	C580Y	Pf3D7_07_v31391201	no
Pf3D7_07_v3	1391206	.	C	T	2686.06	PASS	AC=2;AF=1.00;AN=2;DP=61;ExcessHet=0.0000;FS=0.000;MLEAC=2;MLEAF=1.00;MQ=57.06;QD=32.91;SOR=1.160;ANN=T|synonymous_variant|LOW|PF3D7_0732200|PF3D7_0732200|transcript|PF3D7_0732200.1|protein_coding|2/2|c.264C>T|p.Cys88Cys|264/1101|264/1101|88/366||,T|downstream_gene_variant|MODIFIER|PF3D7_0732000|PF3D7_0732000|transcript|PF3D7_0732000.1|protein_coding||c.*4580C>T|||||4580|,T|downstream_gene_variant…	GT:AD:DP:GQ:PGT:PID:PL:PS	1|1:0,60:60:99:1|1:1391196_A_G:2700,181,0:1391196	C580Y	Pf3D7_07_v31391206	no
Pf3D7_07_v3	1391207	.	C	G	2821.06	PASS	AC=2;AF=1.00;AN=2;DP=64;ExcessHet=0.0000;FS=0.000;MLEAC=2;MLEAF=1.00;MQ=57.21;QD=31.31;SOR=1.010;ANN=G|missense_variant|MODERATE|PF3D7_0732200|PF3D7_0732200|transcript|PF3D7_0732200.1|protein_coding|2/2|c.265C>G|p.His89Asp|265/1101|265/1101|89/366||,G|downstream_gene_variant|MODIFIER|PF3D7_0732000|PF3D7_0732000|transcript|PF3D7_0732000.1|protein_coding||c.*4581C>G|||||4581|,G|downstream_gene_vari…	GT:AD:DP:GQ:PGT:PID:PL:PS	1|1:0,63:63:99:1|1:1391196_A_G:2835,190,0:1391196	C580Y	Pf3D7_07_v31391207	no
Pf3D7_07_v3	1391218	.	T	C	3611.06	PASS	AC=2;AF=1.00;AN=2;DP=83;ExcessHet=0.0000;FS=0.000;MLEAC=2;MLEAF=1.00;MQ=57.86;QD=31.45;SOR=0.768;ANN=C|synonymous_variant|LOW|PF3D7_0732200|PF3D7_0732200|transcript|PF3D7_0732200.1|protein_coding|2/2|c.276T>C|p.Ile92Ile|276/1101|276/1101|92/366||,C|downstream_gene_variant|MODIFIER|PF3D7_0732000|PF3D7_0732000|transcript|PF3D7_0732000.1|protein_coding||c.*4592T>C|||||4592|,C|downstream_gene_variant…	GT:AD:DP:GQ:PGT:PID:PL:PS	1|1:0,81:81:99:1|1:1391196_A_G:3625,244,0:1391196	C580Y	Pf3D7_07_v31391218	no
Pf3D7_07_v3	1391224	.	G	A	3801.06	PASS	AC=2;AF=1.00;AN=2;DP=90;ExcessHet=0.0000;FS=0.000;MLEAC=2;MLEAF=1.00;MQ=58.03;QD=33.27;SOR=0.788;ANN=A|synonymous_variant|LOW|PF3D7_0732200|PF3D7_0732200|transcript|PF3D7_0732200.1|protein_coding|2/2|c.282G>A|p.Lys94Lys|282/1101|282/1101|94/366||,A|downstream_gene_variant|MODIFIER|PF3D7_0732000|PF3D7_0732000|transcript|PF3D7_0732000.1|protein_coding||c.*4598G>A|||||4598|,A|downstream_gene_variant…	GT:AD:DP:GQ:PGT:PID:PL:PS	1|1:0,86:86:99:1|1:1391196_A_G:3815,259,0:1391196	C580Y	Pf3D7_07_v31391224	no
Pf3D7_07_v3	1391317	.	C	T	4226.06	PASS	AC=2;AF=1.00;AN=2;DP=105;ExcessHet=0.0000;FS=0.000;MLEAC=2;MLEAF=1.00;MQ=57.43;QD=31.26;SOR=1.585;ANN=T|synonymous_variant|LOW|PF3D7_0732200|PF3D7_0732200|transcript|PF3D7_0732200.1|protein_coding|2/2|c.375C>T|p.Val125Val|375/1101|375/1101|125/366||,T|downstream_gene_variant|MODIFIER|PF3D7_0732000|PF3D7_0732000|transcript|PF3D7_0732000.1|protein_coding||c.*4691C>T|||||4691|,T|downstream_gene_vari…	GT:AD:DP:GQ:PGT:PID:PL:PS	1|1:0,96:96:99:1|1:1391317_C_T:4240,289,0:1391317	C580Y	Pf3D7_07_v31391317	yes
Pf3D7_07_v3	1391330	.	A	G	3485.06	PASS	AC=2;AF=1.00;AN=2;DP=85;ExcessHet=0.0000;FS=0.000;MLEAC=2;MLEAF=1.00;MQ=56.80;QD=27.76;SOR=2.185;ANN=G|missense_variant|MODERATE|PF3D7_0732200|PF3D7_0732200|transcript|PF3D7_0732200.1|protein_coding|2/2|c.388A>G|p.Met130Val|388/1101|388/1101|130/366||,G|downstream_gene_variant|MODIFIER|PF3D7_0732000|PF3D7_0732000|transcript|PF3D7_0732000.1|protein_coding||c.*4704A>G|||||4704|,G|downstream_gene_va…	GT:AD:DP:GQ:PGT:PID:PL:PS	1|1:0,78:78:99:1|1:1391317_C_T:3499,235,0:1391317	C580Y	Pf3D7_07_v31391330	yes
Pf3D7_07_v3	1391335	.	G	A	2866.06	PASS	AC=2;AF=1.00;AN=2;DP=64;ExcessHet=0.0000;FS=0.000;MLEAC=2;MLEAF=1.00;MQ=57.35;QD=29.09;SOR=1.839;ANN=A|synonymous_variant|LOW|PF3D7_0732200|PF3D7_0732200|transcript|PF3D7_0732200.1|protein_coding|2/2|c.393G>A|p.Ala131Ala|393/1101|393/1101|131/366||,A|downstream_gene_variant|MODIFIER|PF3D7_0732000|PF3D7_0732000|transcript|PF3D7_0732000.1|protein_coding||c.*4709G>A|||||4709|,A|downstream_gene_varia…	GT:AD:DP:GQ:PGT:PID:PL:PS	1|1:0,64:64:99:1|1:1391317_C_T:2880,193,0:1391317	C580Y	Pf3D7_07_v31391335	yes
Pf3D7_07_v3	1391338	.	C	T	2461.06	PASS	AC=2;AF=1.00;AN=2;DP=55;ExcessHet=0.0000;FS=0.000;MLEAC=2;MLEAF=1.00;MQ=56.91;QD=26.08;SOR=1.739;ANN=T|synonymous_variant|LOW|PF3D7_0732200|PF3D7_0732200|transcript|PF3D7_0732200.1|protein_coding|2/2|c.396C>T|p.Asp132Asp|396/1101|396/1101|132/366||,T|downstream_gene_variant|MODIFIER|PF3D7_0732000|PF3D7_0732000|transcript|PF3D7_0732000.1|protein_coding||c.*4712C>T|||||4712|,T|downstream_gene_varia…	GT:AD:DP:GQ:PGT:PID:PL:PS	1|1:0,55:55:99:1|1:1391317_C_T:2475,166,0:1391317	C580Y	Pf3D7_07_v31391338	yes
Pf3D7_07_v3	1391343	.	T	C	2191.06	PASS	AC=2;AF=1.00;AN=2;DP=49;ExcessHet=0.0000;FS=0.000;MLEAC=2;MLEAF=1.00;MQ=56.52;QD=33.85;SOR=1.473;ANN=C|missense_variant|MODERATE|PF3D7_0732200|PF3D7_0732200|transcript|PF3D7_0732200.1|protein_coding|2/2|c.401T>C|p.Met134Thr|401/1101|401/1101|134/366||,C|downstream_gene_variant|MODIFIER|PF3D7_0732000|PF3D7_0732000|transcript|PF3D7_0732000.1|protein_coding||c.*4717T>C|||||4717|,C|downstream_gene_va…	GT:AD:DP:GQ:PGT:PID:PL:PS	1|1:0,49:49:99:1|1:1391317_C_T:2205,147,0:1391317	C580Y	Pf3D7_07_v31391343	yes
Pf3D7_07_v3	1391344	.	G	A	2191.06	PASS	AC=2;AF=1.00;AN=2;DP=49;ExcessHet=0.0000;FS=0.000;MLEAC=2;MLEAF=1.00;MQ=56.52;QD=27.08;SOR=1.473;ANN=A|missense_variant|MODERATE|PF3D7_0732200|PF3D7_0732200|transcript|PF3D7_0732200.1|protein_coding|2/2|c.402G>A|p.Met134Ile|402/1101|402/1101|134/366||,A|downstream_gene_variant|MODIFIER|PF3D7_0732000|PF3D7_0732000|transcript|PF3D7_0732000.1|protein_coding||c.*4718G>A|||||4718|,A|downstream_gene_va…	GT:AD:DP:GQ:PGT:PID:PL:PS	1|1:0,49:49:99:1|1:1391317_C_T:2205,147,0:1391317	C580Y	Pf3D7_07_v31391344	yes
Pf3D7_07_v3	1391350	.	A	G	1381.06	PASS	AC=2;AF=1.00;AN=2;DP=31;ExcessHet=0.0000;FS=0.000;MLEAC=2;MLEAF=1.00;MQ=55.64;QD=25.42;SOR=1.839;ANN=G|synonymous_variant|LOW|PF3D7_0732200|PF3D7_0732200|transcript|PF3D7_0732200.1|protein_coding|2/2|c.408A>G|p.Lys136Lys|408/1101|408/1101|136/366||,G|downstream_gene_variant|MODIFIER|PF3D7_0732000|PF3D7_0732000|transcript|PF3D7_0732000.1|protein_coding||c.*4724A>G|||||4724|,G|downstream_gene_varia…	GT:AD:DP:GQ:PGT:PID:PL:PS	1|1:0,31:31:93:1|1:1391317_C_T:1395,93,0:1391317	C580Y	Pf3D7_07_v31391350	yes
Pf3D7_07_v3	1391352	.	A	T	1156.06	PASS	AC=2;AF=1.00;AN=2;DP=26;ExcessHet=0.0000;FS=0.000;MLEAC=2;MLEAF=1.00;MQ=55.32;QD=27.65;SOR=1.445;ANN=T|missense_variant|MODERATE|PF3D7_0732200|PF3D7_0732200|transcript|PF3D7_0732200.1|protein_coding|2/2|c.410A>T|p.Asp137Val|410/1101|410/1101|137/366||,T|downstream_gene_variant|MODIFIER|PF3D7_0732000|PF3D7_0732000|transcript|PF3D7_0732000.1|protein_coding||c.*4726A>T|||||4726|,T|downstream_gene_va…	GT:AD:DP:GQ:PGT:PID:PL:PS	1|1:0,26:26:78:1|1:1391317_C_T:1170,78,0:1391317	C580Y	Pf3D7_07_v31391352	yes
Pf3D7_07_v3	1391353	.	T	A	1066.06	PASS	AC=2;AF=1.00;AN=2;DP=24;ExcessHet=0.0000;FS=0.000;MLEAC=2;MLEAF=1.00;MQ=54.91;QD=29.48;SOR=1.270;ANN=A|missense_variant|MODERATE|PF3D7_0732200|PF3D7_0732200|transcript|PF3D7_0732200.1|protein_coding|2/2|c.411T>A|p.Asp137Glu|411/1101|411/1101|137/366||,A|downstream_gene_variant|MODIFIER|PF3D7_0732000|PF3D7_0732000|transcript|PF3D7_0732000.1|protein_coding||c.*4727T>A|||||4727|,A|downstream_gene_va…	GT:AD:DP:GQ:PGT:PID:PL:PS	1|1:0,24:24:72:1|1:1391317_C_T:1080,72,0:1391317	C580Y	Pf3D7_07_v31391353	yes
Pf3D7_07_v3	1391357	.	T	C	571.06	PASS	AC=2;AF=1.00;AN=2;DP=13;ExcessHet=0.0000;FS=0.000;MLEAC=2;MLEAF=1.00;MQ=52.05;QD=30.56;SOR=0.836;ANN=C|synonymous_variant|LOW|PF3D7_0732200|PF3D7_0732200|transcript|PF3D7_0732200.1|protein_coding|2/2|c.415T>C|p.Leu139Leu|415/1101|415/1101|139/366||,C|downstream_gene_variant|MODIFIER|PF3D7_0732000|PF3D7_0732000|transcript|PF3D7_0732000.1|protein_coding||c.*4731T>C|||||4731|,C|downstream_gene_varia…	GT:AD:DP:GQ:PGT:PID:PL:PS	1|1:0,13:13:39:1|1:1391317_C_T:585,39,0:1391317	C580Y	Pf3D7_07_v31391357	yes
Pf3D7_07_v3	1391359	.	G	T	346.04	PASS	AC=2;AF=1.00;AN=2;DP=8;ExcessHet=0.0000;FS=0.000;MLEAC=2;MLEAF=1.00;MQ=46.39;QD=33.63;SOR=2.833;ANN=T|missense_variant|MODERATE|PF3D7_0732200|PF3D7_0732200|transcript|PF3D7_0732200.1|protein_coding|2/2|c.417G>T|p.Leu139Phe|417/1101|417/1101|139/366||,T|downstream_gene_variant|MODIFIER|PF3D7_0732000|PF3D7_0732000|transcript|PF3D7_0732000.1|protein_coding||c.*4733G>T|||||4733|,T|downstream_gene_var…	GT:AD:DP:GQ:PGT:PID:PL:PS	1|1:0,8:8:24:1|1:1391317_C_T:360,24,0:1391317	C580Y	Pf3D7_07_v31391359	yes
Pf3D7_07_v3	1414973	.	T	A	4271.06	PASS	AC=2;AF=1.00;AN=2;DP=106;ExcessHet=0.0000;FS=0.000;MLEAC=2;MLEAF=1.00;MQ=52.36;QD=30.55;SOR=6.953;ANN=A|missense_variant|MODERATE|PF3D7_0732900|PF3D7_0732900|transcript|PF3D7_0732900.1|protein_coding|2/2|c.310T>A|p.Leu104Met|310/1020|310/1020|104/339||,A|downstream_gene_variant|MODIFIER|PF3D7_0732700|PF3D7_0732700|transcript|PF3D7_0732700.1|protein_coding||c.*4998T>A|||||4998|,A|downstream_gene_v…	GT:AD:DP:GQ:PGT:PID:PL:PS	1|1:0,98:98:99:1|1:1414973_T_A:4285,295,0:1414973	C580Y	Pf3D7_07_v31414973	yes
Pf3D7_07_v3	1414982	.	G	C	3676.06	PASS	AC=2;AF=1.00;AN=2;DP=86;ExcessHet=0.0000;FS=0.000;MLEAC=2;MLEAF=1.00;MQ=53.70;QD=32.62;SOR=6.593;ANN=C|missense_variant|MODERATE|PF3D7_0732900|PF3D7_0732900|transcript|PF3D7_0732900.1|protein_coding|2/2|c.319G>C|p.Glu107Gln|319/1020|319/1020|107/339||,C|downstream_gene_variant|MODIFIER|PF3D7_0732800|PF3D7_0732800|transcript|PF3D7_0732800.1|protein_coding||c.*2751G>C|||||2751|,C|downstream_gene_va…	GT:AD:DP:GQ:PGT:PID:PL:PS	1|1:0,82:82:99:1|1:1414973_T_A:3690,247,0:1414973	C580Y	Pf3D7_07_v31414982	yes
Pf3D7_07_v3	1414999	.	T	A	2371.06	PASS	AC=2;AF=1.00;AN=2;DP=53;ExcessHet=0.0000;FS=0.000;MLEAC=2;MLEAF=1.00;MQ=51.30;QD=30.82;SOR=6.556;ANN=A|missense_variant|MODERATE|PF3D7_0732900|PF3D7_0732900|transcript|PF3D7_0732900.1|protein_coding|2/2|c.336T>A|p.Phe112Leu|336/1020|336/1020|112/339||,A|downstream_gene_variant|MODIFIER|PF3D7_0732800|PF3D7_0732800|transcript|PF3D7_0732800.1|protein_coding||c.*2768T>A|||||2768|,A|downstream_gene_va…	GT:AD:DP:GQ:PGT:PID:PL:PS	1|1:0,53:53:99:1|1:1414973_T_A:2385,160,0:1414973	C580Y	Pf3D7_07_v31414999	yes
Pf3D7_07_v3	1415000	.	G	A	2236.06	PASS	AC=2;AF=1.00;AN=2;DP=50;ExcessHet=0.0000;FS=0.000;MLEAC=2;MLEAF=1.00;MQ=50.73;QD=29.27;SOR=6.439;ANN=A|missense_variant|MODERATE|PF3D7_0732900|PF3D7_0732900|transcript|PF3D7_0732900.1|protein_coding|2/2|c.337G>A|p.Ala113Thr|337/1020|337/1020|113/339||,A|downstream_gene_variant|MODIFIER|PF3D7_0732800|PF3D7_0732800|transcript|PF3D7_0732800.1|protein_coding||c.*2769G>A|||||2769|,A|downstream_gene_va…	GT:AD:DP:GQ:PGT:PID:PL:PS	1|1:0,50:50:99:1|1:1414973_T_A:2250,151,0:1414973	C580Y	Pf3D7_07_v31415000	yes
Pf3D7_07_v3	1415002	.	C	A	1741.06	PASS	AC=2;AF=1.00;AN=2;DP=39;ExcessHet=0.0000;FS=0.000;MLEAC=2;MLEAF=1.00;MQ=47.80;QD=35.92;SOR=5.943;ANN=A|synonymous_variant|LOW|PF3D7_0732900|PF3D7_0732900|transcript|PF3D7_0732900.1|protein_coding|2/2|c.339C>A|p.Ala113Ala|339/1020|339/1020|113/339||,A|downstream_gene_variant|MODIFIER|PF3D7_0732800|PF3D7_0732800|transcript|PF3D7_0732800.1|protein_coding||c.*2771C>A|||||2771|,A|downstream_gene_varia…	GT:AD:DP:GQ:PGT:PID:PL:PS	1|1:0,39:39:99:1|1:1414973_T_A:1755,117,0:1414973	C580Y	Pf3D7_07_v31415002	yes
Pf3D7_07_v3	1415006	.	C	T	1831.06	PASS	AC=2;AF=1.00;AN=2;DP=41;ExcessHet=0.0000;FS=0.000;MLEAC=2;MLEAF=1.00;MQ=48.58;QD=29.63;SOR=3.312;ANN=T|synonymous_variant|LOW|PF3D7_0732900|PF3D7_0732900|transcript|PF3D7_0732900.1|protein_coding|2/2|c.343C>T|p.Leu115Leu|343/1020|343/1020|115/339||,T|downstream_gene_variant|MODIFIER|PF3D7_0732800|PF3D7_0732800|transcript|PF3D7_0732800.1|protein_coding||c.*2775C>T|||||2775|,T|downstream_gene_varia…	GT:AD:DP:GQ:PGT:PID:PL:PS	1|1:0,41:41:99:1|1:1414973_T_A:1845,123,0:1414973	C580Y	Pf3D7_07_v31415006	yes
Pf3D7_07_v3	1415009	.	C	A	1651.06	PASS	AC=2;AF=1.00;AN=2;DP=37;ExcessHet=0.0000;FS=0.000;MLEAC=2;MLEAF=1.00;MQ=49.61;QD=29.94;SOR=2.494;ANN=A|missense_variant|MODERATE|PF3D7_0732900|PF3D7_0732900|transcript|PF3D7_0732900.1|protein_coding|2/2|c.346C>A|p.His116Asn|346/1020|346/1020|116/339||,A|downstream_gene_variant|MODIFIER|PF3D7_0732800|PF3D7_0732800|transcript|PF3D7_0732800.1|protein_coding||c.*2778C>A|||||2778|,A|downstream_gene_va…	GT:AD:DP:GQ:PGT:PID:PL:PS	1|1:0,37:37:99:1|1:1414973_T_A:1665,111,0:1414973	C580Y	Pf3D7_07_v31415009	yes
Pf3D7_07_v3	1415013	.	C	A	1336.06	PASS	AC=2;AF=1.00;AN=2;DP=30;ExcessHet=0.0000;FS=0.000;MLEAC=2;MLEAF=1.00;MQ=51.56;QD=31.54;SOR=2.019;ANN=A|missense_variant|MODERATE|PF3D7_0732900|PF3D7_0732900|transcript|PF3D7_0732900.1|protein_coding|2/2|c.350C>A|p.Thr117Lys|350/1020|350/1020|117/339||,A|downstream_gene_variant|MODIFIER|PF3D7_0732800|PF3D7_0732800|transcript|PF3D7_0732800.1|protein_coding||c.*2782C>A|||||2782|,A|downstream_gene_va…	GT:AD:DP:GQ:PGT:PID:PL:PS	1|1:0,30:30:90:1|1:1414973_T_A:1350,90,0:1414973	C580Y	Pf3D7_07_v31415013	yes
Pf3D7_07_v3	1415031	.	C	A	2030.06	PASS	AC=2;AF=1.00;AN=2;DP=89;ExcessHet=0.0000;FS=0.000;MLEAC=2;MLEAF=1.00;MQ=59.17;QD=34.66;SOR=2.110;ANN=A|missense_variant|MODERATE|PF3D7_0732900|PF3D7_0732900|transcript|PF3D7_0732900.1|protein_coding|2/2|c.368C>A|p.Ala123Asp|368/1020|368/1020|123/339||,A|downstream_gene_variant|MODIFIER|PF3D7_0732800|PF3D7_0732800|transcript|PF3D7_0732800.1|protein_coding||c.*2800C>A|||||2800|,A|downstream_gene_va…	GT:AD:DP:GQ:PGT:PID:PL:PS	1|1:0,46:46:99:1|1:1414973_T_A:2044,138,0:1414973	C580Y	Pf3D7_07_v31415031	yes
Pf3D7_07_v3	1418492	.	A	T	6154.06	PASS	AC=2;AF=1.00;AN=2;BaseQRankSum=1.84;DP=185;ExcessHet=0.0000;FS=0.000;MLEAC=2;MLEAF=1.00;MQ=56.04;MQRankSum=-5.980e-01;QD=29.40;ReadPosRankSum=0.495;SOR=0.602;ANN=T|missense_variant|MODERATE|PF3D7_0733000|PF3D7_0733000|transcript|PF3D7_0733000.1|protein_coding|2/2|c.6884T>A|p.Ile2295Asn|6884/7788|6884/7788|2295/2595||,T|downstream_gene_variant|MODIFIER|PF3D7_0732900|PF3D7_0732900|transcript|PF3D7_…	GT:AD:DP:GQ:PL	1/1:1,153:154:99:6168,452,0	C580Y	Pf3D7_07_v31418492	yes
Pf3D7_08_v3	7528	.	C	T	3131.06	PASS	AC=2;AF=1.00;AN=2;DP=87;ExcessHet=0.0000;FS=0.000;MLEAC=2;MLEAF=1.00;MQ=46.77;QD=26.00;SOR=7.168;ANN=T|intergenic_region|MODIFIER|CHR_START-PF3D7_0800100|CHR_START-PF3D7_0800100|intergenic_region|CHR_START-PF3D7_0800100|||n.7528C>T||||||	GT:AD:DP:GQ:PGT:PID:PL:PS	1|1:0,72:72:99:1|1:7505_A_C:3145,217,0:7505	C580Y	Pf3D7_08_v37528	no
Pf3D7_08_v3	7741	.	A	T	5351.06	PASS	AC=2;AF=1.00;AN=2;DP=127;ExcessHet=0.0000;FS=0.000;MLEAC=2;MLEAF=1.00;MQ=47.78;QD=30.02;SOR=2.381;ANN=T|intergenic_region|MODIFIER|CHR_START-PF3D7_0800100|CHR_START-PF3D7_0800100|intergenic_region|CHR_START-PF3D7_0800100|||n.7741A>T||||||	GT:AD:DP:GQ:PGT:PID:PL:PS	1|1:0,122:122:99:1|1:7741_A_T:5365,367,0:7741	C580Y	Pf3D7_08_v37741	no
Pf3D7_08_v3	7748	.	G	T	4912.06	PASS	AC=2;AF=1.00;AN=2;DP=112;ExcessHet=0.0000;FS=0.000;MLEAC=2;MLEAF=1.00;MQ=46.30;QD=31.98;SOR=2.137;ANN=T|intergenic_region|MODIFIER|CHR_START-PF3D7_0800100|CHR_START-PF3D7_0800100|intergenic_region|CHR_START-PF3D7_0800100|||n.7748G>T||||||	GT:AD:DP:GQ:PGT:PID:PL:PS	1|1:0,110:110:99:1|1:7741_A_T:4926,331,0:7741	C580Y	Pf3D7_08_v37748	no
Pf3D7_08_v3	7755	.	A	C	3901.06	PASS	AC=2;AF=1.00;AN=2;DP=87;ExcessHet=0.0000;FS=0.000;MLEAC=2;MLEAF=1.00;MQ=42.58;QD=27.51;SOR=1.749;ANN=C|intergenic_region|MODIFIER|CHR_START-PF3D7_0800100|CHR_START-PF3D7_0800100|intergenic_region|CHR_START-PF3D7_0800100|||n.7755A>C||||||	GT:AD:DP:GQ:PGT:PID:PL:PS	1|1:0,87:87:99:1|1:7741_A_T:3915,262,0:7741	C580Y	Pf3D7_08_v37755	no
Pf3D7_08_v3	7761	.	G	T	2866.06	PASS	AC=2;AF=1.00;AN=2;DP=64;ExcessHet=0.0000;FS=0.000;MLEAC=2;MLEAF=1.00;MQ=40.75;QD=29.11;SOR=1.503;ANN=T|intergenic_region|MODIFIER|CHR_START-PF3D7_0800100|CHR_START-PF3D7_0800100|intergenic_region|CHR_START-PF3D7_0800100|||n.7761G>T||||||	GT:AD:DP:GQ:PGT:PID:PL:PS	1|1:0,64:64:99:1|1:7741_A_T:2880,193,0:7741	C580Y	Pf3D7_08_v37761	no
Pf3D7_08_v3	7762	.	C	T	2776.06	PASS	AC=2;AF=1.00;AN=2;DP=62;ExcessHet=0.0000;FS=0.000;MLEAC=2;MLEAF=1.00;MQ=40.51;QD=28.08;SOR=1.647;ANN=T|intergenic_region|MODIFIER|CHR_START-PF3D7_0800100|CHR_START-PF3D7_0800100|intergenic_region|CHR_START-PF3D7_0800100|||n.7762C>T||||||	GT:AD:DP:GQ:PGT:PID:PL:PS	1|1:0,62:62:99:1|1:7741_A_T:2790,187,0:7741	C580Y	Pf3D7_08_v37762	no
Pf3D7_08_v3	7767	.	T	C	2776.06	PASS	AC=2;AF=1.00;AN=2;DP=62;ExcessHet=0.0000;FS=0.000;MLEAC=2;MLEAF=1.00;MQ=42.85;QD=23.23;SOR=1.430;ANN=C|intergenic_region|MODIFIER|CHR_START-PF3D7_0800100|CHR_START-PF3D7_0800100|intergenic_region|CHR_START-PF3D7_0800100|||n.7767T>C||||||	GT:AD:DP:GQ:PGT:PID:PL:PS	1|1:0,62:62:99:1|1:7741_A_T:2790,187,0:7741	C580Y	Pf3D7_08_v37767	no
Pf3D7_08_v3	7769	.	T	C	2596.06	PASS	AC=2;AF=1.00;AN=2;DP=58;ExcessHet=0.0000;FS=0.000;MLEAC=2;MLEAF=1.00;MQ=43.43;QD=29.03;SOR=1.179;ANN=C|intergenic_region|MODIFIER|CHR_START-PF3D7_0800100|CHR_START-PF3D7_0800100|intergenic_region|CHR_START-PF3D7_0800100|||n.7769T>C||||||	GT:AD:DP:GQ:PGT:PID:PL:PS	1|1:0,58:58:99:1|1:7741_A_T:2610,175,0:7741	C580Y	Pf3D7_08_v37769	no
Pf3D7_08_v3	7770	.	A	C	2551.06	PASS	AC=2;AF=1.00;AN=2;DP=57;ExcessHet=0.0000;FS=0.000;MLEAC=2;MLEAF=1.00;MQ=43.46;QD=30.67;SOR=1.140;ANN=C|intergenic_region|MODIFIER|CHR_START-PF3D7_0800100|CHR_START-PF3D7_0800100|intergenic_region|CHR_START-PF3D7_0800100|||n.7770A>C||||||	GT:AD:DP:GQ:PGT:PID:PL:PS	1|1:0,57:57:99:1|1:7741_A_T:2565,172,0:7741	C580Y	Pf3D7_08_v37770	no
Pf3D7_08_v3	7773	.	A	T	2191.06	PASS	AC=2;AF=1.00;AN=2;DP=49;ExcessHet=0.0000;FS=0.000;MLEAC=2;MLEAF=1.00;MQ=45.96;QD=26.61;SOR=1.007;ANN=T|intergenic_region|MODIFIER|CHR_START-PF3D7_0800100|CHR_START-PF3D7_0800100|intergenic_region|CHR_START-PF3D7_0800100|||n.7773A>T||||||	GT:AD:DP:GQ:PGT:PID:PL:PS	1|1:0,49:49:99:1|1:7741_A_T:2205,147,0:7741	C580Y	Pf3D7_08_v37773	no
Pf3D7_08_v3	7776	.	T	C	2551.06	PASS	AC=2;AF=1.00;AN=2;DP=57;ExcessHet=0.0000;FS=0.000;MLEAC=2;MLEAF=1.00;MQ=50.61;QD=29.20;SOR=0.800;ANN=C|intergenic_region|MODIFIER|CHR_START-PF3D7_0800100|CHR_START-PF3D7_0800100|intergenic_region|CHR_START-PF3D7_0800100|||n.7776T>C||||||	GT:AD:DP:GQ:PGT:PID:PL:PS	1|1:0,57:57:99:1|1:7741_A_T:2565,172,0:7741	C580Y	Pf3D7_08_v37776	no
Pf3D7_08_v3	7779	.	C	T	2506.06	PASS	AC=2;AF=1.00;AN=2;DP=56;ExcessHet=0.0000;FS=0.000;MLEAC=2;MLEAF=1.00;MQ=52.33;QD=28.55;SOR=0.693;ANN=T|intergenic_region|MODIFIER|CHR_START-PF3D7_0800100|CHR_START-PF3D7_0800100|intergenic_region|CHR_START-PF3D7_0800100|||n.7779C>T||||||	GT:AD:DP:GQ:PGT:PID:PL:PS	1|1:0,56:56:99:1|1:7741_A_T:2520,169,0:7741	C580Y	Pf3D7_08_v37779	no
Pf3D7_08_v3	12584	.	A	T	17989.1	PASS	AC=2;AF=1.00;AN=2;DP=418;ExcessHet=0.0000;FS=0.000;MLEAC=2;MLEAF=1.00;MQ=59.81;QD=27.23;SOR=1.321;ANN=T|intergenic_region|MODIFIER|CHR_START-PF3D7_0800100|CHR_START-PF3D7_0800100|intergenic_region|CHR_START-PF3D7_0800100|||n.12584A>T||||||	GT:AD:DP:GQ:PGT:PID:PL:PS	1|1:0,402:402:99:1|1:12584_A_T:18003,1210,0:12584	C580Y	Pf3D7_08_v312584	no
Pf3D7_08_v3	12585	.	T	A	17989.1	PASS	AC=2;AF=1.00;AN=2;DP=417;ExcessHet=0.0000;FS=0.000;MLEAC=2;MLEAF=1.00;MQ=59.81;QD=29.52;SOR=1.321;ANN=A|intergenic_region|MODIFIER|CHR_START-PF3D7_0800100|CHR_START-PF3D7_0800100|intergenic_region|CHR_START-PF3D7_0800100|||n.12585T>A||||||	GT:AD:DP:GQ:PGT:PID:PL:PS	1|1:0,402:402:99:1|1:12584_A_T:18003,1210,0:12584	C580Y	Pf3D7_08_v312585	no
Pf3D7_08_v3	73315	.	G	T	1512.06	PASS	AC=2;AF=1.00;AN=2;DP=37;ExcessHet=0.0000;FS=0.000;MLEAC=2;MLEAF=1.00;MQ=48.26;QD=32.91;SOR=3.797;ANN=T|5_prime_UTR_variant|MODIFIER|PF3D7_0800700|PF3D7_0800700|transcript|PF3D7_0800700.1|protein_coding|1/3|c.-1530C>A|||||1530|,T|upstream_gene_variant|MODIFIER|PF3D7_0800750|PF3D7_0800750|transcript|PF3D7_0800750.1|transcribed_processed_pseudogene||n.-3205G>T|||||3205|	GT:AD:DP:GQ:PGT:PID:PL:PS	1|1:0,36:36:99:1|1:73315_G_T:1526,108,0:73315	C580Y	Pf3D7_08_v373315	yes
Pf3D7_08_v3	73317	.	G	T	1512.06	PASS	AC=2;AF=1.00;AN=2;DP=39;ExcessHet=0.0000;FS=0.000;MLEAC=2;MLEAF=1.00;MQ=48.84;QD=31.31;SOR=3.797;ANN=T|5_prime_UTR_variant|MODIFIER|PF3D7_0800700|PF3D7_0800700|transcript|PF3D7_0800700.1|protein_coding|1/3|c.-1532C>A|||||1532|,T|upstream_gene_variant|MODIFIER|PF3D7_0800750|PF3D7_0800750|transcript|PF3D7_0800750.1|transcribed_processed_pseudogene||n.-3203G>T|||||3203|	GT:AD:DP:GQ:PGT:PID:PL:PS	1|1:0,36:36:99:1|1:73315_G_T:1526,108,0:73315	C580Y	Pf3D7_08_v373317	yes
Pf3D7_08_v3	92865	.	G	*,A	109.04	PASS	AC=1,1;AF=0.500,0.500;AN=2;BaseQRankSum=0.792;DP=43;ExcessHet=0.0000;FS=0.000;MLEAC=1,1;MLEAF=0.500,0.500;MQ=58.09;MQRankSum=-2.650e-01;QD=3.03;ReadPosRankSum=1.42;SOR=2.891;ANN=A|upstream_gene_variant|MODIFIER|PF3D7_0801000|PF3D7_0801000|transcript|PF3D7_0801000.1|protein_coding||c.-4443C>T|||||2956|,A|non_coding_transcript_exon_variant|MODIFIER|PF3D7_0801100|PF3D7_0801100|transcript|PF3D7_08011…	GT:AD:DP:GQ:PL	1/2:1,29,6:36:99:761,119,186,693,0,1283	C580Y	Pf3D7_08_v392865	no
Pf3D7_08_v3	92871	.	G	*,A	374.04	PASS	AC=1,1;AF=0.500,0.500;AN=2;DP=30;ExcessHet=0.0000;FS=0.000;MLEAC=1,1;MLEAF=0.500,0.500;MQ=57.78;QD=13.36;SOR=3.767;ANN=A|upstream_gene_variant|MODIFIER|PF3D7_0801000|PF3D7_0801000|transcript|PF3D7_0801000.1|protein_coding||c.-4449C>T|||||2962|,A|non_coding_transcript_exon_variant|MODIFIER|PF3D7_0801100|PF3D7_0801100|transcript|PF3D7_0801100.1|rRNA|1/1|n.4701C>T||||||	GT:AD:DP:GQ:PL	1/2:0,16,12:28:99:661,384,532,288,0,250	C580Y	Pf3D7_08_v392871	no
Pf3D7_08_v3	92904	.	G	A	38.64	PASS	AC=1;AF=0.500;AN=2;BaseQRankSum=0.570;DP=18;ExcessHet=0.0000;FS=13.919;MLEAC=1;MLEAF=0.500;MQ=60.00;MQRankSum=0.00;QD=2.41;ReadPosRankSum=-1.641e+00;SOR=2.517;ANN=A|upstream_gene_variant|MODIFIER|PF3D7_0801000|PF3D7_0801000|transcript|PF3D7_0801000.1|protein_coding||c.-4482C>T|||||2995|,A|non_coding_transcript_exon_variant|MODIFIER|PF3D7_0801100|PF3D7_0801100|transcript|PF3D7_0801100.1|rRNA|1/1|n…	GT:AD:DP:GQ:PL	0/1:9,7:16:46:46,0,233	C580Y	Pf3D7_08_v392904	no
Pf3D7_08_v3	122592	.	T	A	196.64	PASS	AC=1;AF=0.500;AN=2;BaseQRankSum=-2.711e+00;DP=26;ExcessHet=0.0000;FS=38.516;MLEAC=1;MLEAF=0.500;MQ=60.00;MQRankSum=0.00;QD=8.94;ReadPosRankSum=-1.699e+00;SOR=4.395;ANN=A|upstream_gene_variant|MODIFIER|PF3D7_0801800|PF3D7_0801800|transcript|PF3D7_0801800.1|protein_coding||c.-525A>T|||||20|,A|upstream_gene_variant|MODIFIER|PF3D7_0801900|PF3D7_0801900|transcript|PF3D7_0801900.1|protein_coding||c.-62…	GT:AD:DP:GQ:PGT:PID:PL:PS	0|1:14,8:22:99:0|1:122592_T_A:204,0,482:122592	C580Y	Pf3D7_08_v3122592	no
Pf3D7_08_v3	122594	.	C	A	196.64	PASS	AC=1;AF=0.500;AN=2;BaseQRankSum=-3.162e+00;DP=26;ExcessHet=0.0000;FS=38.516;MLEAC=1;MLEAF=0.500;MQ=60.00;MQRankSum=0.00;QD=8.94;ReadPosRankSum=-1.567e+00;SOR=4.395;ANN=A|upstream_gene_variant|MODIFIER|PF3D7_0801800|PF3D7_0801800|transcript|PF3D7_0801800.1|protein_coding||c.-527G>T|||||22|,A|upstream_gene_variant|MODIFIER|PF3D7_0801900|PF3D7_0801900|transcript|PF3D7_0801900.1|protein_coding||c.-62…	GT:AD:DP:GQ:PGT:PID:PL:PS	0|1:14,8:22:99:0|1:122592_T_A:204,0,482:122592	C580Y	Pf3D7_08_v3122594	no
Pf3D7_08_v3	123518	.	G	T	210.96	PASS	AC=2;AF=1.00;AN=2;DP=6;ExcessHet=0.0000;FS=0.000;MLEAC=2;MLEAF=1.00;MQ=60.00;QD=33.27;SOR=1.022;ANN=T|upstream_gene_variant|MODIFIER|PF3D7_0801800|PF3D7_0801800|transcript|PF3D7_0801800.1|protein_coding||c.-1451C>A|||||946|,T|upstream_gene_variant|MODIFIER|PF3D7_0801900|PF3D7_0801900|transcript|PF3D7_0801900.1|protein_coding||c.-5331G>T|||||2708|,T|intergenic_region|MODIFIER|PF3D7_0801800-PF3D7_0…	GT:AD:DP:GQ:PGT:PID:PL:PS	1|1:0,5:5:15:1|1:123518_G_T:225,15,0:123518	C580Y	Pf3D7_08_v3123518	yes
Pf3D7_08_v3	123526	.	C	T	210.96	PASS	AC=2;AF=1.00;AN=2;DP=5;ExcessHet=0.0000;FS=0.000;MLEAC=2;MLEAF=1.00;MQ=60.00;QD=29.09;SOR=1.022;ANN=T|upstream_gene_variant|MODIFIER|PF3D7_0801800|PF3D7_0801800|transcript|PF3D7_0801800.1|protein_coding||c.-1459G>A|||||954|,T|upstream_gene_variant|MODIFIER|PF3D7_0801900|PF3D7_0801900|transcript|PF3D7_0801900.1|protein_coding||c.-5323C>T|||||2700|,T|intergenic_region|MODIFIER|PF3D7_0801800-PF3D7_0…	GT:AD:DP:GQ:PGT:PID:PL:PS	1|1:0,5:5:15:1|1:123518_G_T:225,15,0:123518	C580Y	Pf3D7_08_v3123526	yes
Pf3D7_08_v3	145630	.	C	T	196.64	PASS	AC=1;AF=0.500;AN=2;BaseQRankSum=-2.384e+00;DP=29;ExcessHet=0.0000;FS=0.000;MLEAC=1;MLEAF=0.500;MQ=60.00;MQRankSum=0.00;QD=7.56;ReadPosRankSum=0.910;SOR=0.399;ANN=T|upstream_gene_variant|MODIFIER|PF3D7_0802000|PF3D7_0802000|transcript|PF3D7_0802000.1|protein_coding||c.-459C>T|||||2|,T|downstream_gene_variant|MODIFIER|PF3D7_0801900|PF3D7_0801900|transcript|PF3D7_0801900.1|protein_coding||c.*2793C>T…	GT:AD:DP:GQ:PGT:PID:PL:PS	0|1:10,16:26:99:1|0:145614_T_C:204,0,216:145614	C580Y	Pf3D7_08_v3145630	yes
Pf3D7_08_v3	179645	.	T	A	108.64	PASS	AC=1;AF=0.500;AN=2;BaseQRankSum=1.24;DP=23;ExcessHet=0.0000;FS=4.964;MLEAC=1;MLEAF=0.500;MQ=57.94;MQRankSum=0.00;QD=5.72;ReadPosRankSum=-7.480e-01;SOR=1.108;ANN=A|5_prime_UTR_variant|MODIFIER|PF3D7_0802500|PF3D7_0802500|transcript|PF3D7_0802500.1|protein_coding|1/1|c.-739A>T|||||739|,A|upstream_gene_variant|MODIFIER|PF3D7_0802600|PF3D7_0802600|transcript|PF3D7_0802600.1|protein_coding||c.-918T>A|…	GT:AD:DP:GQ:PL	0/1:13,6:19:99:116,0,317	C580Y	Pf3D7_08_v3179645	yes
Pf3D7_08_v3	179933	.	C	T	404.64	PASS	AC=1;AF=0.500;AN=2;BaseQRankSum=-4.469e+00;DP=81;ExcessHet=0.0000;FS=0.000;MLEAC=1;MLEAF=0.500;MQ=60.00;MQRankSum=0.00;QD=5.40;ReadPosRankSum=-3.510e-01;SOR=0.598;ANN=T|5_prime_UTR_variant|MODIFIER|PF3D7_0802500|PF3D7_0802500|transcript|PF3D7_0802500.1|protein_coding|1/1|c.-1027G>A|||||1027|,T|upstream_gene_variant|MODIFIER|PF3D7_0802600|PF3D7_0802600|transcript|PF3D7_0802600.1|protein_coding||c.…	GT:AD:DP:GQ:PGT:PID:PL:PS	0|1:52,23:75:99:0|1:179933_C_T:412,0,1847:179933	C580Y	Pf3D7_08_v3179933	no
Pf3D7_08_v3	179943	.	C	T	370.64	PASS	AC=1;AF=0.500;AN=2;BaseQRankSum=-1.645e+00;DP=68;ExcessHet=0.0000;FS=4.439;MLEAC=1;MLEAF=0.500;MQ=60.00;MQRankSum=0.00;QD=5.88;ReadPosRankSum=8.000e-03;SOR=0.279;ANN=T|5_prime_UTR_variant|MODIFIER|PF3D7_0802500|PF3D7_0802500|transcript|PF3D7_0802500.1|protein_coding|1/1|c.-1037G>A|||||1037|,T|upstream_gene_variant|MODIFIER|PF3D7_0802600|PF3D7_0802600|transcript|PF3D7_0802600.1|protein_coding||c.-…	GT:AD:DP:GQ:PGT:PID:PL:PS	0|1:47,16:63:99:0|1:179933_C_T:378,0,1815:179933	C580Y	Pf3D7_08_v3179943	no
Pf3D7_08_v3	179953	.	C	T	376.64	PASS	AC=1;AF=0.500;AN=2;BaseQRankSum=-2.716e+00;DP=65;ExcessHet=0.0000;FS=2.794;MLEAC=1;MLEAF=0.500;MQ=60.00;MQRankSum=0.00;QD=6.17;ReadPosRankSum=-1.426e+00;SOR=0.308;ANN=T|5_prime_UTR_variant|MODIFIER|PF3D7_0802500|PF3D7_0802500|transcript|PF3D7_0802500.1|protein_coding|1/1|c.-1047G>A|||||1047|,T|upstream_gene_variant|MODIFIER|PF3D7_0802600|PF3D7_0802600|transcript|PF3D7_0802600.1|protein_coding||c.…	GT:AD:DP:GQ:PGT:PID:PL:PS	0|1:45,16:61:99:0|1:179933_C_T:384,0,1772:179933	C580Y	Pf3D7_08_v3179953	no
Pf3D7_08_v3	179961	.	C	T	363.64	PASS	AC=1;AF=0.500;AN=2;BaseQRankSum=-1.440e+00;DP=60;ExcessHet=0.0000;FS=2.805;MLEAC=1;MLEAF=0.500;MQ=60.00;MQRankSum=0.00;QD=6.49;ReadPosRankSum=-2.015e+00;SOR=0.324;ANN=T|5_prime_UTR_variant|MODIFIER|PF3D7_0802500|PF3D7_0802500|transcript|PF3D7_0802500.1|protein_coding|1/1|c.-1055G>A|||||1055|,T|upstream_gene_variant|MODIFIER|PF3D7_0802600|PF3D7_0802600|transcript|PF3D7_0802600.1|protein_coding||c.…	GT:AD:DP:GQ:PGT:PID:PL:PS	0|1:41,15:56:99:0|1:179933_C_T:371,0,1619:179933	C580Y	Pf3D7_08_v3179961	no
Pf3D7_08_v3	236511	.	A	T	78.64	PASS	AC=1;AF=0.500;AN=2;BaseQRankSum=-2.654e+00;DP=31;ExcessHet=0.0000;FS=15.352;MLEAC=1;MLEAF=0.500;MQ=60.00;MQRankSum=0.00;QD=2.81;ReadPosRankSum=0.764;SOR=4.047;ANN=T|upstream_gene_variant|MODIFIER|PF3D7_0803800|PF3D7_0803800|transcript|PF3D7_0803800.1|protein_coding||c.-2085T>A|||||1595|,T|upstream_gene_variant|MODIFIER|PF3D7_0804000|PF3D7_0804000|transcript|PF3D7_0804000.1|protein_coding||c.-1342…	GT:AD:DP:GQ:PL	0/1:19,9:28:86:86,0,588	C580Y	Pf3D7_08_v3236511	no
Pf3D7_08_v3	326395	.	A	T	224.64	PASS	AC=1;AF=0.500;AN=2;BaseQRankSum=-2.849e+00;DP=84;ExcessHet=0.0000;FS=28.282;MLEAC=1;MLEAF=0.500;MQ=59.70;MQRankSum=0.00;QD=3.46;ReadPosRankSum=-1.648e+00;SOR=3.877;ANN=T|upstream_gene_variant|MODIFIER|PF3D7_0805800|PF3D7_0805800|transcript|PF3D7_0805800.1|protein_coding||c.-2718T>A|||||2718|,T|upstream_gene_variant|MODIFIER|PF3D7_0805900|PF3D7_0805900|transcript|PF3D7_0805900.1|protein_coding||c.…	GT:AD:DP:GQ:PL	0/1:37,28:71:99:232,0,1295	C580Y	Pf3D7_08_v3326395	no
Pf3D7_08_v3	377321	.	C	T	165.64	PASS	AC=1;AF=0.500;AN=2;BaseQRankSum=0.00;DP=10;ExcessHet=0.0000;FS=15.563;MLEAC=1;MLEAF=0.500;MQ=57.27;MQRankSum=0.00;QD=18.40;ReadPosRankSum=0.319;SOR=4.161;ANN=T|upstream_gene_variant|MODIFIER|PF3D7_0807100|PF3D7_0807100|transcript|PF3D7_0807100.1|protein_coding||c.-454G>A|||||369|,T|upstream_gene_variant|MODIFIER|PF3D7_0807200|PF3D7_0807200|transcript|PF3D7_0807200.1|protein_coding||c.-703C>T|||||…	GT:AD:DP:GQ:PGT:PID:PL:PS	0|1:2,7:9:30:0|1:377321_C_T:173,0,30:377321	C580Y	Pf3D7_08_v3377321	no
Pf3D7_08_v3	377330	.	C	T	165.64	PASS	AC=1;AF=0.500;AN=2;BaseQRankSum=0.070;DP=10;ExcessHet=0.0000;FS=15.563;MLEAC=1;MLEAF=0.500;MQ=57.27;MQRankSum=0.00;QD=18.40;ReadPosRankSum=-2.200e+00;SOR=4.161;ANN=T|upstream_gene_variant|MODIFIER|PF3D7_0807100|PF3D7_0807100|transcript|PF3D7_0807100.1|protein_coding||c.-463G>A|||||378|,T|upstream_gene_variant|MODIFIER|PF3D7_0807200|PF3D7_0807200|transcript|PF3D7_0807200.1|protein_coding||c.-694C>…	GT:AD:DP:GQ:PGT:PID:PL:PS	0|1:2,7:9:30:0|1:377321_C_T:173,0,30:377321	C580Y	Pf3D7_08_v3377330	no
Pf3D7_08_v3	377337	.	A	T	165.64	PASS	AC=1;AF=0.500;AN=2;BaseQRankSum=0.549;DP=10;ExcessHet=0.0000;FS=15.563;MLEAC=1;MLEAF=0.500;MQ=57.27;MQRankSum=0.00;QD=18.40;ReadPosRankSum=-2.200e+00;SOR=4.161;ANN=T|upstream_gene_variant|MODIFIER|PF3D7_0807100|PF3D7_0807100|transcript|PF3D7_0807100.1|protein_coding||c.-470T>A|||||385|,T|upstream_gene_variant|MODIFIER|PF3D7_0807200|PF3D7_0807200|transcript|PF3D7_0807200.1|protein_coding||c.-687A>…	GT:AD:DP:GQ:PGT:PID:PL:PS	0|1:2,7:9:30:0|1:377321_C_T:173,0,30:377321	C580Y	Pf3D7_08_v3377337	no
Pf3D7_08_v3	381811	.	A	T	176.64	PASS	AC=1;AF=0.500;AN=2;BaseQRankSum=-3.850e-01;DP=50;ExcessHet=0.0000;FS=2.674;MLEAC=1;MLEAF=0.500;MQ=59.80;MQRankSum=0.00;QD=4.21;ReadPosRankSum=-1.640e+00;SOR=1.668;ANN=T|upstream_gene_variant|MODIFIER|PF3D7_0807100|PF3D7_0807100|transcript|PF3D7_0807100.1|protein_coding||c.-4944T>A|||||4859|,T|upstream_gene_variant|MODIFIER|PF3D7_0807400|PF3D7_0807400|transcript|PF3D7_0807400.1|protein_coding||c.-…	GT:AD:DP:GQ:PGT:PID:PL:PS	0|1:29,13:42:99:0|1:381811_A_T:184,0,902:381811	C580Y	Pf3D7_08_v3381811	no
Pf3D7_08_v3	381814	.	A	T	171.64	PASS	AC=1;AF=0.500;AN=2;BaseQRankSum=1.60;DP=49;ExcessHet=0.0000;FS=2.647;MLEAC=1;MLEAF=0.500;MQ=59.79;MQRankSum=0.00;QD=3.90;ReadPosRankSum=-2.387e+00;SOR=1.554;ANN=T|upstream_gene_variant|MODIFIER|PF3D7_0807100|PF3D7_0807100|transcript|PF3D7_0807100.1|protein_coding||c.-4947T>A|||||4862|,T|upstream_gene_variant|MODIFIER|PF3D7_0807400|PF3D7_0807400|transcript|PF3D7_0807400.1|protein_coding||c.-2484A>…	GT:AD:DP:GQ:PGT:PID:PL:PS	0|1:31,13:44:99:0|1:381811_A_T:179,0,915:381811	C580Y	Pf3D7_08_v3381814	no
Pf3D7_08_v3	393289	.	C	A	192.64	PASS	AC=1;AF=0.500;AN=2;BaseQRankSum=1.18;DP=43;ExcessHet=0.0000;FS=0.000;MLEAC=1;MLEAF=0.500;MQ=59.38;MQRankSum=0.00;QD=11.33;ReadPosRankSum=-5.700e-02;SOR=2.948;ANN=A|downstream_gene_variant|MODIFIER|PF3D7_0807500|PF3D7_0807500|transcript|PF3D7_0807500.1|protein_coding||c.*4925C>A|||||4345|,A|downstream_gene_variant|MODIFIER|PF3D7_0807700|PF3D7_0807700|transcript|PF3D7_0807700.1|protein_coding||c.*2…	GT:AD:DP:GQ:PL	0/1:3,14:19:99:200,0,591	C580Y	Pf3D7_08_v3393289	no
Pf3D7_08_v3	395347	.	A	T	280.04	PASS	AC=2;AF=1.00;AN=2;DP=8;ExcessHet=0.0000;FS=0.000;MLEAC=2;MLEAF=1.00;MQ=57.88;QD=27.08;SOR=2.833;ANN=T|upstream_gene_variant|MODIFIER|PF3D7_0807600|PF3D7_0807600|transcript|PF3D7_0807600.1|protein_coding||c.-1088T>A|||||12|,T|downstream_gene_variant|MODIFIER|PF3D7_0807700|PF3D7_0807700|transcript|PF3D7_0807700.1|protein_coding||c.*301T>A|||||9|,T|downstream_gene_variant|MODIFIER|PF3D7_0807800|PF3D…	GT:AD:DP:GQ:PL	1/1:0,8:8:24:294,24,0	C580Y	Pf3D7_08_v3395347	no
Pf3D7_08_v3	513445	.	T	A	68.64	PASS	AC=1;AF=0.500;AN=2;BaseQRankSum=-3.003e+00;DP=31;ExcessHet=0.0000;FS=3.080;MLEAC=1;MLEAF=0.500;MQ=60.00;MQRankSum=0.00;QD=2.45;ReadPosRankSum=-1.470e+00;SOR=2.049;ANN=A|upstream_gene_variant|MODIFIER|PF3D7_0809900|PF3D7_0809900|transcript|PF3D7_0809900.1|protein_coding||c.-1017A>T|||||583|,A|downstream_gene_variant|MODIFIER|PF3D7_0810000|PF3D7_0810000|transcript|PF3D7_0810000.1|protein_coding||c.…	GT:AD:DP:GQ:PGT:PID:PL:PS	0|1:16,12:28:76:0|1:513445_T_A:76,0,361:513445	C580Y	Pf3D7_08_v3513445	no
Pf3D7_08_v3	513450	.	T	A	332.64	PASS	AC=1;AF=0.500;AN=2;BaseQRankSum=-9.080e-01;DP=29;ExcessHet=0.0000;FS=9.890;MLEAC=1;MLEAF=0.500;MQ=60.00;MQRankSum=0.00;QD=12.32;ReadPosRankSum=-7.400e-01;SOR=3.947;ANN=A|upstream_gene_variant|MODIFIER|PF3D7_0809900|PF3D7_0809900|transcript|PF3D7_0809900.1|protein_coding||c.-1022A>T|||||588|,A|downstream_gene_variant|MODIFIER|PF3D7_0810000|PF3D7_0810000|transcript|PF3D7_0810000.1|protein_coding||c…	GT:AD:DP:GQ:PGT:PID:PL:PS	0|1:9,18:27:99:0|1:513445_T_A:340,0,121:513445	C580Y	Pf3D7_08_v3513450	no
Pf3D7_08_v3	527937	.	T	A	55.64	PASS	AC=1;AF=0.500;AN=2;BaseQRankSum=-2.323e+00;DP=24;ExcessHet=0.0000;FS=19.651;MLEAC=1;MLEAF=0.500;MQ=60.00;MQRankSum=0.00;QD=2.78;ReadPosRankSum=-3.101e+00;SOR=3.896;ANN=A|upstream_gene_variant|MODIFIER|PF3D7_0810400|PF3D7_0810400|transcript|PF3D7_0810400.1|protein_coding||c.-4283T>A|||||4283|,A|downstream_gene_variant|MODIFIER|PF3D7_0810200|PF3D7_0810200|transcript|PF3D7_0810200.1|protein_coding||…	GT:AD:DP:GQ:PGT:PID:PL:PS	0|1:14,6:20:63:1|0:527916_TA_T:63,0,447:527916	C580Y	Pf3D7_08_v3527937	no
Pf3D7_08_v3	543991	.	G	T	10682.1	PASS	AC=2;AF=1.00;AN=2;DP=264;ExcessHet=0.0000;FS=0.000;MLEAC=2;MLEAF=1.00;MQ=60.00;QD=27.65;SOR=1.835;ANN=T|missense_variant|MODERATE|PF3D7_0810600|PF3D7_0810600|transcript|PF3D7_0810600.1|protein_coding|1/1|c.2021G>T|p.Cys674Phe|5036/7019|2021/2826|674/941||,T|upstream_gene_variant|MODIFIER|PF3D7_0810800|PF3D7_0810800|transcript|PF3D7_0810800.1|protein_coding||c.-4209G>T|||||3905|,T|downstream_gene_…	GT:AD:DP:GQ:PL	1/1:0,255:255:99:10696,766,0	C580Y	Pf3D7_08_v3543991	yes
Pf3D7_08_v3	547469	.	A	T	636.64	PASS	AC=1;AF=0.500;AN=2;BaseQRankSum=3.68;DP=54;ExcessHet=0.0000;FS=30.274;MLEAC=1;MLEAF=0.500;MQ=60.00;MQRankSum=0.00;QD=13.84;ReadPosRankSum=0.110;SOR=6.244;ANN=T|upstream_gene_variant|MODIFIER|PF3D7_0810700|PF3D7_0810700|transcript|PF3D7_0810700.1|protein_coding||c.-104T>A|||||19|,T|upstream_gene_variant|MODIFIER|PF3D7_0810800|PF3D7_0810800|transcript|PF3D7_0810800.1|protein_coding||c.-731A>T|||||4…	GT:AD:DP:GQ:PL	0/1:13,33:46:84:644,0,84	C580Y	Pf3D7_08_v3547469	yes
Pf3D7_08_v3	547476	.	A	T	713.64	PASS	AC=1;AF=0.500;AN=2;BaseQRankSum=3.59;DP=53;ExcessHet=0.0000;FS=0.000;MLEAC=1;MLEAF=0.500;MQ=60.00;MQRankSum=0.00;QD=15.18;ReadPosRankSum=-4.690e-01;SOR=1.402;ANN=T|upstream_gene_variant|MODIFIER|PF3D7_0810700|PF3D7_0810700|transcript|PF3D7_0810700.1|protein_coding||c.-111T>A|||||26|,T|upstream_gene_variant|MODIFIER|PF3D7_0810800|PF3D7_0810800|transcript|PF3D7_0810800.1|protein_coding||c.-724A>T||…	GT:AD:DP:GQ:PGT:PID:PL:PS	0|1:10,37:47:51:1|0:547470_A_T:721,0,51:547470	C580Y	Pf3D7_08_v3547476	yes
Pf3D7_08_v3	547915	.	T	A	37.64	PASS	AC=1;AF=0.500;AN=2;BaseQRankSum=-2.251e+00;DP=18;ExcessHet=0.0000;FS=0.000;MLEAC=1;MLEAF=0.500;MQ=60.00;MQRankSum=0.00;QD=2.21;ReadPosRankSum=-1.759e+00;SOR=0.425;ANN=A|5_prime_UTR_variant|MODIFIER|PF3D7_0810800|PF3D7_0810800|transcript|PF3D7_0810800.1|protein_coding|1/3|c.-285T>A|||||285|,A|upstream_gene_variant|MODIFIER|PF3D7_0810700|PF3D7_0810700|transcript|PF3D7_0810700.1|protein_coding||c.-5…	GT:AD:DP:GQ:PL	0/1:10,7:17:45:45,0,162	C580Y	Pf3D7_08_v3547915	no
Pf3D7_08_v3	595911	.	T	A	331.64	PASS	AC=1;AF=0.500;AN=2;BaseQRankSum=-3.730e+00;DP=57;ExcessHet=0.0000;FS=36.557;MLEAC=1;MLEAF=0.500;MQ=60.00;MQRankSum=0.00;QD=7.06;ReadPosRankSum=-2.601e+00;SOR=6.050;ANN=A|5_prime_UTR_variant|MODIFIER|PF3D7_0811900|PF3D7_0811900|transcript|PF3D7_0811900.1|protein_coding|1/6|c.-279T>A|||||279|,A|upstream_gene_variant|MODIFIER|PF3D7_0811800|PF3D7_0811800|transcript|PF3D7_0811800.1|protein_coding||c.-…	GT:AD:DP:GQ:PL	0/1:24,23:47:99:339,0,696	C580Y	Pf3D7_08_v3595911	yes
Pf3D7_08_v3	604719	.	C	A	1107.06	PASS	AC=2;AF=1.00;AN=2;DP=28;ExcessHet=0.0000;FS=0.000;MLEAC=2;MLEAF=1.00;MQ=60.00;QD=30.56;SOR=2.584;ANN=A|5_prime_UTR_variant|MODIFIER|PF3D7_0812100|PF3D7_0812100|transcript|PF3D7_0812100.1|protein_coding|1/1|c.-204C>A|||||204|,A|upstream_gene_variant|MODIFIER|PF3D7_0812000|PF3D7_0812000|transcript|PF3D7_0812000.1|protein_coding||c.-2472G>T|||||2453|,A|downstream_gene_variant|MODIFIER|PF3D7_0811900|…	GT:AD:DP:GQ:PGT:PID:PL:PS	1|1:0,25:25:75:1|1:604719_C_A:1121,75,0:604719	C580Y	Pf3D7_08_v3604719	yes
Pf3D7_08_v3	604721	.	C	A	1107.06	PASS	AC=2;AF=1.00;AN=2;DP=26;ExcessHet=0.0000;FS=0.000;MLEAC=2;MLEAF=1.00;MQ=60.00;QD=33.63;SOR=2.584;ANN=A|5_prime_UTR_variant|MODIFIER|PF3D7_0812100|PF3D7_0812100|transcript|PF3D7_0812100.1|protein_coding|1/1|c.-202C>A|||||202|,A|upstream_gene_variant|MODIFIER|PF3D7_0812000|PF3D7_0812000|transcript|PF3D7_0812000.1|protein_coding||c.-2474G>T|||||2455|,A|downstream_gene_variant|MODIFIER|PF3D7_0811900|…	GT:AD:DP:GQ:PGT:PID:PL:PS	1|1:0,25:25:75:1|1:604719_C_A:1121,75,0:604719	C580Y	Pf3D7_08_v3604721	yes
Pf3D7_08_v3	630835	.	C	A	284.69	PASS	AC=2;AF=1.00;AN=2;DP=24;ExcessHet=0.0000;FS=0.000;MLEAC=2;MLEAF=1.00;MQ=60.00;QD=21.90;SOR=4.047;ANN=A|upstream_gene_variant|MODIFIER|PF3D7_0812500|PF3D7_0812500|transcript|PF3D7_0812500.1|protein_coding||c.-1890G>T|||||39|,A|upstream_gene_variant|MODIFIER|PF3D7_0812700|PF3D7_0812700|transcript|PF3D7_0812700.1|protein_coding||c.-3155C>A|||||2386|,A|downstream_gene_variant|MODIFIER|PF3D7_0812600|P…	GT:AD:DP:GQ:PGT:PID:PL:PS	1|1:0,13:15:69:1|1:630834_AC_A:996,69,0:630834	C580Y	Pf3D7_08_v3630835	yes
Pf3D7_08_v3	630841	.	T	A	1040.06	PASS	AC=2;AF=1.00;AN=2;DP=24;ExcessHet=0.0000;FS=0.000;MLEAC=2;MLEAF=1.00;MQ=60.00;QD=30.55;SOR=4.977;ANN=A|upstream_gene_variant|MODIFIER|PF3D7_0812500|PF3D7_0812500|transcript|PF3D7_0812500.1|protein_coding||c.-1896A>T|||||45|,A|upstream_gene_variant|MODIFIER|PF3D7_0812700|PF3D7_0812700|transcript|PF3D7_0812700.1|protein_coding||c.-3149T>A|||||2380|,A|downstream_gene_variant|MODIFIER|PF3D7_0812600|P…	GT:AD:DP:GQ:PGT:PID:PL:PS	1|1:0,24:24:72:1|1:630841_T_A:1054,72,0:630841	C580Y	Pf3D7_08_v3630841	yes
Pf3D7_08_v3	630843	.	T	A	1040.06	PASS	AC=2;AF=1.00;AN=2;DP=24;ExcessHet=0.0000;FS=0.000;MLEAC=2;MLEAF=1.00;MQ=60.00;QD=32.62;SOR=4.977;ANN=A|upstream_gene_variant|MODIFIER|PF3D7_0812500|PF3D7_0812500|transcript|PF3D7_0812500.1|protein_coding||c.-1898A>T|||||47|,A|upstream_gene_variant|MODIFIER|PF3D7_0812700|PF3D7_0812700|transcript|PF3D7_0812700.1|protein_coding||c.-3147T>A|||||2378|,A|downstream_gene_variant|MODIFIER|PF3D7_0812600|P…	GT:AD:DP:GQ:PGT:PID:PL:PS	1|1:0,24:24:72:1|1:630841_T_A:1054,72,0:630841	C580Y	Pf3D7_08_v3630843	yes
Pf3D7_08_v3	635437	.	T	A	49.64	PASS	AC=1;AF=0.500;AN=2;BaseQRankSum=-2.100e+00;DP=9;ExcessHet=0.0000;FS=14.472;MLEAC=1;MLEAF=0.500;MQ=60.00;MQRankSum=0.00;QD=6.20;ReadPosRankSum=-2.100e+00;SOR=2.199;ANN=A|upstream_gene_variant|MODIFIER|PF3D7_0812500|PF3D7_0812500|transcript|PF3D7_0812500.1|protein_coding||c.-6492A>T|||||4641|,A|upstream_gene_variant|MODIFIER|PF3D7_0812600|PF3D7_0812600|transcript|PF3D7_0812600.1|protein_coding||c.-…	GT:AD:DP:GQ:PGT:PID:PL:PS	0|1:6,2:8:57:0|1:635398_C_CA:57,0,246:635398	C580Y	Pf3D7_08_v3635437	no
Pf3D7_08_v3	635440	.	T	A	43.64	PASS	AC=1;AF=0.500;AN=2;BaseQRankSum=-2.200e+00;DP=10;ExcessHet=0.0000;FS=8.751;MLEAC=1;MLEAF=0.500;MQ=60.00;MQRankSum=0.00;QD=4.36;ReadPosRankSum=-1.383e+00;SOR=2.217;ANN=A|upstream_gene_variant|MODIFIER|PF3D7_0812500|PF3D7_0812500|transcript|PF3D7_0812500.1|protein_coding||c.-6495A>T|||||4644|,A|upstream_gene_variant|MODIFIER|PF3D7_0812600|PF3D7_0812600|transcript|PF3D7_0812600.1|protein_coding||c.-…	GT:AD:DP:GQ:PGT:PID:PL:PS	0|1:8,2:10:51:0|1:635398_C_CA:51,0,330:635398	C580Y	Pf3D7_08_v3635440	no
Pf3D7_08_v3	635443	.	T	A	40.64	PASS	AC=1;AF=0.500;AN=2;BaseQRankSum=-1.645e+00;DP=11;ExcessHet=0.0000;FS=7.404;MLEAC=1;MLEAF=0.500;MQ=60.00;MQRankSum=0.00;QD=3.69;ReadPosRankSum=-5.240e-01;SOR=2.233;ANN=A|upstream_gene_variant|MODIFIER|PF3D7_0812500|PF3D7_0812500|transcript|PF3D7_0812500.1|protein_coding||c.-6498A>T|||||4647|,A|upstream_gene_variant|MODIFIER|PF3D7_0812600|PF3D7_0812600|transcript|PF3D7_0812600.1|protein_coding||c.-…	GT:AD:DP:GQ:PGT:PID:PL:PS	0|1:9,2:11:48:0|1:635398_C_CA:48,0,372:635398	C580Y	Pf3D7_08_v3635443	no
Pf3D7_08_v3	655840	.	C	A	60.64	PASS	AC=1;AF=0.500;AN=2;BaseQRankSum=-2.046e+00;DP=31;ExcessHet=0.0000;FS=11.666;MLEAC=1;MLEAF=0.500;MQ=58.91;MQRankSum=0.994;QD=2.25;ReadPosRankSum=-1.113e+00;SOR=3.456;ANN=A|5_prime_UTR_variant|MODIFIER|PF3D7_0813300|PF3D7_0813300|transcript|PF3D7_0813300.1|protein_coding|1/2|c.-238C>A|||||238|,A|upstream_gene_variant|MODIFIER|PF3D7_0813200|PF3D7_0813200|transcript|PF3D7_0813200.1|protein_coding||c.…	GT:AD:DP:GQ:PGT:PID:PL:PS	0|1:19,8:27:68:0|1:655840_C_A:68,0,579:655840	C580Y	Pf3D7_08_v3655840	no
Pf3D7_08_v3	655843	.	T	A	59.64	PASS	AC=1;AF=0.500;AN=2;BaseQRankSum=-2.258e+00;DP=30;ExcessHet=0.0000;FS=11.666;MLEAC=1;MLEAF=0.500;MQ=58.88;MQRankSum=0.994;QD=2.21;ReadPosRankSum=-2.990e-01;SOR=3.456;ANN=A|5_prime_UTR_variant|MODIFIER|PF3D7_0813300|PF3D7_0813300|transcript|PF3D7_0813300.1|protein_coding|1/2|c.-235T>A|||||235|,A|upstream_gene_variant|MODIFIER|PF3D7_0813200|PF3D7_0813200|transcript|PF3D7_0813200.1|protein_coding||c.…	GT:AD:DP:GQ:PGT:PID:PL:PS	0|1:19,8:27:67:0|1:655840_C_A:67,0,580:655840	C580Y	Pf3D7_08_v3655843	no
Pf3D7_08_v3	665425	.	G	A	353.64	PASS	AC=1;AF=0.500;AN=2;BaseQRankSum=-1.937e+00;DP=57;ExcessHet=0.0000;FS=28.122;MLEAC=1;MLEAF=0.500;MQ=60.00;MQRankSum=0.00;QD=6.67;ReadPosRankSum=0.626;SOR=4.539;ANN=A|upstream_gene_variant|MODIFIER|PF3D7_0813400|PF3D7_0813400|transcript|PF3D7_0813400.1|protein_coding||c.-3330C>T|||||1133|,A|upstream_gene_variant|MODIFIER|PF3D7_0813600|PF3D7_0813600|transcript|PF3D7_0813600.1|protein_coding||c.-4116…	GT:AD:DP:GQ:PGT:PID:PL:PS	0|1:25,28:53:99:0|1:665425_G_A:361,0,482:665425	C580Y	Pf3D7_08_v3665425	no
Pf3D7_08_v3	665446	.	G	A	204.64	PASS	AC=1;AF=0.500;AN=2;BaseQRankSum=-1.654e+00;DP=33;ExcessHet=0.0000;FS=26.140;MLEAC=1;MLEAF=0.500;MQ=60.00;MQRankSum=0.00;QD=6.82;ReadPosRankSum=-2.784e+00;SOR=3.900;ANN=A|upstream_gene_variant|MODIFIER|PF3D7_0813400|PF3D7_0813400|transcript|PF3D7_0813400.1|protein_coding||c.-3351C>T|||||1154|,A|upstream_gene_variant|MODIFIER|PF3D7_0813600|PF3D7_0813600|transcript|PF3D7_0813600.1|protein_coding||c.…	GT:AD:DP:GQ:PGT:PID:PL:PS	0|1:16,14:30:99:0|1:665425_G_A:212,0,429:665425	C580Y	Pf3D7_08_v3665446	no
Pf3D7_08_v3	688647	.	T	A	107.64	PASS	AC=1;AF=0.500;AN=2;BaseQRankSum=-3.375e+00;DP=42;ExcessHet=0.0000;FS=45.832;MLEAC=1;MLEAF=0.500;MQ=60.00;MQRankSum=0.00;QD=2.76;ReadPosRankSum=-3.829e+00;SOR=5.279;ANN=A|3_prime_UTR_variant|MODIFIER|PF3D7_0814200|PF3D7_0814200|transcript|PF3D7_0814200.1|protein_coding|4/4|c.*561T>A|||||561|,A|upstream_gene_variant|MODIFIER|PF3D7_0814100|PF3D7_0814100|transcript|PF3D7_0814100.1|protein_coding||c.-…	GT:AD:DP:GQ:PL	0/1:26,13:39:99:115,0,761	C580Y	Pf3D7_08_v3688647	no
Pf3D7_08_v3	697932	.	G	A	150.64	PASS	AC=1;AF=0.500;AN=2;BaseQRankSum=-3.003e+00;DP=76;ExcessHet=0.0000;FS=22.889;MLEAC=1;MLEAF=0.500;MQ=60.00;MQRankSum=0.00;QD=2.12;ReadPosRankSum=-1.693e+00;SOR=3.846;ANN=A|5_prime_UTR_variant|MODIFIER|PF3D7_0814400|PF3D7_0814400|transcript|PF3D7_0814400.1|protein_coding|1/3|c.-410C>T|||||410|,A|upstream_gene_variant|MODIFIER|PF3D7_0814300|PF3D7_0814300|transcript|PF3D7_0814300.1|protein_coding||c.-…	GT:AD:DP:GQ:PGT:PID:PL:PS	0|1:57,14:71:99:0|1:697932_G_A:158,0,1860:697932	C580Y	Pf3D7_08_v3697932	no
Pf3D7_08_v3	732656	.	T	A	78.32	PASS	AC=2;AF=1.00;AN=2;DP=2;ExcessHet=0.0000;FS=0.000;MLEAC=1;MLEAF=0.500;MQ=60.00;QD=29.33;SOR=2.303;ANN=A|upstream_gene_variant|MODIFIER|PF3D7_0815600|PF3D7_0815600|transcript|PF3D7_0815600.1|protein_coding||c.-469A>T|||||72|,A|downstream_gene_variant|MODIFIER|PF3D7_0815500|PF3D7_0815500|transcript|PF3D7_0815500.1|protein_coding||c.*2928T>A|||||1931|,A|downstream_gene_variant|MODIFIER|PF3D7_0815700|…	GT:AD:DP:GQ:PL	1/1:0,2:2:6:90,6,0	C580Y	Pf3D7_08_v3732656	yes
Pf3D7_08_v3	743478	.	T	A	260.64	PASS	AC=1;AF=0.500;AN=2;BaseQRankSum=-2.664e+00;DP=41;ExcessHet=0.0000;FS=36.759;MLEAC=1;MLEAF=0.500;MQ=59.53;MQRankSum=0.00;QD=7.04;ReadPosRankSum=-1.014e+00;SOR=4.972;ANN=A|5_prime_UTR_variant|MODIFIER|PF3D7_0815900|PF3D7_0815900|transcript|PF3D7_0815900.1|protein_coding|1/1|c.-27T>A|||||27|,A|upstream_gene_variant|MODIFIER|PF3D7_0815800|PF3D7_0815800|transcript|PF3D7_0815800.1|protein_coding||c.-22…	GT:AD:DP:GQ:PGT:PID:PL:PS	0|1:26,11:37:99:0|1:743478_T_A:268,0,962:743478	C580Y	Pf3D7_08_v3743478	no
Pf3D7_08_v3	743484	.	T	A	257.64	PASS	AC=1;AF=0.500;AN=2;BaseQRankSum=-3.534e+00;DP=42;ExcessHet=0.0000;FS=35.180;MLEAC=1;MLEAF=0.500;MQ=59.54;MQRankSum=0.00;QD=6.78;ReadPosRankSum=-1.482e+00;SOR=4.972;ANN=A|5_prime_UTR_variant|MODIFIER|PF3D7_0815900|PF3D7_0815900|transcript|PF3D7_0815900.1|protein_coding|1/1|c.-21T>A|||||21|,A|upstream_gene_variant|MODIFIER|PF3D7_0815800|PF3D7_0815800|transcript|PF3D7_0815800.1|protein_coding||c.-23…	GT:AD:DP:GQ:PGT:PID:PL:PS	0|1:27,11:38:99:0|1:743478_T_A:265,0,994:743478	C580Y	Pf3D7_08_v3743484	no
Pf3D7_08_v3	756632	.	T	A	166.64	PASS	AC=1;AF=0.500;AN=2;BaseQRankSum=-3.914e+00;DP=64;ExcessHet=0.0000;FS=50.222;MLEAC=1;MLEAF=0.500;MQ=60.00;MQRankSum=0.00;QD=2.78;ReadPosRankSum=-3.050e-01;SOR=4.395;ANN=A|upstream_gene_variant|MODIFIER|PF3D7_0816300|PF3D7_0816300|transcript|PF3D7_0816300.1|protein_coding||c.-459A>T|||||459|,A|upstream_gene_variant|MODIFIER|PF3D7_0816400|PF3D7_0816400|transcript|PF3D7_0816400.1|protein_coding||c.-5…	GT:AD:DP:GQ:PGT:PID:PL:PS	0|1:52,8:60:99:0|1:756632_T_A:174,0,2149:756632	C580Y	Pf3D7_08_v3756632	no
Pf3D7_08_v3	756634	.	T	A	166.64	PASS	AC=1;AF=0.500;AN=2;BaseQRankSum=-4.121e+00;DP=61;ExcessHet=0.0000;FS=50.222;MLEAC=1;MLEAF=0.500;MQ=60.00;MQRankSum=0.00;QD=2.78;ReadPosRankSum=-1.069e+00;SOR=4.395;ANN=A|upstream_gene_variant|MODIFIER|PF3D7_0816300|PF3D7_0816300|transcript|PF3D7_0816300.1|protein_coding||c.-461A>T|||||461|,A|upstream_gene_variant|MODIFIER|PF3D7_0816400|PF3D7_0816400|transcript|PF3D7_0816400.1|protein_coding||c.-5…	GT:AD:DP:GQ:PGT:PID:PL:PS	0|1:52,8:60:99:0|1:756632_T_A:174,0,2149:756632	C580Y	Pf3D7_08_v3756634	no
Pf3D7_08_v3	756636	.	T	A	160.64	PASS	AC=1;AF=0.500;AN=2;BaseQRankSum=-3.746e+00;DP=63;ExcessHet=0.0000;FS=51.433;MLEAC=1;MLEAF=0.500;MQ=60.00;MQRankSum=0.00;QD=2.59;ReadPosRankSum=-2.054e+00;SOR=4.395;ANN=A|upstream_gene_variant|MODIFIER|PF3D7_0816300|PF3D7_0816300|transcript|PF3D7_0816300.1|protein_coding||c.-463A>T|||||463|,A|upstream_gene_variant|MODIFIER|PF3D7_0816400|PF3D7_0816400|transcript|PF3D7_0816400.1|protein_coding||c.-5…	GT:AD:DP:GQ:PGT:PID:PL:PS	0|1:54,8:62:99:0|1:756632_T_A:168,0,2233:756632	C580Y	Pf3D7_08_v3756636	no
Pf3D7_08_v3	756638	.	T	A	154.64	PASS	AC=1;AF=0.500;AN=2;BaseQRankSum=-3.262e+00;DP=64;ExcessHet=0.0000;FS=47.676;MLEAC=1;MLEAF=0.500;MQ=60.00;MQRankSum=0.00;QD=2.42;ReadPosRankSum=-2.531e+00;SOR=4.395;ANN=A|upstream_gene_variant|MODIFIER|PF3D7_0816300|PF3D7_0816300|transcript|PF3D7_0816300.1|protein_coding||c.-465A>T|||||465|,A|upstream_gene_variant|MODIFIER|PF3D7_0816400|PF3D7_0816400|transcript|PF3D7_0816400.1|protein_coding||c.-5…	GT:AD:DP:GQ:PGT:PID:PL:PS	0|1:56,8:64:99:0|1:756632_T_A:162,0,2317:756632	C580Y	Pf3D7_08_v3756638	no
Pf3D7_08_v3	756640	.	T	A	154.64	PASS	AC=1;AF=0.500;AN=2;BaseQRankSum=-4.118e+00;DP=64;ExcessHet=0.0000;FS=47.676;MLEAC=1;MLEAF=0.500;MQ=60.00;MQRankSum=0.00;QD=2.42;ReadPosRankSum=-2.427e+00;SOR=4.395;ANN=A|upstream_gene_variant|MODIFIER|PF3D7_0816300|PF3D7_0816300|transcript|PF3D7_0816300.1|protein_coding||c.-467A>T|||||467|,A|upstream_gene_variant|MODIFIER|PF3D7_0816400|PF3D7_0816400|transcript|PF3D7_0816400.1|protein_coding||c.-5…	GT:AD:DP:GQ:PGT:PID:PL:PS	0|1:56,8:64:99:0|1:756632_T_A:162,0,2317:756632	C580Y	Pf3D7_08_v3756640	no
Pf3D7_08_v3	774131	.	G	A	332.64	PASS	AC=1;AF=0.500;AN=2;BaseQRankSum=0.672;DP=84;ExcessHet=0.0000;FS=18.448;MLEAC=1;MLEAF=0.500;MQ=60.00;MQRankSum=0.00;QD=5.64;ReadPosRankSum=-1.212e+00;SOR=0.016;ANN=A|upstream_gene_variant|MODIFIER|PF3D7_0816800|PF3D7_0816800|transcript|PF3D7_0816800.1|protein_coding||c.-4339C>T|||||4328|,A|upstream_gene_variant|MODIFIER|PF3D7_0817100|PF3D7_0817100|transcript|PF3D7_0817100.1|protein_coding||c.-168G…	GT:AD:DP:GQ:PL	0/1:28,31:63:99:340,0,413	C580Y	Pf3D7_08_v3774131	yes
Pf3D7_08_v3	780606	.	T	A	601.05	PASS	AC=2;AF=1.00;AN=2;BaseQRankSum=1.76;DP=21;ExcessHet=0.0000;FS=5.563;MLEAC=2;MLEAF=1.00;MQ=57.98;MQRankSum=0.00;QD=33.39;ReadPosRankSum=1.16;SOR=2.091;ANN=A|upstream_gene_variant|MODIFIER|PF3D7_0817200|PF3D7_0817200|transcript|PF3D7_0817200.1|protein_coding||c.-959A>T|||||172|,A|downstream_gene_variant|MODIFIER|PF3D7_0817100|PF3D7_0817100|transcript|PF3D7_0817100.1|protein_coding||c.*3815T>A|||||3…	GT:AD:DP:GQ:PGT:PID:PL:PS	1|1:1,17:18:29:1|1:780585_AT_A:615,29,0:780585	C580Y	Pf3D7_08_v3780606	yes
Pf3D7_08_v3	794742	.	A	T	42.64	PASS	AC=1;AF=0.500;AN=2;BaseQRankSum=-7.910e-01;DP=33;ExcessHet=0.0000;FS=9.890;MLEAC=1;MLEAF=0.500;MQ=59.28;MQRankSum=0.00;QD=3.55;ReadPosRankSum=-1.002e+00;SOR=2.526;ANN=T|upstream_gene_variant|MODIFIER|PF3D7_0817300|PF3D7_0817300|transcript|PF3D7_0817300.1|protein_coding||c.-5126T>A|||||2906|,T|upstream_gene_variant|MODIFIER|PF3D7_0817500|PF3D7_0817500|transcript|PF3D7_0817500.1|protein_coding||c.-…	GT:AD:DP:GQ:PL	0/1:7,5:14:50:50,0,537	C580Y	Pf3D7_08_v3794742	yes
Pf3D7_08_v3	799199	.	A	T	82.64	PASS	AC=1;AF=0.500;AN=2;BaseQRankSum=0.533;DP=18;ExcessHet=0.0000;FS=3.090;MLEAC=1;MLEAF=0.500;MQ=54.36;MQRankSum=0.00;QD=9.18;ReadPosRankSum=-3.810e-01;SOR=2.093;ANN=T|upstream_gene_variant|MODIFIER|PF3D7_0817400|PF3D7_0817400|transcript|PF3D7_0817400.1|protein_coding||c.-1393T>A|||||504|,T|downstream_gene_variant|MODIFIER|PF3D7_0817600|PF3D7_0817600|transcript|PF3D7_0817600.1|protein_coding||c.*1721…	GT:AD:DP:GQ:PL	0/1:3,6:11:42:90,0,42	C580Y	Pf3D7_08_v3799199	yes
Pf3D7_08_v3	805990	.	C	T	156.64	PASS	AC=1;AF=0.500;AN=2;BaseQRankSum=0.502;DP=33;ExcessHet=0.0000;FS=29.004;MLEAC=1;MLEAF=0.500;MQ=60.00;MQRankSum=0.00;QD=6.02;ReadPosRankSum=-3.451e+00;SOR=4.163;ANN=T|upstream_gene_variant|MODIFIER|PF3D7_0817600|PF3D7_0817600|transcript|PF3D7_0817600.1|protein_coding||c.-1956G>A|||||1275|,T|intron_variant|MODIFIER|PF3D7_0817700|PF3D7_0817700|transcript|PF3D7_0817700.1|protein_coding|30/30|c.3358+47…	GT:AD:DP:GQ:PL	0/1:10,16:26:99:164,0,99	C580Y	Pf3D7_08_v3805990	no
Pf3D7_08_v3	816478	.	G	A	161.64	PASS	AC=1;AF=0.500;AN=2;BaseQRankSum=-1.681e+00;DP=65;ExcessHet=0.0000;FS=13.988;MLEAC=1;MLEAF=0.500;MQ=60.00;MQRankSum=0.00;QD=2.74;ReadPosRankSum=-3.100e-02;SOR=0.089;ANN=A|upstream_gene_variant|MODIFIER|PF3D7_0817700|PF3D7_0817700|transcript|PF3D7_0817700.1|protein_coding||c.-3013C>T|||||2423|,A|upstream_gene_variant|MODIFIER|PF3D7_0818000|PF3D7_0818000|transcript|PF3D7_0818000.1|protein_coding||c.…	GT:AD:DP:GQ:PL	0/1:37,22:59:99:169,0,496	C580Y	Pf3D7_08_v3816478	no
Pf3D7_08_v3	823526	.	T	A	41.64	PASS	AC=1;AF=0.500;AN=2;BaseQRankSum=-2.815e+00;DP=29;ExcessHet=0.0000;FS=9.442;MLEAC=1;MLEAF=0.500;MQ=59.29;MQRankSum=0.00;QD=2.08;ReadPosRankSum=-1.437e+00;SOR=3.383;ANN=A|upstream_gene_variant|MODIFIER|PF3D7_0817900|PF3D7_0817900|transcript|PF3D7_0817900.1|protein_coding||c.-6424A>T|||||4943|,A|upstream_gene_variant|MODIFIER|PF3D7_0818100|PF3D7_0818100|transcript|PF3D7_0818100.1|protein_coding||c.-…	GT:AD:DP:GQ:PGT:PID:PL:PS	0|1:15,5:20:49:0|1:823523_T_A:49,0,538:823523	C580Y	Pf3D7_08_v3823526	no
Pf3D7_08_v3	826359	.	G	T	972.06	PASS	AC=2;AF=1.00;AN=2;BaseQRankSum=-2.084e+00;DP=121;ExcessHet=0.0000;FS=0.000;MLEAC=2;MLEAF=1.00;MQ=60.00;MQRankSum=0.00;QD=14.30;ReadPosRankSum=0.781;SOR=3.849;ANN=T|upstream_gene_variant|MODIFIER|PF3D7_0818200|PF3D7_0818200|transcript|PF3D7_0818200.1|protein_coding||c.-3647G>T|||||1429|,T|downstream_gene_variant|MODIFIER|PF3D7_0818000|PF3D7_0818000|transcript|PF3D7_0818000.1|protein_coding||c.*390…	GT:AD:DP:GQ:PL	1/1:8,60:68:41:986,41,0	C580Y	Pf3D7_08_v3826359	yes
Pf3D7_08_v3	840136	.	C	T	72.64	PASS	AC=1;AF=0.500;AN=2;BaseQRankSum=0.507;DP=34;ExcessHet=0.0000;FS=0.000;MLEAC=1;MLEAF=0.500;MQ=59.11;MQRankSum=0.928;QD=2.20;ReadPosRankSum=-1.034e+00;SOR=0.512;ANN=T|upstream_gene_variant|MODIFIER|PF3D7_0818400|PF3D7_0818400|transcript|PF3D7_0818400.1|protein_coding||c.-3288G>A|||||3095|,T|upstream_gene_variant|MODIFIER|PF3D7_0818500|PF3D7_0818500|transcript|PF3D7_0818500.1|protein_coding||c.-2181…	GT:AD:DP:GQ:PGT:PID:PL:PS	0|1:24,9:33:80:0|1:840136_C_T:80,0,406:840136	C580Y	Pf3D7_08_v3840136	no
Pf3D7_08_v3	840150	.	C	T	135.64	PASS	AC=1;AF=0.500;AN=2;BaseQRankSum=-8.200e-02;DP=26;ExcessHet=0.0000;FS=7.701;MLEAC=1;MLEAF=0.500;MQ=58.83;MQRankSum=0.145;QD=6.78;ReadPosRankSum=1.02;SOR=2.252;ANN=T|upstream_gene_variant|MODIFIER|PF3D7_0818400|PF3D7_0818400|transcript|PF3D7_0818400.1|protein_coding||c.-3302G>A|||||3109|,T|upstream_gene_variant|MODIFIER|PF3D7_0818500|PF3D7_0818500|transcript|PF3D7_0818500.1|protein_coding||c.-2167C…	GT:AD:DP:GQ:PGT:PID:PL:PS	0|1:10,10:20:99:0|1:840136_C_T:143,0,117:840136	C580Y	Pf3D7_08_v3840150	no
Pf3D7_08_v3	841204	.	A	T	373.05	PASS	AC=2;AF=1.00;AN=2;DP=9;ExcessHet=0.0000;FS=0.000;MLEAC=2;MLEAF=1.00;MQ=54.72;QD=30.82;SOR=0.892;ANN=T|upstream_gene_variant|MODIFIER|PF3D7_0818400|PF3D7_0818400|transcript|PF3D7_0818400.1|protein_coding||c.-4356T>A|||||4163|,T|upstream_gene_variant|MODIFIER|PF3D7_0818500|PF3D7_0818500|transcript|PF3D7_0818500.1|protein_coding||c.-1113A>T|||||60|,T|downstream_gene_variant|MODIFIER|PF3D7_0818600|PF…	GT:AD:DP:GQ:PGT:PID:PL:PS	1|1:0,9:9:27:1|1:841204_A_T:387,27,0:841204	C580Y	Pf3D7_08_v3841204	no
Pf3D7_08_v3	841212	.	A	T	346.04	PASS	AC=2;AF=1.00;AN=2;DP=8;ExcessHet=0.0000;FS=0.000;MLEAC=2;MLEAF=1.00;MQ=52.17;QD=29.27;SOR=1.179;ANN=T|upstream_gene_variant|MODIFIER|PF3D7_0818400|PF3D7_0818400|transcript|PF3D7_0818400.1|protein_coding||c.-4364T>A|||||4171|,T|upstream_gene_variant|MODIFIER|PF3D7_0818500|PF3D7_0818500|transcript|PF3D7_0818500.1|protein_coding||c.-1105A>T|||||52|,T|downstream_gene_variant|MODIFIER|PF3D7_0818600|PF…	GT:AD:DP:GQ:PGT:PID:PL:PS	1|1:0,8:8:24:1|1:841204_A_T:360,24,0:841204	C580Y	Pf3D7_08_v3841212	no
Pf3D7_08_v3	841214	.	A	T	346.04	PASS	AC=2;AF=1.00;AN=2;DP=8;ExcessHet=0.0000;FS=0.000;MLEAC=2;MLEAF=1.00;MQ=52.17;QD=35.92;SOR=1.179;ANN=T|upstream_gene_variant|MODIFIER|PF3D7_0818400|PF3D7_0818400|transcript|PF3D7_0818400.1|protein_coding||c.-4366T>A|||||4173|,T|upstream_gene_variant|MODIFIER|PF3D7_0818500|PF3D7_0818500|transcript|PF3D7_0818500.1|protein_coding||c.-1103A>T|||||50|,T|downstream_gene_variant|MODIFIER|PF3D7_0818600|PF…	GT:AD:DP:GQ:PGT:PID:PL:PS	1|1:0,8:8:24:1|1:841204_A_T:360,24,0:841204	C580Y	Pf3D7_08_v3841214	no
Pf3D7_08_v3	841219	.	C	A	391.05	PASS	AC=2;AF=1.00;AN=2;DP=9;ExcessHet=0.0000;FS=0.000;MLEAC=2;MLEAF=1.00;MQ=53.10;QD=29.63;SOR=1.402;ANN=A|upstream_gene_variant|MODIFIER|PF3D7_0818400|PF3D7_0818400|transcript|PF3D7_0818400.1|protein_coding||c.-4371G>T|||||4178|,A|upstream_gene_variant|MODIFIER|PF3D7_0818500|PF3D7_0818500|transcript|PF3D7_0818500.1|protein_coding||c.-1098C>A|||||45|,A|downstream_gene_variant|MODIFIER|PF3D7_0818600|PF…	GT:AD:DP:GQ:PGT:PID:PL:PS	1|1:0,9:9:27:1|1:841204_A_T:405,27,0:841204	C580Y	Pf3D7_08_v3841219	no
Pf3D7_08_v3	841224	.	A	T	391.05	PASS	AC=2;AF=1.00;AN=2;DP=9;ExcessHet=0.0000;FS=0.000;MLEAC=2;MLEAF=1.00;MQ=53.10;QD=28.76;SOR=1.402;ANN=T|upstream_gene_variant|MODIFIER|PF3D7_0818400|PF3D7_0818400|transcript|PF3D7_0818400.1|protein_coding||c.-4376T>A|||||4183|,T|upstream_gene_variant|MODIFIER|PF3D7_0818500|PF3D7_0818500|transcript|PF3D7_0818500.1|protein_coding||c.-1093A>T|||||40|,T|downstream_gene_variant|MODIFIER|PF3D7_0818600|PF…	GT:AD:DP:GQ:PGT:PID:PL:PS	1|1:0,9:9:27:1|1:841204_A_T:405,27,0:841204	C580Y	Pf3D7_08_v3841224	no
Pf3D7_08_v3	841226	.	A	T	391.05	PASS	AC=2;AF=1.00;AN=2;DP=9;ExcessHet=0.0000;FS=0.000;MLEAC=2;MLEAF=1.00;MQ=53.10;QD=29.94;SOR=1.402;ANN=T|upstream_gene_variant|MODIFIER|PF3D7_0818400|PF3D7_0818400|transcript|PF3D7_0818400.1|protein_coding||c.-4378T>A|||||4185|,T|upstream_gene_variant|MODIFIER|PF3D7_0818500|PF3D7_0818500|transcript|PF3D7_0818500.1|protein_coding||c.-1091A>T|||||38|,T|downstream_gene_variant|MODIFIER|PF3D7_0818600|PF…	GT:AD:DP:GQ:PGT:PID:PL:PS	1|1:0,9:9:27:1|1:841204_A_T:405,27,0:841204	C580Y	Pf3D7_08_v3841226	no
Pf3D7_08_v3	841230	.	G	T	391.05	PASS	AC=2;AF=1.00;AN=2;DP=9;ExcessHet=0.0000;FS=0.000;MLEAC=2;MLEAF=1.00;MQ=53.10;QD=31.54;SOR=2.093;ANN=T|upstream_gene_variant|MODIFIER|PF3D7_0818400|PF3D7_0818400|transcript|PF3D7_0818400.1|protein_coding||c.-4382C>A|||||4189|,T|upstream_gene_variant|MODIFIER|PF3D7_0818500|PF3D7_0818500|transcript|PF3D7_0818500.1|protein_coding||c.-1087G>T|||||34|,T|downstream_gene_variant|MODIFIER|PF3D7_0818600|PF…	GT:AD:DP:GQ:PGT:PID:PL:PS	1|1:0,9:9:27:1|1:841204_A_T:405,27,0:841204	C580Y	Pf3D7_08_v3841230	no
Pf3D7_08_v3	841238	.	A	T	301.02	PASS	AC=2;AF=1.00;AN=2;DP=7;ExcessHet=0.0000;FS=0.000;MLEAC=2;MLEAF=1.00;MQ=50.96;QD=28.86;SOR=1.609;ANN=T|upstream_gene_variant|MODIFIER|PF3D7_0818400|PF3D7_0818400|transcript|PF3D7_0818400.1|protein_coding||c.-4390T>A|||||4197|,T|upstream_gene_variant|MODIFIER|PF3D7_0818500|PF3D7_0818500|transcript|PF3D7_0818500.1|protein_coding||c.-1079A>T|||||26|,T|downstream_gene_variant|MODIFIER|PF3D7_0818600|PF…	GT:AD:DP:GQ:PGT:PID:PL:PS	1|1:0,7:7:21:1|1:841204_A_T:315,21,0:841204	C580Y	Pf3D7_08_v3841238	no
Pf3D7_08_v3	841258	.	G	T	346.04	PASS	AC=2;AF=1.00;AN=2;DP=8;ExcessHet=0.0000;FS=0.000;MLEAC=2;MLEAF=1.00;MQ=53.81;QD=29.41;SOR=1.863;ANN=T|upstream_gene_variant|MODIFIER|PF3D7_0818400|PF3D7_0818400|transcript|PF3D7_0818400.1|protein_coding||c.-4410C>A|||||4217|,T|upstream_gene_variant|MODIFIER|PF3D7_0818500|PF3D7_0818500|transcript|PF3D7_0818500.1|protein_coding||c.-1059G>T|||||6|,T|downstream_gene_variant|MODIFIER|PF3D7_0818600|PF3…	GT:AD:DP:GQ:PGT:PID:PL:PS	1|1:0,8:8:24:1|1:841204_A_T:360,24,0:841204	C580Y	Pf3D7_08_v3841258	no
Pf3D7_08_v3	841259	.	C	A	346.04	PASS	AC=2;AF=1.00;AN=2;DP=8;ExcessHet=0.0000;FS=0.000;MLEAC=2;MLEAF=1.00;MQ=53.81;QD=31.11;SOR=1.863;ANN=A|upstream_gene_variant|MODIFIER|PF3D7_0818400|PF3D7_0818400|transcript|PF3D7_0818400.1|protein_coding||c.-4411G>T|||||4218|,A|upstream_gene_variant|MODIFIER|PF3D7_0818500|PF3D7_0818500|transcript|PF3D7_0818500.1|protein_coding||c.-1058C>A|||||5|,A|downstream_gene_variant|MODIFIER|PF3D7_0818600|PF3…	GT:AD:DP:GQ:PGT:PID:PL:PS	1|1:0,8:8:24:1|1:841204_A_T:360,24,0:841204	C580Y	Pf3D7_08_v3841259	no
Pf3D7_08_v3	841262	.	C	A	73.89	PASS	AC=2;AF=1.00;AN=2;DP=8;ExcessHet=0.0000;FS=0.000;MLEAC=1;MLEAF=0.500;MQ=53.81;QD=14.78;SOR=1.609;ANN=A|upstream_gene_variant|MODIFIER|PF3D7_0818400|PF3D7_0818400|transcript|PF3D7_0818400.1|protein_coding||c.-4414G>T|||||4221|,A|upstream_gene_variant|MODIFIER|PF3D7_0818500|PF3D7_0818500|transcript|PF3D7_0818500.1|protein_coding||c.-1055C>A|||||2|,A|downstream_gene_variant|MODIFIER|PF3D7_0818600|PF…	GT:AD:DP:GQ:PGT:PID:PL:PS	1|1:0,5:7:24:1|1:841204_A_T:324,24,0:841204	C580Y	Pf3D7_08_v3841262	no
Pf3D7_08_v3	841265	.	C	A	63.65	PASS	AC=1;AF=0.500;AN=2;BaseQRankSum=1.98;DP=7;ExcessHet=0.0000;FS=0.000;MLEAC=1;MLEAF=0.500;MQ=53.64;MQRankSum=-1.068e+00;QD=9.09;ReadPosRankSum=1.07;SOR=0.180;ANN=A|5_prime_UTR_variant|MODIFIER|PF3D7_0818500|PF3D7_0818500|transcript|PF3D7_0818500.1|protein_coding|1/2|c.-1052C>A|||||1052|,A|upstream_gene_variant|MODIFIER|PF3D7_0818400|PF3D7_0818400|transcript|PF3D7_0818400.1|protein_coding||c.-4417G>…	GT:AD:DP:GQ:PGT:PID:PL:PS	0|1:2,5:7:15:0|1:841204_A_T:71,0,15:841204	C580Y	Pf3D7_08_v3841265	no
Pf3D7_08_v3	847522	.	G	A	81.64	PASS	AC=1;AF=0.500;AN=2;BaseQRankSum=-1.392e+00;DP=61;ExcessHet=0.0000;FS=33.157;MLEAC=1;MLEAF=0.500;MQ=58.54;MQRankSum=0.00;QD=2.21;ReadPosRankSum=-2.927e+00;SOR=5.892;ANN=A|5_prime_UTR_variant|MODIFIER|PF3D7_0818600|PF3D7_0818600|transcript|PF3D7_0818600.1|protein_coding|1/11|c.-142C>T|||||142|,A|downstream_gene_variant|MODIFIER|PF3D7_0818500|PF3D7_0818500|transcript|PF3D7_0818500.1|protein_coding||…	GT:AD:DP:GQ:PL	0/1:20,17:38:89:89,0,651	C580Y	Pf3D7_08_v3847522	yes
Pf3D7_08_v3	863361	.	A	T	37.64	PASS	AC=1;AF=0.500;AN=2;BaseQRankSum=-1.965e+00;DP=21;ExcessHet=0.0000;FS=9.901;MLEAC=1;MLEAF=0.500;MQ=60.00;MQRankSum=0.00;QD=2.21;ReadPosRankSum=0.475;SOR=3.611;ANN=T|downstream_gene_variant|MODIFIER|PF3D7_0818900|PF3D7_0818900|transcript|PF3D7_0818900.1|protein_coding||c.*944A>T|||||381|,T|downstream_gene_variant|MODIFIER|PF3D7_0819000|PF3D7_0819000|transcript|PF3D7_0819000.1|protein_coding||c.*144…	GT:AD:DP:GQ:PL	0/1:12,5:17:45:45,0,353	C580Y	Pf3D7_08_v3863361	no
Pf3D7_08_v3	886767	.	C	A	1962.06	PASS	AC=2;AF=1.00;AN=2;DP=51;ExcessHet=0.0000;FS=0.000;MLEAC=2;MLEAF=1.00;MQ=57.06;QD=34.66;SOR=3.160;ANN=A|5_prime_UTR_variant|MODIFIER|PF3D7_0819600|PF3D7_0819600|transcript|PF3D7_0819600.1|protein_coding|1/2|c.-631G>T|||||631|,A|downstream_gene_variant|MODIFIER|PF3D7_0819500|PF3D7_0819500|transcript|PF3D7_0819500.1|protein_coding||c.*2377C>A|||||2305|,A|downstream_gene_variant|MODIFIER|PF3D7_081970…	GT:AD:DP:GQ:PGT:PID:PL:PS	1|1:0,44:44:99:1|1:886767_C_A:1976,132,0:886767	C580Y	Pf3D7_08_v3886767	no
Pf3D7_08_v3	886769	.	C	A	2097.06	PASS	AC=2;AF=1.00;AN=2;DP=47;ExcessHet=0.0000;FS=0.000;MLEAC=2;MLEAF=1.00;MQ=55.62;QD=29.40;SOR=3.306;ANN=A|5_prime_UTR_premature_start_codon_gain_variant|LOW|PF3D7_0819600|PF3D7_0819600|transcript|PF3D7_0819600.1|protein_coding|1/2|c.-633G>T||||||,A|5_prime_UTR_variant|MODIFIER|PF3D7_0819600|PF3D7_0819600|transcript|PF3D7_0819600.1|protein_coding|1/2|c.-633G>T|||||633|,A|downstream_gene_variant|MODIF…	GT:AD:DP:GQ:PGT:PID:PL:PS	1|1:0,47:47:99:1|1:886767_C_A:2111,141,0:886767	C580Y	Pf3D7_08_v3886769	no
Pf3D7_08_v3	886772	.	G	T	2056.06	PASS	AC=2;AF=1.00;AN=2;DP=46;ExcessHet=0.0000;FS=0.000;MLEAC=2;MLEAF=1.00;MQ=55.52;QD=36.76;SOR=3.258;ANN=T|5_prime_UTR_variant|MODIFIER|PF3D7_0819600|PF3D7_0819600|transcript|PF3D7_0819600.1|protein_coding|1/2|c.-636C>A|||||636|,T|downstream_gene_variant|MODIFIER|PF3D7_0819500|PF3D7_0819500|transcript|PF3D7_0819500.1|protein_coding||c.*2382G>T|||||2310|,T|downstream_gene_variant|MODIFIER|PF3D7_081970…	GT:AD:DP:GQ:PGT:PID:PL:PS	1|1:0,46:46:99:1|1:886767_C_A:2070,138,0:886767	C580Y	Pf3D7_08_v3886772	no
Pf3D7_08_v3	886774	.	A	T	2056.06	PASS	AC=2;AF=1.00;AN=2;DP=46;ExcessHet=0.0000;FS=0.000;MLEAC=2;MLEAF=1.00;MQ=55.52;QD=30.54;SOR=2.985;ANN=T|5_prime_UTR_variant|MODIFIER|PF3D7_0819600|PF3D7_0819600|transcript|PF3D7_0819600.1|protein_coding|1/2|c.-638T>A|||||638|,T|downstream_gene_variant|MODIFIER|PF3D7_0819500|PF3D7_0819500|transcript|PF3D7_0819500.1|protein_coding||c.*2384A>T|||||2312|,T|downstream_gene_variant|MODIFIER|PF3D7_081970…	GT:AD:DP:GQ:PGT:PID:PL:PS	1|1:0,46:46:99:1|1:886767_C_A:2070,138,0:886767	C580Y	Pf3D7_08_v3886774	no
Pf3D7_08_v3	886780	.	G	T	2236.06	PASS	AC=2;AF=1.00;AN=2;DP=50;ExcessHet=0.0000;FS=0.000;MLEAC=2;MLEAF=1.00;MQ=53.74;QD=21.53;SOR=3.442;ANN=T|5_prime_UTR_variant|MODIFIER|PF3D7_0819600|PF3D7_0819600|transcript|PF3D7_0819600.1|protein_coding|1/2|c.-644C>A|||||644|,T|downstream_gene_variant|MODIFIER|PF3D7_0819500|PF3D7_0819500|transcript|PF3D7_0819500.1|protein_coding||c.*2390G>T|||||2318|,T|downstream_gene_variant|MODIFIER|PF3D7_081970…	GT:AD:DP:GQ:PGT:PID:PL:PS	1|1:0,50:50:99:1|1:886767_C_A:2250,151,0:886767	C580Y	Pf3D7_08_v3886780	no
Pf3D7_08_v3	886788	.	T	A	2236.06	PASS	AC=2;AF=1.00;AN=2;DP=50;ExcessHet=0.0000;FS=0.000;MLEAC=2;MLEAF=1.00;MQ=53.12;QD=34.87;SOR=3.745;ANN=A|5_prime_UTR_variant|MODIFIER|PF3D7_0819600|PF3D7_0819600|transcript|PF3D7_0819600.1|protein_coding|1/2|c.-652A>T|||||652|,A|downstream_gene_variant|MODIFIER|PF3D7_0819500|PF3D7_0819500|transcript|PF3D7_0819500.1|protein_coding||c.*2398T>A|||||2326|,A|downstream_gene_variant|MODIFIER|PF3D7_081970…	GT:AD:DP:GQ:PGT:PID:PL:PS	1|1:0,50:50:99:1|1:886767_C_A:2250,151,0:886767	C580Y	Pf3D7_08_v3886788	no
Pf3D7_08_v3	886794	.	G	A	2191.06	PASS	AC=2;AF=1.00;AN=2;DP=49;ExcessHet=0.0000;FS=0.000;MLEAC=2;MLEAF=1.00;MQ=52.58;QD=31.04;SOR=4.047;ANN=A|5_prime_UTR_variant|MODIFIER|PF3D7_0819600|PF3D7_0819600|transcript|PF3D7_0819600.1|protein_coding|1/2|c.-658C>T|||||658|,A|downstream_gene_variant|MODIFIER|PF3D7_0819500|PF3D7_0819500|transcript|PF3D7_0819500.1|protein_coding||c.*2404G>A|||||2332|,A|downstream_gene_variant|MODIFIER|PF3D7_081970…	GT:AD:DP:GQ:PGT:PID:PL:PS	1|1:0,49:49:99:1|1:886767_C_A:2205,147,0:886767	C580Y	Pf3D7_08_v3886794	no
Pf3D7_08_v3	886798	.	G	T	2011.06	PASS	AC=2;AF=1.00;AN=2;DP=46;ExcessHet=0.0000;FS=0.000;MLEAC=2;MLEAF=1.00;MQ=51.07;QD=27.86;SOR=3.865;ANN=T|5_prime_UTR_variant|MODIFIER|PF3D7_0819600|PF3D7_0819600|transcript|PF3D7_0819600.1|protein_coding|1/2|c.-662C>A|||||662|,T|downstream_gene_variant|MODIFIER|PF3D7_0819500|PF3D7_0819500|transcript|PF3D7_0819500.1|protein_coding||c.*2408G>T|||||2336|,T|downstream_gene_variant|MODIFIER|PF3D7_081970…	GT:AD:DP:GQ:PGT:PID:PL:PS	1|1:0,45:45:99:1|1:886767_C_A:2025,135,0:886767	C580Y	Pf3D7_08_v3886798	no
Pf3D7_08_v3	886799	.	T	A	2011.06	PASS	AC=2;AF=1.00;AN=2;DP=46;ExcessHet=0.0000;FS=0.000;MLEAC=2;MLEAF=1.00;MQ=51.07;QD=34.17;SOR=3.865;ANN=A|5_prime_UTR_variant|MODIFIER|PF3D7_0819600|PF3D7_0819600|transcript|PF3D7_0819600.1|protein_coding|1/2|c.-663A>T|||||663|,A|downstream_gene_variant|MODIFIER|PF3D7_0819500|PF3D7_0819500|transcript|PF3D7_0819500.1|protein_coding||c.*2409T>A|||||2337|,A|downstream_gene_variant|MODIFIER|PF3D7_081970…	GT:AD:DP:GQ:PGT:PID:PL:PS	1|1:0,45:45:99:1|1:886767_C_A:2025,135,0:886767	C580Y	Pf3D7_08_v3886799	no
Pf3D7_08_v3	886805	.	T	A	1741.06	PASS	AC=2;AF=1.00;AN=2;DP=40;ExcessHet=0.0000;FS=0.000;MLEAC=2;MLEAF=1.00;MQ=49.60;QD=28.60;SOR=3.556;ANN=A|5_prime_UTR_variant|MODIFIER|PF3D7_0819600|PF3D7_0819600|transcript|PF3D7_0819600.1|protein_coding|1/2|c.-669A>T|||||669|,A|downstream_gene_variant|MODIFIER|PF3D7_0819500|PF3D7_0819500|transcript|PF3D7_0819500.1|protein_coding||c.*2415T>A|||||2343|,A|downstream_gene_variant|MODIFIER|PF3D7_081970…	GT:AD:DP:GQ:PGT:PID:PL:PS	1|1:0,39:39:99:1|1:886767_C_A:1755,117,0:886767	C580Y	Pf3D7_08_v3886805	no
Pf3D7_08_v3	886807	.	T	A	1696.06	PASS	AC=2;AF=1.00;AN=2;DP=39;ExcessHet=0.0000;FS=0.000;MLEAC=2;MLEAF=1.00;MQ=49.30;QD=25.57;SOR=3.500;ANN=A|5_prime_UTR_variant|MODIFIER|PF3D7_0819600|PF3D7_0819600|transcript|PF3D7_0819600.1|protein_coding|1/2|c.-671A>T|||||671|,A|downstream_gene_variant|MODIFIER|PF3D7_0819500|PF3D7_0819500|transcript|PF3D7_0819500.1|protein_coding||c.*2417T>A|||||2345|,A|downstream_gene_variant|MODIFIER|PF3D7_081970…	GT:AD:DP:GQ:PGT:PID:PL:PS	1|1:0,38:38:99:1|1:886767_C_A:1710,114,0:886767	C580Y	Pf3D7_08_v3886807	no
Pf3D7_08_v3	890516	.	A	G	169.64	PASS	AC=1;AF=0.500;AN=2;BaseQRankSum=-8.490e-01;DP=38;ExcessHet=0.0000;FS=8.787;MLEAC=1;MLEAF=0.500;MQ=60.00;MQRankSum=0.00;QD=4.58;ReadPosRankSum=-7.050e-01;SOR=0.098;ANN=G|upstream_gene_variant|MODIFIER|PF3D7_0819600|PF3D7_0819600|transcript|PF3D7_0819600.1|protein_coding||c.-4380T>C|||||2893|,G|upstream_gene_variant|MODIFIER|PF3D7_0819700|PF3D7_0819700|transcript|PF3D7_0819700.1|protein_coding||c.-…	GT:AD:DP:GQ:PL	0/1:23,14:37:99:177,0,447	C580Y	Pf3D7_08_v3890516	yes
Pf3D7_08_v3	890542	.	T	A	140.64	PASS	AC=1;AF=0.500;AN=2;BaseQRankSum=-6.100e-02;DP=33;ExcessHet=0.0000;FS=49.150;MLEAC=1;MLEAF=0.500;MQ=60.00;MQRankSum=0.00;QD=5.41;ReadPosRankSum=-1.682e+00;SOR=4.159;ANN=A|upstream_gene_variant|MODIFIER|PF3D7_0819600|PF3D7_0819600|transcript|PF3D7_0819600.1|protein_coding||c.-4406A>T|||||2919|,A|upstream_gene_variant|MODIFIER|PF3D7_0819700|PF3D7_0819700|transcript|PF3D7_0819700.1|protein_coding||c.…	GT:AD:DP:GQ:PL	0/1:19,7:26:99:148,0,651	C580Y	Pf3D7_08_v3890542	no
Pf3D7_08_v3	890544	.	G	A	103.64	PASS	AC=1;AF=0.500;AN=2;BaseQRankSum=1.83;DP=28;ExcessHet=0.0000;FS=35.848;MLEAC=1;MLEAF=0.500;MQ=60.00;MQRankSum=0.00;QD=3.84;ReadPosRankSum=-1.533e+00;SOR=3.584;ANN=A|upstream_gene_variant|MODIFIER|PF3D7_0819600|PF3D7_0819600|transcript|PF3D7_0819600.1|protein_coding||c.-4408C>T|||||2921|,A|upstream_gene_variant|MODIFIER|PF3D7_0819700|PF3D7_0819700|transcript|PF3D7_0819700.1|protein_coding||c.-73C>T…	GT:AD:DP:GQ:PGT:PID:PL:PS	0|1:22,5:27:99:0|1:890544_G_A:111,0,843:890544	C580Y	Pf3D7_08_v3890544	no
Pf3D7_08_v3	892521	.	T	A	290.64	PASS	AC=1;AF=0.500;AN=2;BaseQRankSum=-3.798e+00;DP=119;ExcessHet=0.0000;FS=19.371;MLEAC=1;MLEAF=0.500;MQ=60.00;MQRankSum=0.00;QD=2.69;ReadPosRankSum=-2.350e+00;SOR=2.314;ANN=A|upstream_gene_variant|MODIFIER|PF3D7_0819600|PF3D7_0819600|transcript|PF3D7_0819600.1|protein_coding||c.-6385A>T|||||4898|,A|upstream_gene_variant|MODIFIER|PF3D7_0819700|PF3D7_0819700|transcript|PF3D7_0819700.1|protein_coding||c…	GT:AD:DP:GQ:PL	0/1:72,36:108:99:298,0,1775	C580Y	Pf3D7_08_v3892521	yes
Pf3D7_08_v3	900993	.	T	A	99.64	PASS	AC=1;AF=0.500;AN=2;BaseQRankSum=-2.495e+00;DP=29;ExcessHet=0.0000;FS=28.709;MLEAC=1;MLEAF=0.500;MQ=59.22;MQRankSum=0.00;QD=4.33;ReadPosRankSum=-3.037e+00;SOR=4.161;ANN=A|upstream_gene_variant|MODIFIER|PF3D7_0819800|PF3D7_0819800|transcript|PF3D7_0819800.1|protein_coding||c.-2491A>T|||||2491|,A|upstream_gene_variant|MODIFIER|PF3D7_0819900|PF3D7_0819900|transcript|PF3D7_0819900.1|protein_coding||c.…	GT:AD:DP:GQ:PGT:PID:PL:PS	0|1:16,7:23:99:0|1:900993_T_A:107,0,545:900993	C580Y	Pf3D7_08_v3900993	no
Pf3D7_08_v3	900995	.	T	A	99.64	PASS	AC=1;AF=0.500;AN=2;BaseQRankSum=-1.487e+00;DP=26;ExcessHet=0.0000;FS=28.709;MLEAC=1;MLEAF=0.500;MQ=59.13;MQRankSum=0.00;QD=4.33;ReadPosRankSum=-2.644e+00;SOR=4.161;ANN=A|upstream_gene_variant|MODIFIER|PF3D7_0819800|PF3D7_0819800|transcript|PF3D7_0819800.1|protein_coding||c.-2493A>T|||||2493|,A|upstream_gene_variant|MODIFIER|PF3D7_0819900|PF3D7_0819900|transcript|PF3D7_0819900.1|protein_coding||c.…	GT:AD:DP:GQ:PGT:PID:PL:PS	0|1:16,7:23:99:0|1:900993_T_A:107,0,545:900993	C580Y	Pf3D7_08_v3900995	no
Pf3D7_08_v3	917060	.	C	A	671.06	PASS	AC=2;AF=1.00;AN=2;DP=21;ExcessHet=0.0000;FS=0.000;MLEAC=2;MLEAF=1.00;MQ=59.64;QD=33.55;SOR=6.091;ANN=A|upstream_gene_variant|MODIFIER|PF3D7_0820200|PF3D7_0820200|transcript|PF3D7_0820200.1|protein_coding||c.-2811G>T|||||1674|,A|upstream_gene_variant|MODIFIER|PF3D7_0820300|PF3D7_0820300|transcript|PF3D7_0820300.1|protein_coding||c.-1995C>A|||||437|,A|upstream_gene_variant|MODIFIER|PF3D7_0820400|PF…	GT:AD:DP:GQ:PGT:PID:PL:PS	1|1:0,20:20:60:1|1:917040_G_GA:685,60,0:917040	C580Y	Pf3D7_08_v3917060	yes
Pf3D7_08_v3	951326	.	C	T	309.64	PASS	AC=1;AF=0.500;AN=2;BaseQRankSum=-6.380e-01;DP=41;ExcessHet=0.0000;FS=1.360;MLEAC=1;MLEAF=0.500;MQ=59.38;MQRankSum=0.00;QD=7.74;ReadPosRankSum=-2.776e+00;SOR=1.201;ANN=T|upstream_gene_variant|MODIFIER|PF3D7_0821100|PF3D7_0821100|transcript|PF3D7_0821100.1|protein_coding||c.-2122C>T|||||1162|,T|downstream_gene_variant|MODIFIER|PF3D7_0821000|PF3D7_0821000|transcript|PF3D7_0821000.1|protein_coding||c…	GT:AD:DP:GQ:PGT:PID:PL:PS	0|1:20,20:40:99:0|1:951303_C_CT:317,0,219:951303	C580Y	Pf3D7_08_v3951326	yes
Pf3D7_08_v3	958286	.	T	*,A	110.01	PASS	AC=1,1;AF=0.500,0.500;AN=2;DP=16;ExcessHet=0.0000;FS=0.000;MLEAC=1,1;MLEAF=0.500,0.500;MQ=60.00;QD=7.33;SOR=4.047;ANN=A|downstream_gene_variant|MODIFIER|PF3D7_0821100|PF3D7_0821100|transcript|PF3D7_0821100.1|protein_coding||c.*1972T>A|||||1820|,A|downstream_gene_variant|MODIFIER|PF3D7_0821200|PF3D7_0821200|transcript|PF3D7_0821200.1|protein_coding||c.*213T>A|||||28|,A|downstream_gene_variant|MODI…	GT:AD:DP:GQ:PGT:PID:PL:PS	1|2:0,6,9:15:55:1|0:958285_AT_A:675,155,107,103,0,55:958285	C580Y	Pf3D7_08_v3958286	yes
Pf3D7_08_v3	958289	.	C	A	704.06	PASS	AC=2;AF=1.00;AN=2;DP=16;ExcessHet=0.0000;FS=0.000;MLEAC=2;MLEAF=1.00;MQ=60.00;QD=30.20;SOR=4.174;ANN=A|downstream_gene_variant|MODIFIER|PF3D7_0821100|PF3D7_0821100|transcript|PF3D7_0821100.1|protein_coding||c.*1975C>A|||||1823|,A|downstream_gene_variant|MODIFIER|PF3D7_0821200|PF3D7_0821200|transcript|PF3D7_0821200.1|protein_coding||c.*216C>A|||||31|,A|downstream_gene_variant|MODIFIER|PF3D7_082130…	GT:AD:DP:GQ:PGT:PID:PL:PS	1|1:0,16:16:48:1|1:958285_AT_A:718,48,0:958285	C580Y	Pf3D7_08_v3958289	yes
Pf3D7_08_v3	1017946	.	G	A	387.64	PASS	AC=1;AF=0.500;AN=2;BaseQRankSum=-2.308e+00;DP=83;ExcessHet=0.0000;FS=56.414;MLEAC=1;MLEAF=0.500;MQ=60.00;MQRankSum=0.00;QD=4.85;ReadPosRankSum=-3.108e+00;SOR=6.568;ANN=A|upstream_gene_variant|MODIFIER|PF3D7_0823000|PF3D7_0823000|transcript|PF3D7_0823000.1|protein_coding||c.-570C>T|||||461|,A|downstream_gene_variant|MODIFIER|PF3D7_0823100|PF3D7_0823100|transcript|PF3D7_0823100.1|protein_coding||c.…	GT:AD:DP:GQ:PL	0/1:45,35:80:99:395,0,879	C580Y	Pf3D7_08_v31017946	no
Pf3D7_08_v3	1062184	.	T	A	613.06	PASS	AC=2;AF=1.00;AN=2;DP=15;ExcessHet=0.0000;FS=0.000;MLEAC=2;MLEAF=1.00;MQ=60.00;QD=32.63;SOR=4.047;ANN=A|upstream_gene_variant|MODIFIER|PF3D7_0824300|PF3D7_0824300|transcript|PF3D7_0824300.1|protein_coding||c.-617A>T|||||617|,A|upstream_gene_variant|MODIFIER|PF3D7_0824500|PF3D7_0824500|transcript|PF3D7_0824500.1|protein_coding||c.-3970T>A|||||3852|,A|downstream_gene_variant|MODIFIER|PF3D7_0824200|P…	GT:AD:DP:GQ:PGT:PID:PL:PS	1|1:0,15:15:45:1|1:1062153_TA_T:627,45,0:1062153	C580Y	Pf3D7_08_v31062184	no
Pf3D7_08_v3	1062186	.	C	A	613.06	PASS	AC=2;AF=1.00;AN=2;DP=15;ExcessHet=0.0000;FS=0.000;MLEAC=2;MLEAF=1.00;MQ=60.00;QD=30.36;SOR=4.047;ANN=A|upstream_gene_variant|MODIFIER|PF3D7_0824300|PF3D7_0824300|transcript|PF3D7_0824300.1|protein_coding||c.-619G>T|||||619|,A|upstream_gene_variant|MODIFIER|PF3D7_0824500|PF3D7_0824500|transcript|PF3D7_0824500.1|protein_coding||c.-3968C>A|||||3850|,A|downstream_gene_variant|MODIFIER|PF3D7_0824200|P…	GT:AD:DP:GQ:PGT:PID:PL:PS	1|1:0,15:15:45:1|1:1062153_TA_T:627,45,0:1062153	C580Y	Pf3D7_08_v31062186	no
Pf3D7_08_v3	1103002	.	C	A	167.64	PASS	AC=1;AF=0.500;AN=2;BaseQRankSum=-2.387e+00;DP=38;ExcessHet=0.0000;FS=39.946;MLEAC=1;MLEAF=0.500;MQ=60.00;MQRankSum=0.00;QD=4.53;ReadPosRankSum=-3.017e+00;SOR=3.010;ANN=A|upstream_gene_variant|MODIFIER|PF3D7_0825600|PF3D7_0825600|transcript|PF3D7_0825600.1|protein_coding||c.-1929G>T|||||1549|,A|upstream_gene_variant|MODIFIER|PF3D7_0825700|PF3D7_0825700|transcript|PF3D7_0825700.1|protein_coding||c.…	GT:AD:DP:GQ:PGT:PID:PL:PS	0|1:28,9:37:99:1|0:1102974_CA_C:175,0,1107:1102974	C580Y	Pf3D7_08_v31103002	yes
Pf3D7_08_v3	1103006	.	T	A	139.64	PASS	AC=1;AF=0.500;AN=2;BaseQRankSum=-2.834e+00;DP=37;ExcessHet=0.0000;FS=44.941;MLEAC=1;MLEAF=0.500;MQ=60.00;MQRankSum=0.00;QD=3.77;ReadPosRankSum=-2.999e+00;SOR=4.159;ANN=A|upstream_gene_variant|MODIFIER|PF3D7_0825600|PF3D7_0825600|transcript|PF3D7_0825600.1|protein_coding||c.-1933A>T|||||1553|,A|upstream_gene_variant|MODIFIER|PF3D7_0825700|PF3D7_0825700|transcript|PF3D7_0825700.1|protein_coding||c.…	GT:AD:DP:GQ:PGT:PID:PL:PS	0|1:30,7:37:99:1|0:1102974_CA_C:147,0,1196:1102974	C580Y	Pf3D7_08_v31103006	yes
Pf3D7_08_v3	1103010	.	T	A	129.64	PASS	AC=1;AF=0.500;AN=2;BaseQRankSum=-2.596e+00;DP=37;ExcessHet=0.0000;FS=40.442;MLEAC=1;MLEAF=0.500;MQ=60.00;MQRankSum=0.00;QD=3.50;ReadPosRankSum=-2.465e+00;SOR=3.892;ANN=A|upstream_gene_variant|MODIFIER|PF3D7_0825600|PF3D7_0825600|transcript|PF3D7_0825600.1|protein_coding||c.-1937A>T|||||1557|,A|upstream_gene_variant|MODIFIER|PF3D7_0825700|PF3D7_0825700|transcript|PF3D7_0825700.1|protein_coding||c.…	GT:AD:DP:GQ:PGT:PID:PL:PS	0|1:31,6:37:99:1|0:1102974_CA_C:137,0,1264:1102974	C580Y	Pf3D7_08_v31103010	no
Pf3D7_08_v3	1103014	.	T	A	84.64	PASS	AC=1;AF=0.500;AN=2;BaseQRankSum=-2.439e+00;DP=37;ExcessHet=0.0000;FS=32.380;MLEAC=1;MLEAF=0.500;MQ=60.00;MQRankSum=0.00;QD=2.29;ReadPosRankSum=-2.518e+00;SOR=3.585;ANN=A|upstream_gene_variant|MODIFIER|PF3D7_0825600|PF3D7_0825600|transcript|PF3D7_0825600.1|protein_coding||c.-1941A>T|||||1561|,A|upstream_gene_variant|MODIFIER|PF3D7_0825700|PF3D7_0825700|transcript|PF3D7_0825700.1|protein_coding||c.…	GT:AD:DP:GQ:PGT:PID:PL:PS	0|1:32,5:37:92:1|0:1102974_CA_C:92,0,1293:1102974	C580Y	Pf3D7_08_v31103014	no
Pf3D7_08_v3	1103015	.	A	T	84.64	PASS	AC=1;AF=0.500;AN=2;BaseQRankSum=-3.393e+00;DP=37;ExcessHet=0.0000;FS=32.380;MLEAC=1;MLEAF=0.500;MQ=60.00;MQRankSum=0.00;QD=2.29;ReadPosRankSum=-2.595e+00;SOR=3.585;ANN=T|upstream_gene_variant|MODIFIER|PF3D7_0825600|PF3D7_0825600|transcript|PF3D7_0825600.1|protein_coding||c.-1942T>A|||||1562|,T|upstream_gene_variant|MODIFIER|PF3D7_0825700|PF3D7_0825700|transcript|PF3D7_0825700.1|protein_coding||c.…	GT:AD:DP:GQ:PGT:PID:PL:PS	0|1:32,5:37:92:1|0:1102974_CA_C:92,0,1293:1102974	C580Y	Pf3D7_08_v31103015	no
Pf3D7_08_v3	1140997	.	A	T	56.64	PASS	AC=1;AF=0.500;AN=2;BaseQRankSum=-2.417e+00;DP=14;ExcessHet=0.0000;FS=7.830;MLEAC=1;MLEAF=0.500;MQ=60.00;MQRankSum=0.00;QD=4.05;ReadPosRankSum=1.54;SOR=3.407;ANN=T|upstream_gene_variant|MODIFIER|PF3D7_0826100|PF3D7_0826100|transcript|PF3D7_0826100.1|protein_coding||c.-1853T>A|||||144|,T|upstream_gene_variant|MODIFIER|PF3D7_0826300|PF3D7_0826300|transcript|PF3D7_0826300.1|protein_coding||c.-5170A>T…	GT:AD:DP:GQ:PL	0/1:6,8:14:64:64,0,128	C580Y	Pf3D7_08_v31140997	no
Pf3D7_08_v3	1141347	.	G	T	2631.06	PASS	AC=2;AF=1.00;AN=2;DP=71;ExcessHet=0.0000;FS=0.000;MLEAC=2;MLEAF=1.00;MQ=60.00;QD=28.13;SOR=2.799;ANN=T|upstream_gene_variant|MODIFIER|PF3D7_0826100|PF3D7_0826100|transcript|PF3D7_0826100.1|protein_coding||c.-2203C>A|||||494|,T|upstream_gene_variant|MODIFIER|PF3D7_0826300|PF3D7_0826300|transcript|PF3D7_0826300.1|protein_coding||c.-4820G>T|||||3587|,T|downstream_gene_variant|MODIFIER|PF3D7_0826200|…	GT:AD:DP:GQ:PL	1/1:0,67:67:99:2645,201,0	C580Y	Pf3D7_08_v31141347	yes
Pf3D7_08_v3	1156160	.	G	A	59.64	PASS	AC=1;AF=0.500;AN=2;BaseQRankSum=-9.120e-01;DP=49;ExcessHet=0.0000;FS=2.783;MLEAC=1;MLEAF=0.500;MQ=60.00;MQRankSum=0.00;QD=2.13;ReadPosRankSum=-1.179e+00;SOR=1.524;ANN=A|missense_variant|MODERATE|PF3D7_0826500|PF3D7_0826500|transcript|PF3D7_0826500.1|protein_coding|1/1|c.3859G>A|p.Glu1287Lys|4800/5939|3859/3981|1287/1326||,A|downstream_gene_variant|MODIFIER|PF3D7_0826600|PF3D7_0826600|transcript|P…	GT:AD:DP:GQ:PL	0/1:20,8:31:67:67,0,1204	C580Y	Pf3D7_08_v31156160	no
Pf3D7_08_v3	1195733	.	C	T	8792.06	PASS	AC=2;AF=1.00;AN=2;DP=225;ExcessHet=0.0000;FS=0.000;MLEAC=2;MLEAF=1.00;MQ=60.00;QD=27.97;SOR=2.003;ANN=T|missense_variant|MODERATE|PF3D7_0827700|PF3D7_0827700|transcript|PF3D7_0827700.1|protein_coding|1/1|c.946G>A|p.Asp316Asn|946/2832|946/2832|316/943||,T|upstream_gene_variant|MODIFIER|PF3D7_0827600|PF3D7_0827600|transcript|PF3D7_0827600.1|protein_coding||c.-2808G>A|||||2294|,T|upstream_gene_varia…	GT:AD:DP:GQ:PL	1/1:0,217:217:99:8806,650,0	C580Y	Pf3D7_08_v31195733	yes
Pf3D7_08_v3	1221629	.	G	T	105.64	PASS	AC=1;AF=0.500;AN=2;BaseQRankSum=-2.557e+00;DP=20;ExcessHet=0.0000;FS=12.700;MLEAC=1;MLEAF=0.500;MQ=60.00;MQRankSum=0.00;QD=5.87;ReadPosRankSum=1.98;SOR=3.912;ANN=T|missense_variant|MODERATE|PF3D7_0828300|PF3D7_0828300|transcript|PF3D7_0828300.1|protein_coding|1/1|c.1055C>A|p.Thr352Lys|1804/3415|1055/1659|352/552||,T|downstream_gene_variant|MODIFIER|PF3D7_0828200|PF3D7_0828200|transcript|PF3D7_082…	GT:AD:DP:GQ:PGT:PID:PL:PS	0|1:12,6:18:99:0|1:1221629_G_T:113,0,440:1221629	C580Y	Pf3D7_08_v31221629	no
Pf3D7_08_v3	1302984	.	G	A	86.64	PASS	AC=1;AF=0.500;AN=2;BaseQRankSum=-1.032e+00;DP=50;ExcessHet=0.0000;FS=7.465;MLEAC=1;MLEAF=0.500;MQ=60.00;MQRankSum=0.00;QD=4.81;ReadPosRankSum=-7.470e-01;SOR=3.056;ANN=A|5_prime_UTR_variant|MODIFIER|PF3D7_0830600|PF3D7_0830600|transcript|PF3D7_0830600.1|protein_coding|1/2|c.-339G>A|||||339|,A|upstream_gene_variant|MODIFIER|PF3D7_0830500|PF3D7_0830500|transcript|PF3D7_0830500.1|protein_coding||c.-4…	GT:AD:DP:GQ:PL	0/1:5,13:24:94:94,0,531	C580Y	Pf3D7_08_v31302984	no
Pf3D7_08_v3	1374012	.	T	C	6622.06	PASS	AC=2;AF=1.00;AN=2;DP=186;ExcessHet=0.0000;FS=0.000;MLEAC=2;MLEAF=1.00;MQ=59.85;QD=35.21;SOR=1.065;ANN=C|3_prime_UTR_variant|MODIFIER|PF3D7_0831800|PF3D7_0831800|transcript|PF3D7_0831800.1|protein_coding|2/2|c.*224A>G|||||224|,C|upstream_gene_variant|MODIFIER|PF3D7_0831700|PF3D7_0831700|transcript|PF3D7_0831700.1|protein_coding||c.-6506A>G|||||4150|,C|downstream_gene_variant|MODIFIER|PF3D7_0831750…	GT:AD:DP:GQ:PL	1/1:0,174:174:99:6636,520,0	C580Y	Pf3D7_08_v31374012	yes
Pf3D7_09_v3	28651	.	T	A	68.64	PASS	AC=1;AF=0.500;AN=2;BaseQRankSum=-1.803e+00;DP=9;ExcessHet=0.0000;FS=0.000;MLEAC=1;MLEAF=0.500;MQ=44.55;MQRankSum=-4.800e-01;QD=7.63;ReadPosRankSum=-1.275e+00;SOR=1.022;ANN=A|downstream_gene_variant|MODIFIER|PF3D7_0900100|PF3D7_0900100|transcript|PF3D7_0900100.1|protein_coding||c.*766T>A|||||766|,A|downstream_gene_variant|MODIFIER|PF3D7_0900200|PF3D7_0900200|transcript|PF3D7_0900200.1|protein_codi…	GT:AD:DP:GQ:PGT:PID:PL:PS	0|1:6,3:9:76:0|1:28651_T_A:76,0,223:28651	C580Y	Pf3D7_09_v328651	no
Pf3D7_09_v3	28653	.	T	A	65.64	PASS	AC=1;AF=0.500;AN=2;BaseQRankSum=-7.320e-01;DP=10;ExcessHet=0.0000;FS=0.000;MLEAC=1;MLEAF=0.500;MQ=43.61;MQRankSum=-3.300e-01;QD=6.56;ReadPosRankSum=-1.275e+00;SOR=0.836;ANN=A|downstream_gene_variant|MODIFIER|PF3D7_0900100|PF3D7_0900100|transcript|PF3D7_0900100.1|protein_coding||c.*768T>A|||||768|,A|downstream_gene_variant|MODIFIER|PF3D7_0900200|PF3D7_0900200|transcript|PF3D7_0900200.1|protein_cod…	GT:AD:DP:GQ:PGT:PID:PL:PS	0|1:7,3:10:73:0|1:28651_T_A:73,0,256:28651	C580Y	Pf3D7_09_v328653	no
Pf3D7_09_v3	28655	.	T	A	65.64	PASS	AC=1;AF=0.500;AN=2;BaseQRankSum=0.319;DP=10;ExcessHet=0.0000;FS=0.000;MLEAC=1;MLEAF=0.500;MQ=43.61;MQRankSum=-3.300e-01;QD=6.56;ReadPosRankSum=-1.235e+00;SOR=0.836;ANN=A|downstream_gene_variant|MODIFIER|PF3D7_0900100|PF3D7_0900100|transcript|PF3D7_0900100.1|protein_coding||c.*770T>A|||||770|,A|downstream_gene_variant|MODIFIER|PF3D7_0900200|PF3D7_0900200|transcript|PF3D7_0900200.1|protein_coding||…	GT:AD:DP:GQ:PGT:PID:PL:PS	0|1:7,3:10:73:0|1:28651_T_A:73,0,256:28651	C580Y	Pf3D7_09_v328655	no
Pf3D7_09_v3	47452	.	C	A	2446.06	PASS	AC=2;AF=1.00;AN=2;DP=65;ExcessHet=0.0000;FS=0.000;MLEAC=2;MLEAF=1.00;MQ=46.43;QD=28.73;SOR=1.727;ANN=A|upstream_gene_variant|MODIFIER|PF3D7_0900500|PF3D7_0900500|transcript|PF3D7_0900500.1|protein_coding||c.-3407G>T|||||3407|,A|upstream_gene_variant|MODIFIER|PF3D7_0900600|PF3D7_0900600|transcript|PF3D7_0900600.1|protein_coding||c.-216G>T|||||216|,A|downstream_gene_variant|MODIFIER|PF3D7_0900700|P…	GT:AD:DP:GQ:PL	1/1:0,61:61:99:2460,184,0	C580Y	Pf3D7_09_v347452	yes
Pf3D7_09_v3	65706	.	G	A	71.64	PASS	AC=1;AF=0.500;AN=2;BaseQRankSum=1.43;DP=24;ExcessHet=0.0000;FS=0.000;MLEAC=1;MLEAF=0.500;MQ=43.23;MQRankSum=-2.101e+00;QD=3.11;ReadPosRankSum=1.10;SOR=0.061;ANN=A|upstream_gene_variant|MODIFIER|PF3D7_0901100|PF3D7_0901100|transcript|PF3D7_0901100.1|protein_coding||c.-3153C>T|||||3153|,A|upstream_gene_variant|MODIFIER|PF3D7_0901200|PF3D7_0901200|transcript|PF3D7_0901200.1|protein_coding||c.-1278C>…	GT:AD:DP:GQ:PGT:PID:PL:PS	0|1:19,4:23:79:0|1:65706_G_A:79,0,660:65706	C580Y	Pf3D7_09_v365706	yes
Pf3D7_09_v3	90646	.	T	C	8238.06	PASS	AC=2;AF=1.00;AN=2;DP=216;ExcessHet=0.0000;FS=0.000;MLEAC=2;MLEAF=1.00;MQ=60.00;QD=30.97;SOR=1.295;ANN=C|missense_variant|MODERATE|PF3D7_0902000|PF3D7_0902000|transcript|PF3D7_0902000.1|protein_coding|2/3|c.481A>G|p.Lys161Glu|1229/2537|481/1629|161/542||,C|upstream_gene_variant|MODIFIER|PF3D7_0901900|PF3D7_0901900|transcript|PF3D7_0901900.1|protein_coding||c.-2571A>G|||||2328|,C|downstream_gene_va…	GT:AD:DP:GQ:PL	1/1:0,203:203:99:8252,609,0	C580Y	Pf3D7_09_v390646	yes
Pf3D7_09_v3	131233	.	T	A	417.64	PASS	AC=1;AF=0.500;AN=2;BaseQRankSum=-2.225e+00;DP=28;ExcessHet=0.0000;FS=53.622;MLEAC=1;MLEAF=0.500;MQ=60.00;MQRankSum=0.00;QD=16.06;ReadPosRankSum=-2.414e+00;SOR=6.089;ANN=A|upstream_gene_variant|MODIFIER|PF3D7_0903100|PF3D7_0903100|transcript|PF3D7_0903100.1|protein_coding||c.-296A>T|||||25|,A|downstream_gene_variant|MODIFIER|PF3D7_0902900|PF3D7_0902900|transcript|PF3D7_0902900.1|protein_coding||c.…	GT:AD:DP:GQ:PGT:PID:PL:PS	0|1:6,20:26:99:0|1:131233_T_A:425,0,196:131233	C580Y	Pf3D7_09_v3131233	yes
Pf3D7_09_v3	131235	.	C	A	417.64	PASS	AC=1;AF=0.500;AN=2;BaseQRankSum=-1.601e+00;DP=27;ExcessHet=0.0000;FS=53.622;MLEAC=1;MLEAF=0.500;MQ=60.00;MQRankSum=0.00;QD=16.06;ReadPosRankSum=-2.414e+00;SOR=6.089;ANN=A|upstream_gene_variant|MODIFIER|PF3D7_0903100|PF3D7_0903100|transcript|PF3D7_0903100.1|protein_coding||c.-298G>T|||||27|,A|downstream_gene_variant|MODIFIER|PF3D7_0902900|PF3D7_0902900|transcript|PF3D7_0902900.1|protein_coding||c.…	GT:AD:DP:GQ:PGT:PID:PL:PS	0|1:6,20:26:99:0|1:131233_T_A:425,0,196:131233	C580Y	Pf3D7_09_v3131235	yes
Pf3D7_09_v3	131237	.	T	A	417.64	PASS	AC=1;AF=0.500;AN=2;BaseQRankSum=-2.513e+00;DP=27;ExcessHet=0.0000;FS=53.622;MLEAC=1;MLEAF=0.500;MQ=60.00;MQRankSum=0.00;QD=16.06;ReadPosRankSum=-3.576e+00;SOR=6.089;ANN=A|upstream_gene_variant|MODIFIER|PF3D7_0903100|PF3D7_0903100|transcript|PF3D7_0903100.1|protein_coding||c.-300A>T|||||29|,A|downstream_gene_variant|MODIFIER|PF3D7_0902900|PF3D7_0902900|transcript|PF3D7_0902900.1|protein_coding||c.…	GT:AD:DP:GQ:PGT:PID:PL:PS	0|1:6,20:26:99:0|1:131233_T_A:425,0,196:131233	C580Y	Pf3D7_09_v3131237	yes
Pf3D7_09_v3	174287	.	A	T	38.64	PASS	AC=1;AF=0.500;AN=2;BaseQRankSum=-2.068e+00;DP=20;ExcessHet=0.0000;FS=6.245;MLEAC=1;MLEAF=0.500;MQ=59.54;MQRankSum=0.00;QD=2.27;ReadPosRankSum=-7.570e-01;SOR=3.003;ANN=T|upstream_gene_variant|MODIFIER|PF3D7_0903700|PF3D7_0903700|transcript|PF3D7_0903700.1|protein_coding||c.-1255A>T|||||122|,T|upstream_gene_variant|MODIFIER|PF3D7_0903800|PF3D7_0903800|transcript|PF3D7_0903800.1|protein_coding||c.-4…	GT:AD:DP:GQ:PGT:PID:PL:PS	0|1:11,6:17:46:0|1:174287_A_T:46,0,306:174287	C580Y	Pf3D7_09_v3174287	no
Pf3D7_09_v3	175153	.	C	T	35.64	PASS	AC=1;AF=0.500;AN=2;BaseQRankSum=-6.010e-01;DP=11;ExcessHet=0.0000;FS=0.000;MLEAC=1;MLEAF=0.500;MQ=58.66;MQRankSum=0.00;QD=3.96;ReadPosRankSum=-1.500e-02;SOR=1.022;ANN=T|5_prime_UTR_variant|MODIFIER|PF3D7_0903700|PF3D7_0903700|transcript|PF3D7_0903700.1|protein_coding|1/3|c.-389C>T|||||389|,T|upstream_gene_variant|MODIFIER|PF3D7_0903800|PF3D7_0903800|transcript|PF3D7_0903800.1|protein_coding||c.-4…	GT:AD:DP:GQ:PL	0/1:6,3:9:43:43,0,71	C580Y	Pf3D7_09_v3175153	no
Pf3D7_09_v3	188943	.	G	A	288.64	PASS	AC=1;AF=0.500;AN=2;BaseQRankSum=2.46;DP=30;ExcessHet=0.0000;FS=8.903;MLEAC=1;MLEAF=0.500;MQ=54.60;MQRankSum=-1.601e+00;QD=15.19;ReadPosRankSum=2.38;SOR=2.645;ANN=A|5_prime_UTR_variant|MODIFIER|PF3D7_0904000|PF3D7_0904000|transcript|PF3D7_0904000.1|protein_coding|1/1|c.-321C>T|||||321|,A|downstream_gene_variant|MODIFIER|PF3D7_0903800|PF3D7_0903800|transcript|PF3D7_0903800.1|protein_coding||c.*4952…	GT:AD:DP:GQ:PGT:PID:PL:PS	0|1:7,12:19:99:0|1:188943_G_A:296,0,118:188943	C580Y	Pf3D7_09_v3188943	no
Pf3D7_09_v3	188948	.	G	A	292.64	PASS	AC=1;AF=0.500;AN=2;BaseQRankSum=1.89;DP=34;ExcessHet=0.0000;FS=14.893;MLEAC=1;MLEAF=0.500;MQ=55.26;MQRankSum=-1.280e+00;QD=11.71;ReadPosRankSum=0.688;SOR=3.489;ANN=A|5_prime_UTR_variant|MODIFIER|PF3D7_0904000|PF3D7_0904000|transcript|PF3D7_0904000.1|protein_coding|1/1|c.-326C>T|||||326|,A|downstream_gene_variant|MODIFIER|PF3D7_0903800|PF3D7_0903800|transcript|PF3D7_0903800.1|protein_coding||c.*49…	GT:AD:DP:GQ:PGT:PID:PL:PS	0|1:7,18:25:99:0|1:188943_G_A:300,0,116:188943	C580Y	Pf3D7_09_v3188948	no
Pf3D7_09_v3	222070	.	C	T	51.64	PASS	AC=1;AF=0.500;AN=2;BaseQRankSum=-1.674e+00;DP=27;ExcessHet=0.0000;FS=0.000;MLEAC=1;MLEAF=0.500;MQ=60.00;MQRankSum=0.00;QD=2.07;ReadPosRankSum=-2.694e+00;SOR=0.458;ANN=T|5_prime_UTR_variant|MODIFIER|PF3D7_0904800|PF3D7_0904800|transcript|PF3D7_0904800.1|protein_coding|1/2|c.-201C>T|||||201|,T|upstream_gene_variant|MODIFIER|PF3D7_0904700|PF3D7_0904700|transcript|PF3D7_0904700.1|protein_coding||c.-2…	GT:AD:DP:GQ:PL	0/1:16,9:25:59:59,0,298	C580Y	Pf3D7_09_v3222070	no
Pf3D7_09_v3	239752	.	C	T	165.64	PASS	AC=1;AF=0.500;AN=2;BaseQRankSum=-1.508e+00;DP=55;ExcessHet=0.0000;FS=17.697;MLEAC=1;MLEAF=0.500;MQ=60.00;MQRankSum=0.00;QD=3.31;ReadPosRankSum=-2.253e+00;SOR=1.219;ANN=T|missense_variant|MODERATE|PF3D7_0905100|PF3D7_0905100|transcript|PF3D7_0905100.1|protein_coding|1/3|c.3218G>A|p.Arg1073Lys|3358/6810|3218/6339|1073/2112||,T|upstream_gene_variant|MODIFIER|PF3D7_0905000|PF3D7_0905000|transcript|PF…	GT:AD:DP:GQ:PGT:PID:PL:PS	0|1:38,12:50:99:0|1:239752_C_T:173,0,1152:239752	C580Y	Pf3D7_09_v3239752	no
Pf3D7_09_v3	239755	.	G	T	186.64	PASS	AC=1;AF=0.500;AN=2;BaseQRankSum=-2.076e+00;DP=51;ExcessHet=0.0000;FS=17.468;MLEAC=1;MLEAF=0.500;MQ=60.00;MQRankSum=0.00;QD=3.81;ReadPosRankSum=-1.751e+00;SOR=1.427;ANN=T|missense_variant|MODERATE|PF3D7_0905100|PF3D7_0905100|transcript|PF3D7_0905100.1|protein_coding|1/3|c.3215C>A|p.Thr1072Lys|3355/6810|3215/6339|1072/2112||,T|upstream_gene_variant|MODIFIER|PF3D7_0905000|PF3D7_0905000|transcript|PF…	GT:AD:DP:GQ:PGT:PID:PL:PS	0|1:36,13:49:99:0|1:239752_C_T:194,0,1135:239752	C580Y	Pf3D7_09_v3239755	no
Pf3D7_09_v3	278026	.	T	A	149.64	PASS	AC=1;AF=0.500;AN=2;BaseQRankSum=-4.127e+00;DP=77;ExcessHet=0.0000;FS=18.242;MLEAC=1;MLEAF=0.500;MQ=60.00;MQRankSum=0.00;QD=2.11;ReadPosRankSum=-1.681e+00;SOR=3.974;ANN=A|5_prime_UTR_variant|MODIFIER|PF3D7_0905500|PF3D7_0905500|transcript|PF3D7_0905500.1|protein_coding|1/1|c.-343T>A|||||343|,A|upstream_gene_variant|MODIFIER|PF3D7_0905400|PF3D7_0905400|transcript|PF3D7_0905400.1|protein_coding||c.-…	GT:AD:DP:GQ:PGT:PID:PL:PS	0|1:55,16:71:99:0|1:278024_T_A:157,0,1525:278024	C580Y	Pf3D7_09_v3278026	no
Pf3D7_09_v3	285655	.	G	A	161.64	PASS	AC=1;AF=0.500;AN=2;BaseQRankSum=0.243;DP=53;ExcessHet=0.0000;FS=7.262;MLEAC=1;MLEAF=0.500;MQ=60.00;MQRankSum=0.00;QD=3.85;ReadPosRankSum=-1.770e+00;SOR=1.893;ANN=A|upstream_gene_variant|MODIFIER|PF3D7_0905800|PF3D7_0905800|transcript|PF3D7_0905800.1|protein_coding||c.-3395G>A|||||1825|,A|downstream_gene_variant|MODIFIER|PF3D7_0905600|PF3D7_0905600|transcript|PF3D7_0905600.1|protein_coding||c.*155…	GT:AD:DP:GQ:PL	0/1:25,17:46:99:169,0,519	C580Y	Pf3D7_09_v3285655	yes
Pf3D7_09_v3	323970	.	G	T	54.64	PASS	AC=1;AF=0.500;AN=2;BaseQRankSum=-1.114e+00;DP=17;ExcessHet=0.0000;FS=28.987;MLEAC=1;MLEAF=0.500;MQ=60.00;MQRankSum=0.00;QD=4.55;ReadPosRankSum=-2.804e+00;SOR=4.159;ANN=T|upstream_gene_variant|MODIFIER|PF3D7_0906600|PF3D7_0906600|transcript|PF3D7_0906600.1|protein_coding||c.-628C>A|||||402|,T|downstream_gene_variant|MODIFIER|PF3D7_0906500|PF3D7_0906500|transcript|PF3D7_0906500.1|protein_coding||c.…	GT:AD:DP:GQ:PL	0/1:5,7:12:62:62,0,157	C580Y	Pf3D7_09_v3323970	no
Pf3D7_09_v3	338045	.	C	T	134.64	PASS	AC=1;AF=0.500;AN=2;BaseQRankSum=-3.280e-01;DP=9;ExcessHet=0.0000;FS=15.441;MLEAC=1;MLEAF=0.500;MQ=57.33;MQRankSum=0.00;QD=19.23;ReadPosRankSum=-1.006e+00;SOR=3.221;ANN=T|upstream_gene_variant|MODIFIER|PF3D7_0906800|PF3D7_0906800|transcript|PF3D7_0906800.1|protein_coding||c.-3448G>A|||||2816|,T|downstream_gene_variant|MODIFIER|PF3D7_0906890|PF3D7_0906890|transcript|PF3D7_0906890.1|protein_coding||…	GT:AD:DP:GQ:PGT:PID:PL:PS	0|1:3,4:7:53:0|1:338045_C_T:142,0,53:338045	C580Y	Pf3D7_09_v3338045	no
Pf3D7_09_v3	338062	.	A	T	244.64	PASS	AC=1;AF=0.500;AN=2;BaseQRankSum=-2.242e+00;DP=25;ExcessHet=0.0000;FS=40.373;MLEAC=1;MLEAF=0.500;MQ=59.05;MQRankSum=0.00;QD=10.64;ReadPosRankSum=0.564;SOR=5.279;ANN=T|upstream_gene_variant|MODIFIER|PF3D7_0906800|PF3D7_0906800|transcript|PF3D7_0906800.1|protein_coding||c.-3465T>A|||||2833|,T|downstream_gene_variant|MODIFIER|PF3D7_0906890|PF3D7_0906890|transcript|PF3D7_0906890.1|protein_coding||c.*2…	GT:AD:DP:GQ:PGT:PID:PL:PS	0|1:10,13:23:99:0|1:338045_C_T:252,0,302:338045	C580Y	Pf3D7_09_v3338062	no
Pf3D7_09_v3	344556	.	G	A	32.64	PASS	AC=1;AF=0.500;AN=2;BaseQRankSum=0.703;DP=11;ExcessHet=0.0000;FS=0.000;MLEAC=1;MLEAF=0.500;MQ=60.00;MQRankSum=0.00;QD=4.08;ReadPosRankSum=-2.100e+00;SOR=1.270;ANN=A|5_prime_UTR_variant|MODIFIER|PF3D7_0907200|PF3D7_0907200|transcript|PF3D7_0907200.1|protein_coding|1/1|c.-1336G>A|||||1336|,A|upstream_gene_variant|MODIFIER|PF3D7_0907100|PF3D7_0907100|transcript|PF3D7_0907100.1|protein_coding||c.-2148…	GT:AD:DP:GQ:PGT:PID:PL:PS	0|1:5,3:8:40:0|1:344556_G_*:40,0,201:344556	C580Y	Pf3D7_09_v3344556	no
Pf3D7_09_v3	367727	.	T	A	155.64	PASS	AC=1;AF=0.500;AN=2;BaseQRankSum=-7.660e-01;DP=32;ExcessHet=0.0000;FS=8.368;MLEAC=1;MLEAF=0.500;MQ=60.00;MQRankSum=0.00;QD=5.99;ReadPosRankSum=-2.265e+00;SOR=2.833;ANN=A|upstream_gene_variant|MODIFIER|PF3D7_0907700|PF3D7_0907700|transcript|PF3D7_0907700.1|protein_coding||c.-2819A>T|||||2085|,A|downstream_gene_variant|MODIFIER|PF3D7_0907600|PF3D7_0907600|transcript|PF3D7_0907600.1|protein_coding||c…	GT:AD:DP:GQ:PGT:PID:PL:PS	0|1:20,6:26:99:0|1:367727_T_A:163,0,764:367727	C580Y	Pf3D7_09_v3367727	yes
Pf3D7_09_v3	367732	.	T	A	149.64	PASS	AC=1;AF=0.500;AN=2;BaseQRankSum=-1.095e+00;DP=30;ExcessHet=0.0000;FS=5.402;MLEAC=1;MLEAF=0.500;MQ=60.00;MQRankSum=0.00;QD=5.34;ReadPosRankSum=-2.869e+00;SOR=2.584;ANN=A|upstream_gene_variant|MODIFIER|PF3D7_0907700|PF3D7_0907700|transcript|PF3D7_0907700.1|protein_coding||c.-2824A>T|||||2090|,A|downstream_gene_variant|MODIFIER|PF3D7_0907600|PF3D7_0907600|transcript|PF3D7_0907600.1|protein_coding||c…	GT:AD:DP:GQ:PGT:PID:PL:PS	0|1:22,6:28:99:0|1:367727_T_A:157,0,848:367727	C580Y	Pf3D7_09_v3367732	yes
Pf3D7_09_v3	367737	.	T	A	127.64	PASS	AC=1;AF=0.500;AN=2;BaseQRankSum=-1.356e+00;DP=28;ExcessHet=0.0000;FS=5.557;MLEAC=1;MLEAF=0.500;MQ=60.00;MQRankSum=0.00;QD=4.91;ReadPosRankSum=-2.770e+00;SOR=2.419;ANN=A|upstream_gene_variant|MODIFIER|PF3D7_0907700|PF3D7_0907700|transcript|PF3D7_0907700.1|protein_coding||c.-2829A>T|||||2095|,A|downstream_gene_variant|MODIFIER|PF3D7_0907600|PF3D7_0907600|transcript|PF3D7_0907600.1|protein_coding||c…	GT:AD:DP:GQ:PGT:PID:PL:PS	0|1:21,5:26:99:0|1:367727_T_A:135,0,831:367727	C580Y	Pf3D7_09_v3367737	no
Pf3D7_09_v3	367742	.	T	A	88.64	PASS	AC=1;AF=0.500;AN=2;BaseQRankSum=-6.390e-01;DP=26;ExcessHet=0.0000;FS=5.478;MLEAC=1;MLEAF=0.500;MQ=60.00;MQRankSum=0.00;QD=3.69;ReadPosRankSum=-2.231e+00;SOR=2.215;ANN=A|3_prime_UTR_variant|MODIFIER|PF3D7_0907900|PF3D7_0907900|transcript|PF3D7_0907900.1|protein_coding|2/2|c.*123A>T|||||123|,A|upstream_gene_variant|MODIFIER|PF3D7_0907700|PF3D7_0907700|transcript|PF3D7_0907700.1|protein_coding||c.-2…	GT:AD:DP:GQ:PGT:PID:PL:PS	0|1:20,4:24:96:0|1:367727_T_A:96,0,828:367727	C580Y	Pf3D7_09_v3367742	no
Pf3D7_09_v3	369339	.	C	A	466.64	PASS	AC=1;AF=0.500;AN=2;BaseQRankSum=1.51;DP=93;ExcessHet=0.0000;FS=0.000;MLEAC=1;MLEAF=0.500;MQ=60.00;MQRankSum=0.00;QD=12.28;ReadPosRankSum=-1.586e+00;SOR=1.085;ANN=A|upstream_gene_variant|MODIFIER|PF3D7_0907700|PF3D7_0907700|transcript|PF3D7_0907700.1|protein_coding||c.-4431G>T|||||3697|,A|upstream_gene_variant|MODIFIER|PF3D7_0907900|PF3D7_0907900|transcript|PF3D7_0907900.1|protein_coding||c.-550G>…	GT:AD:DP:GQ:PL	0/1:19,19:53:99:474,0,658	C580Y	Pf3D7_09_v3369339	no
Pf3D7_09_v3	482366	.	G	A	127.64	PASS	AC=1;AF=0.500;AN=2;BaseQRankSum=-8.900e-01;DP=53;ExcessHet=0.0000;FS=1.313;MLEAC=1;MLEAF=0.500;MQ=59.98;MQRankSum=-1.545e+00;QD=2.66;ReadPosRankSum=-9.270e-01;SOR=1.022;ANN=A|upstream_gene_variant|MODIFIER|PF3D7_0910400|PF3D7_0910400|transcript|PF3D7_0910400.1|protein_coding||c.-1008C>T|||||598|,A|downstream_gene_variant|MODIFIER|PF3D7_0910300|PF3D7_0910300|transcript|PF3D7_0910300.1|protein_codi…	GT:AD:DP:GQ:PL	0/1:33,15:48:99:135,0,889	C580Y	Pf3D7_09_v3482366	no
Pf3D7_09_v3	482381	.	G	A	238.64	PASS	AC=1;AF=0.500;AN=2;BaseQRankSum=-2.493e+00;DP=61;ExcessHet=0.0000;FS=7.542;MLEAC=1;MLEAF=0.500;MQ=59.98;MQRankSum=-1.859e+00;QD=4.19;ReadPosRankSum=1.57;SOR=1.981;ANN=A|upstream_gene_variant|MODIFIER|PF3D7_0910400|PF3D7_0910400|transcript|PF3D7_0910400.1|protein_coding||c.-1023C>T|||||613|,A|downstream_gene_variant|MODIFIER|PF3D7_0910300|PF3D7_0910300|transcript|PF3D7_0910300.1|protein_coding||c.…	GT:AD:DP:GQ:PL	0/1:40,17:57:99:246,0,1036	C580Y	Pf3D7_09_v3482381	no
Pf3D7_09_v3	580710	.	G	A	370.64	PASS	AC=1;AF=0.500;AN=2;BaseQRankSum=2.76;DP=90;ExcessHet=0.0000;FS=21.866;MLEAC=1;MLEAF=0.500;MQ=60.00;MQRankSum=0.00;QD=4.52;ReadPosRankSum=0.286;SOR=4.264;ANN=A|upstream_gene_variant|MODIFIER|PF3D7_0913300|PF3D7_0913300|transcript|PF3D7_0913300.1|protein_coding||c.-1684C>T|||||936|,A|upstream_gene_variant|MODIFIER|PF3D7_0913600|PF3D7_0913600|transcript|PF3D7_0913600.1|protein_coding||c.-4016G>A||||…	GT:AD:DP:GQ:PGT:PID:PL:PS	0|1:53,29:82:99:0|1:580710_G_A:378,0,1257:580710	C580Y	Pf3D7_09_v3580710	no
Pf3D7_09_v3	580725	.	C	A	296.64	PASS	AC=1;AF=0.500;AN=2;BaseQRankSum=0.303;DP=46;ExcessHet=0.0000;FS=32.581;MLEAC=1;MLEAF=0.500;MQ=60.00;MQRankSum=0.00;QD=6.45;ReadPosRankSum=-2.368e+00;SOR=5.549;ANN=A|upstream_gene_variant|MODIFIER|PF3D7_0913300|PF3D7_0913300|transcript|PF3D7_0913300.1|protein_coding||c.-1699G>T|||||951|,A|upstream_gene_variant|MODIFIER|PF3D7_0913600|PF3D7_0913600|transcript|PF3D7_0913600.1|protein_coding||c.-4001C…	GT:AD:DP:GQ:PGT:PID:PL:PS	0|1:31,15:46:99:0|1:580710_G_A:304,0,953:580710	C580Y	Pf3D7_09_v3580725	no
Pf3D7_09_v3	580727	.	T	A	266.64	PASS	AC=1;AF=0.500;AN=2;BaseQRankSum=0.054;DP=39;ExcessHet=0.0000;FS=41.675;MLEAC=1;MLEAF=0.500;MQ=60.00;MQRankSum=0.00;QD=7.21;ReadPosRankSum=-3.507e+00;SOR=5.280;ANN=A|upstream_gene_variant|MODIFIER|PF3D7_0913300|PF3D7_0913300|transcript|PF3D7_0913300.1|protein_coding||c.-1701A>T|||||953|,A|upstream_gene_variant|MODIFIER|PF3D7_0913600|PF3D7_0913600|transcript|PF3D7_0913600.1|protein_coding||c.-3999T…	GT:AD:DP:GQ:PGT:PID:PL:PS	0|1:24,13:37:99:0|1:580710_G_A:274,0,800:580710	C580Y	Pf3D7_09_v3580727	no
Pf3D7_09_v3	591997	.	T	A	66.64	PASS	AC=1;AF=0.500;AN=2;BaseQRankSum=-1.654e+00;DP=25;ExcessHet=0.0000;FS=13.183;MLEAC=1;MLEAF=0.500;MQ=59.77;MQRankSum=0.00;QD=2.90;ReadPosRankSum=-2.140e+00;SOR=3.908;ANN=A|upstream_gene_variant|MODIFIER|PF3D7_0913800|PF3D7_0913800|transcript|PF3D7_0913800.1|protein_coding||c.-1110T>A|||||51|,A|downstream_gene_variant|MODIFIER|PF3D7_0913600|PF3D7_0913600|transcript|PF3D7_0913600.1|protein_coding||c.…	GT:AD:DP:GQ:PL	0/1:17,6:23:74:74,0,500	C580Y	Pf3D7_09_v3591997	yes
Pf3D7_09_v3	592539	.	T	A	89.64	PASS	AC=1;AF=0.500;AN=2;BaseQRankSum=-1.574e+00;DP=38;ExcessHet=0.0000;FS=2.519;MLEAC=1;MLEAF=0.500;MQ=60.00;MQRankSum=0.00;QD=2.42;ReadPosRankSum=-2.680e+00;SOR=1.483;ANN=A|downstream_gene_variant|MODIFIER|PF3D7_0913600|PF3D7_0913600|transcript|PF3D7_0913600.1|protein_coding||c.*4118T>A|||||3777|,A|downstream_gene_variant|MODIFIER|PF3D7_0913700|PF3D7_0913700|transcript|PF3D7_0913700.1|protein_coding|…	GT:AD:DP:GQ:PGT:PID:PL:PS	0|1:30,7:37:97:0|1:592539_T_A:97,0,1125:592539	C580Y	Pf3D7_09_v3592539	no
Pf3D7_09_v3	611385	.	T	A	33.64	PASS	AC=1;AF=0.500;AN=2;BaseQRankSum=-2.515e+00;DP=11;ExcessHet=0.0000;FS=13.222;MLEAC=1;MLEAF=0.500;MQ=60.00;MQRankSum=0.00;QD=3.36;ReadPosRankSum=-7.120e-01;SOR=3.588;ANN=A|upstream_gene_variant|MODIFIER|PF3D7_0914200|PF3D7_0914200|transcript|PF3D7_0914200.1|protein_coding||c.-1310A>T|||||66|,A|downstream_gene_variant|MODIFIER|PF3D7_0914300|PF3D7_0914300|transcript|PF3D7_0914300.1|protein_coding||c.…	GT:AD:DP:GQ:PL	0/1:5,5:10:41:41,0,166	C580Y	Pf3D7_09_v3611385	no
Pf3D7_09_v3	619912	.	C	T	246.65	PASS	AC=1;AF=0.500;AN=2;BaseQRankSum=1.79;DP=16;ExcessHet=0.0000;FS=18.543;MLEAC=1;MLEAF=0.500;MQ=60.00;MQRankSum=0.00;QD=18.97;ReadPosRankSum=0.677;SOR=3.221;ANN=T|upstream_gene_variant|MODIFIER|PF3D7_0914300|PF3D7_0914300|transcript|PF3D7_0914300.1|protein_coding||c.-4420G>A|||||4172|,T|downstream_gene_variant|MODIFIER|PF3D7_0914400|PF3D7_0914400|transcript|PF3D7_0914400.1|protein_coding||c.*77C>T||…	GT:AD:DP:GQ:PGT:PID:PL:PS	0|1:3,10:13:17:0|1:619912_C_T:254,0,17:619912	C580Y	Pf3D7_09_v3619912	no
Pf3D7_09_v3	619917	.	C	T	293.67	PASS	AC=1;AF=0.500;AN=2;BaseQRankSum=0.651;DP=20;ExcessHet=0.0000;FS=10.898;MLEAC=1;MLEAF=0.500;MQ=60.00;MQRankSum=0.00;QD=19.58;ReadPosRankSum=1.96;SOR=3.596;ANN=T|upstream_gene_variant|MODIFIER|PF3D7_0914300|PF3D7_0914300|transcript|PF3D7_0914300.1|protein_coding||c.-4425G>A|||||4177|,T|downstream_gene_variant|MODIFIER|PF3D7_0914400|PF3D7_0914400|transcript|PF3D7_0914400.1|protein_coding||c.*82C>T||…	GT:AD:DP:GQ:PGT:PID:PL:PS	0|1:3,12:15:11:0|1:619912_C_T:301,0,11:619912	C580Y	Pf3D7_09_v3619917	no
Pf3D7_09_v3	677498	.	G	T	6328.06	PASS	AC=2;AF=1.00;AN=2;DP=168;ExcessHet=0.0000;FS=0.000;MLEAC=2;MLEAF=1.00;MQ=60.00;QD=29.56;SOR=1.017;ANN=T|missense_variant|MODERATE|PF3D7_0916200|PF3D7_0916200|transcript|PF3D7_0916200.1|protein_coding|2/2|c.1301G>T|p.Arg434Met|1594/4075|1301/3435|434/1144||,T|downstream_gene_variant|MODIFIER|PF3D7_0916100|PF3D7_0916100|transcript|PF3D7_0916100.1|protein_coding||c.*2341G>T|||||2034|,T|downstream_ge…	GT:AD:DP:GQ:PL	1/1:0,154:154:99:6342,463,0	C580Y	Pf3D7_09_v3677498	yes
Pf3D7_09_v3	682041	.	G	A	445.64	PASS	AC=1;AF=0.500;AN=2;BaseQRankSum=-1.497e+00;DP=69;ExcessHet=0.0000;FS=34.140;MLEAC=1;MLEAF=0.500;MQ=59.68;MQRankSum=-1.323e+00;QD=7.82;ReadPosRankSum=-2.590e+00;SOR=4.614;ANN=A|upstream_gene_variant|MODIFIER|PF3D7_0916300|PF3D7_0916300|transcript|PF3D7_0916300.1|protein_coding||c.-57C>T|||||57|,A|upstream_gene_variant|MODIFIER|PF3D7_0916400|PF3D7_0916400|transcript|PF3D7_0916400.1|protein_coding||…	GT:AD:DP:GQ:PL	0/1:37,20:57:99:453,0,1057	C580Y	Pf3D7_09_v3682041	no
Pf3D7_09_v3	682045	.	C	A	258.64	PASS	AC=1;AF=0.500;AN=2;BaseQRankSum=-2.190e-01;DP=68;ExcessHet=0.0000;FS=13.577;MLEAC=1;MLEAF=0.500;MQ=59.68;MQRankSum=-1.491e+00;QD=4.31;ReadPosRankSum=-1.877e+00;SOR=2.494;ANN=A|upstream_gene_variant|MODIFIER|PF3D7_0916300|PF3D7_0916300|transcript|PF3D7_0916300.1|protein_coding||c.-61G>T|||||61|,A|upstream_gene_variant|MODIFIER|PF3D7_0916400|PF3D7_0916400|transcript|PF3D7_0916400.1|protein_coding||…	GT:AD:DP:GQ:PL	0/1:42,18:60:99:266,0,942	C580Y	Pf3D7_09_v3682045	no
Pf3D7_09_v3	696492	.	T	A	60.64	PASS	AC=1;AF=0.500;AN=2;BaseQRankSum=-1.902e+00;DP=8;ExcessHet=0.0000;FS=8.451;MLEAC=1;MLEAF=0.500;MQ=60.00;MQRankSum=0.00;QD=7.58;ReadPosRankSum=-5.450e-01;SOR=3.229;ANN=A|3_prime_UTR_variant|MODIFIER|PF3D7_0916700|PF3D7_0916700|transcript|PF3D7_0916700.1|protein_coding|1/1|c.*371A>T|||||371|,A|upstream_gene_variant|MODIFIER|PF3D7_0916500|PF3D7_0916500|transcript|PF3D7_0916500.1|protein_coding||c.-29…	GT:AD:DP:GQ:PGT:PID:PL:PS	0|1:4,4:8:68:0|1:696492_T_A:68,0,129:696492	C580Y	Pf3D7_09_v3696492	no
Pf3D7_09_v3	696495	.	T	A	60.64	PASS	AC=1;AF=0.500;AN=2;BaseQRankSum=-1.465e+00;DP=8;ExcessHet=0.0000;FS=8.451;MLEAC=1;MLEAF=0.500;MQ=60.00;MQRankSum=0.00;QD=7.58;ReadPosRankSum=-5.450e-01;SOR=3.229;ANN=A|3_prime_UTR_variant|MODIFIER|PF3D7_0916700|PF3D7_0916700|transcript|PF3D7_0916700.1|protein_coding|1/1|c.*368A>T|||||368|,A|upstream_gene_variant|MODIFIER|PF3D7_0916500|PF3D7_0916500|transcript|PF3D7_0916500.1|protein_coding||c.-29…	GT:AD:DP:GQ:PGT:PID:PL:PS	0|1:4,4:8:68:0|1:696492_T_A:68,0,129:696492	C580Y	Pf3D7_09_v3696495	no
Pf3D7_09_v3	762373	.	C	T	459.64	PASS	AC=1;AF=0.500;AN=2;BaseQRankSum=-6.000e-01;DP=89;ExcessHet=0.0000;FS=0.000;MLEAC=1;MLEAF=0.500;MQ=59.87;MQRankSum=0.00;QD=6.13;ReadPosRankSum=-3.280e-01;SOR=0.323;ANN=T|upstream_gene_variant|MODIFIER|PF3D7_0918600|PF3D7_0918600|transcript|PF3D7_0918600.1|protein_coding||c.-2475C>T|||||2056|,T|downstream_gene_variant|MODIFIER|PF3D7_0918400|PF3D7_0918400|transcript|PF3D7_0918400.1|protein_coding||c…	GT:AD:DP:GQ:PL	0/1:33,42:75:99:467,0,336	C580Y	Pf3D7_09_v3762373	no
Pf3D7_09_v3	802311	.	C	A	86.64	PASS	AC=1;AF=0.500;AN=2;BaseQRankSum=-2.485e+00;DP=38;ExcessHet=0.0000;FS=18.097;MLEAC=1;MLEAF=0.500;MQ=60.00;MQRankSum=0.00;QD=2.79;ReadPosRankSum=-2.398e+00;SOR=3.026;ANN=A|3_prime_UTR_variant|MODIFIER|PF3D7_0919600|PF3D7_0919600|transcript|PF3D7_0919600.1|protein_coding|1/1|c.*175C>A|||||175|,A|upstream_gene_variant|MODIFIER|PF3D7_0919700|PF3D7_0919700|transcript|PF3D7_0919700.1|protein_coding||c.-…	GT:AD:DP:GQ:PGT:PID:PL:PS	0|1:22,9:31:94:1|0:802300_G_A:94,0,549:802300	C580Y	Pf3D7_09_v3802311	no
Pf3D7_09_v3	901346	.	G	A	133.64	PASS	AC=1;AF=0.500;AN=2;BaseQRankSum=-2.526e+00;DP=27;ExcessHet=0.0000;FS=35.569;MLEAC=1;MLEAF=0.500;MQ=60.00;MQRankSum=0.00;QD=5.81;ReadPosRankSum=-1.437e+00;SOR=3.893;ANN=A|upstream_gene_variant|MODIFIER|PF3D7_0922200|PF3D7_0922200|transcript|PF3D7_0922200.1|protein_coding||c.-2016G>A|||||238|,A|upstream_gene_variant|MODIFIER|PF3D7_0922300|PF3D7_0922300|transcript|PF3D7_0922300.1|protein_coding||c.-…	GT:AD:DP:GQ:PGT:PID:PL:PS	0|1:17,6:23:99:1|0:901321_A_*:141,0,594:901321	C580Y	Pf3D7_09_v3901346	no
Pf3D7_09_v3	901356	.	G	A	108.64	PASS	AC=1;AF=0.500;AN=2;BaseQRankSum=-1.452e+00;DP=40;ExcessHet=0.0000;FS=45.101;MLEAC=1;MLEAF=0.500;MQ=60.00;MQRankSum=0.00;QD=3.39;ReadPosRankSum=-1.571e+00;SOR=3.892;ANN=A|upstream_gene_variant|MODIFIER|PF3D7_0922200|PF3D7_0922200|transcript|PF3D7_0922200.1|protein_coding||c.-2006G>A|||||228|,A|upstream_gene_variant|MODIFIER|PF3D7_0922300|PF3D7_0922300|transcript|PF3D7_0922300.1|protein_coding||c.-…	GT:AD:DP:GQ:PGT:PID:PL:PS	0|1:26,6:32:99:1|0:901321_A_*:116,0,797:901321	C580Y	Pf3D7_09_v3901356	no
Pf3D7_09_v3	920668	.	T	A	216.64	PASS	AC=1;AF=0.500;AN=2;BaseQRankSum=-3.823e+00;DP=46;ExcessHet=0.0000;FS=39.702;MLEAC=1;MLEAF=0.500;MQ=60.00;MQRankSum=0.00;QD=5.42;ReadPosRankSum=-1.402e+00;SOR=5.280;ANN=A|downstream_gene_variant|MODIFIER|PF3D7_0922600|PF3D7_0922600|transcript|PF3D7_0922600.1|protein_coding||c.*1994T>A|||||1878|,A|downstream_gene_variant|MODIFIER|PF3D7_0922800|PF3D7_0922800|transcript|PF3D7_0922800.1|protein_coding…	GT:AD:DP:GQ:PGT:PID:PL:PS	0|1:27,13:40:99:0|1:920668_T_A:224,0,922:920668	C580Y	Pf3D7_09_v3920668	no
Pf3D7_09_v3	920671	.	T	A	122.64	PASS	AC=1;AF=0.500;AN=2;BaseQRankSum=-3.350e+00;DP=49;ExcessHet=0.0000;FS=40.649;MLEAC=1;MLEAF=0.500;MQ=60.00;MQRankSum=0.00;QD=2.67;ReadPosRankSum=-5.620e-01;SOR=5.132;ANN=A|downstream_gene_variant|MODIFIER|PF3D7_0922600|PF3D7_0922600|transcript|PF3D7_0922600.1|protein_coding||c.*1997T>A|||||1881|,A|downstream_gene_variant|MODIFIER|PF3D7_0922800|PF3D7_0922800|transcript|PF3D7_0922800.1|protein_coding…	GT:AD:DP:GQ:PGT:PID:PL:PS	0|1:34,12:46:99:0|1:920668_T_A:130,0,1205:920668	C580Y	Pf3D7_09_v3920671	no
Pf3D7_09_v3	920674	.	C	A	91.64	PASS	AC=1;AF=0.500;AN=2;BaseQRankSum=-3.536e+00;DP=51;ExcessHet=0.0000;FS=38.472;MLEAC=1;MLEAF=0.500;MQ=60.00;MQRankSum=0.00;QD=2.08;ReadPosRankSum=-1.057e+00;SOR=4.798;ANN=A|downstream_gene_variant|MODIFIER|PF3D7_0922600|PF3D7_0922600|transcript|PF3D7_0922600.1|protein_coding||c.*2000C>A|||||1884|,A|downstream_gene_variant|MODIFIER|PF3D7_0922800|PF3D7_0922800|transcript|PF3D7_0922800.1|protein_coding…	GT:AD:DP:GQ:PGT:PID:PL:PS	0|1:34,10:44:99:0|1:920668_T_A:99,0,1213:920668	C580Y	Pf3D7_09_v3920674	no
Pf3D7_09_v3	938160	.	G	A	79.64	PASS	AC=1;AF=0.500;AN=2;BaseQRankSum=0.293;DP=49;ExcessHet=0.0000;FS=0.000;MLEAC=1;MLEAF=0.500;MQ=60.00;MQRankSum=0.00;QD=3.46;ReadPosRankSum=-1.752e+00;SOR=1.609;ANN=A|upstream_gene_variant|MODIFIER|PF3D7_0922800|PF3D7_0922800|transcript|PF3D7_0922800.1|protein_coding||c.-2788C>T|||||2356|,A|upstream_gene_variant|MODIFIER|PF3D7_0923200|PF3D7_0923200|transcript|PF3D7_0923200.1|protein_coding||c.-5966G…	GT:AD:DP:GQ:PL	0/1:8,15:27:87:87,0,584	C580Y	Pf3D7_09_v3938160	yes
Pf3D7_09_v3	953983	.	T	A	49.64	PASS	AC=1;AF=0.500;AN=2;BaseQRankSum=-8.640e-01;DP=24;ExcessHet=0.0000;FS=27.042;MLEAC=1;MLEAF=0.500;MQ=58.23;MQRankSum=-3.731e+00;QD=2.07;ReadPosRankSum=1.35;SOR=2.773;ANN=A|3_prime_UTR_variant|MODIFIER|PF3D7_0923400|PF3D7_0923400|transcript|PF3D7_0923400.1|protein_coding|1/1|c.*261T>A|||||261|,A|upstream_gene_variant|MODIFIER|PF3D7_0923500|PF3D7_0923500|transcript|PF3D7_0923500.1|protein_coding||c.-…	GT:AD:DP:GQ:PGT:PID:PL:PS	0|1:21,3:24:57:0|1:953983_T_A:57,0,873:953983	C580Y	Pf3D7_09_v3953983	yes
Pf3D7_09_v3	953986	.	T	A	49.64	PASS	AC=1;AF=0.500;AN=2;BaseQRankSum=-8.160e-01;DP=24;ExcessHet=0.0000;FS=27.042;MLEAC=1;MLEAF=0.500;MQ=58.23;MQRankSum=-3.731e+00;QD=2.07;ReadPosRankSum=0.873;SOR=2.773;ANN=A|3_prime_UTR_variant|MODIFIER|PF3D7_0923400|PF3D7_0923400|transcript|PF3D7_0923400.1|protein_coding|1/1|c.*264T>A|||||264|,A|upstream_gene_variant|MODIFIER|PF3D7_0923500|PF3D7_0923500|transcript|PF3D7_0923500.1|protein_coding||c.…	GT:AD:DP:GQ:PGT:PID:PL:PS	0|1:21,3:24:57:0|1:953983_T_A:57,0,873:953983	C580Y	Pf3D7_09_v3953986	yes
Pf3D7_09_v3	953993	.	T	A	49.64	PASS	AC=1;AF=0.500;AN=2;BaseQRankSum=-1.001e+00;DP=24;ExcessHet=0.0000;FS=27.042;MLEAC=1;MLEAF=0.500;MQ=58.23;MQRankSum=-3.731e+00;QD=2.07;ReadPosRankSum=-1.830e-01;SOR=2.773;ANN=A|3_prime_UTR_variant|MODIFIER|PF3D7_0923400|PF3D7_0923400|transcript|PF3D7_0923400.1|protein_coding|1/1|c.*271T>A|||||271|,A|upstream_gene_variant|MODIFIER|PF3D7_0923500|PF3D7_0923500|transcript|PF3D7_0923500.1|protein_codin…	GT:AD:DP:GQ:PGT:PID:PL:PS	0|1:21,3:24:57:0|1:953983_T_A:57,0,873:953983	C580Y	Pf3D7_09_v3953993	no
Pf3D7_09_v3	970180	.	T	C	95.64	PASS	AC=1;AF=0.500;AN=2;BaseQRankSum=0.906;DP=22;ExcessHet=0.0000;FS=11.809;MLEAC=1;MLEAF=0.500;MQ=60.00;MQRankSum=0.00;QD=6.83;ReadPosRankSum=-2.827e+00;SOR=4.804;ANN=C|upstream_gene_variant|MODIFIER|PF3D7_0923900|PF3D7_0923900|transcript|PF3D7_0923900.1|protein_coding||c.-2111A>G|||||767|,C|upstream_gene_variant|MODIFIER|PF3D7_0924000|PF3D7_0924000|transcript|PF3D7_0924000.1|protein_coding||c.-2368T…	GT:AD:DP:GQ:PGT:PID:PL:PS	0|1:4,10:14:99:0|1:970180_T_C:103,0,146:970180	C580Y	Pf3D7_09_v3970180	no
Pf3D7_09_v3	970184	.	T	C	102.64	PASS	AC=1;AF=0.500;AN=2;BaseQRankSum=1.52;DP=22;ExcessHet=0.0000;FS=13.554;MLEAC=1;MLEAF=0.500;MQ=60.00;MQRankSum=0.00;QD=6.04;ReadPosRankSum=-3.002e+00;SOR=5.283;ANN=C|upstream_gene_variant|MODIFIER|PF3D7_0923900|PF3D7_0923900|transcript|PF3D7_0923900.1|protein_coding||c.-2115A>G|||||771|,C|upstream_gene_variant|MODIFIER|PF3D7_0924000|PF3D7_0924000|transcript|PF3D7_0924000.1|protein_coding||c.-2364T>…	GT:AD:DP:GQ:PGT:PID:PL:PS	0|1:4,13:17:99:0|1:970180_T_C:110,0,142:970180	C580Y	Pf3D7_09_v3970184	no
Pf3D7_09_v3	970188	.	T	C	96.64	PASS	AC=1;AF=0.500;AN=2;BaseQRankSum=0.207;DP=20;ExcessHet=0.0000;FS=10.569;MLEAC=1;MLEAF=0.500;MQ=60.00;MQRankSum=0.00;QD=5.09;ReadPosRankSum=-1.935e+00;SOR=4.271;ANN=C|upstream_gene_variant|MODIFIER|PF3D7_0923900|PF3D7_0923900|transcript|PF3D7_0923900.1|protein_coding||c.-2119A>G|||||775|,C|upstream_gene_variant|MODIFIER|PF3D7_0924000|PF3D7_0924000|transcript|PF3D7_0924000.1|protein_coding||c.-2360T…	GT:AD:DP:GQ:PGT:PID:PL:PS	0|1:6,13:19:99:0|1:970180_T_C:104,0,226:970180	C580Y	Pf3D7_09_v3970188	no
Pf3D7_09_v3	970192	.	T	C	96.64	PASS	AC=1;AF=0.500;AN=2;BaseQRankSum=0.567;DP=19;ExcessHet=0.0000;FS=10.569;MLEAC=1;MLEAF=0.500;MQ=60.00;MQRankSum=0.00;QD=5.09;ReadPosRankSum=-2.529e+00;SOR=4.271;ANN=C|upstream_gene_variant|MODIFIER|PF3D7_0923900|PF3D7_0923900|transcript|PF3D7_0923900.1|protein_coding||c.-2123A>G|||||779|,C|upstream_gene_variant|MODIFIER|PF3D7_0924000|PF3D7_0924000|transcript|PF3D7_0924000.1|protein_coding||c.-2356T…	GT:AD:DP:GQ:PGT:PID:PL:PS	0|1:6,13:19:99:0|1:970180_T_C:104,0,226:970180	C580Y	Pf3D7_09_v3970192	no
Pf3D7_09_v3	1011686	.	C	T	374.64	PASS	AC=1;AF=0.500;AN=2;BaseQRankSum=-2.303e+00;DP=91;ExcessHet=0.0000;FS=3.234;MLEAC=1;MLEAF=0.500;MQ=57.41;MQRankSum=0.160;QD=4.26;ReadPosRankSum=-1.084e+00;SOR=0.392;ANN=T|upstream_gene_variant|MODIFIER|PF3D7_0925000|PF3D7_0925000|transcript|PF3D7_0925000.1|protein_coding||c.-432C>T|||||151|,T|downstream_gene_variant|MODIFIER|PF3D7_0924700|PF3D7_0924700|transcript|PF3D7_0924700.1|protein_coding||c.…	GT:AD:DP:GQ:PGT:PID:PL:PS	0|1:64,24:88:99:0|1:1011686_C_T:382,0,1983:1011686	C580Y	Pf3D7_09_v31011686	no
Pf3D7_09_v3	1011695	.	C	T	391.64	PASS	AC=1;AF=0.500;AN=2;BaseQRankSum=-2.250e-01;DP=95;ExcessHet=0.0000;FS=6.159;MLEAC=1;MLEAF=0.500;MQ=56.97;MQRankSum=0.580;QD=4.21;ReadPosRankSum=-6.140e-01;SOR=1.011;ANN=T|upstream_gene_variant|MODIFIER|PF3D7_0925000|PF3D7_0925000|transcript|PF3D7_0925000.1|protein_coding||c.-423C>T|||||142|,T|downstream_gene_variant|MODIFIER|PF3D7_0924700|PF3D7_0924700|transcript|PF3D7_0924700.1|protein_coding||c.…	GT:AD:DP:GQ:PGT:PID:PL:PS	0|1:68,25:93:99:0|1:1011686_C_T:399,0,2133:1011686	C580Y	Pf3D7_09_v31011695	yes
Pf3D7_09_v3	1011704	.	C	T	439.64	PASS	AC=1;AF=0.500;AN=2;BaseQRankSum=-4.610e-01;DP=100;ExcessHet=0.0000;FS=11.425;MLEAC=1;MLEAF=0.500;MQ=56.95;MQRankSum=0.921;QD=4.53;ReadPosRankSum=-1.262e+00;SOR=1.258;ANN=T|upstream_gene_variant|MODIFIER|PF3D7_0925000|PF3D7_0925000|transcript|PF3D7_0925000.1|protein_coding||c.-414C>T|||||133|,T|downstream_gene_variant|MODIFIER|PF3D7_0924700|PF3D7_0924700|transcript|PF3D7_0924700.1|protein_coding||…	GT:AD:DP:GQ:PGT:PID:PL:PS	0|1:69,28:97:99:0|1:1011686_C_T:447,0,2094:1011686	C580Y	Pf3D7_09_v31011704	yes
Pf3D7_09_v3	1012208	.	T	A	99.64	PASS	AC=1;AF=0.500;AN=2;BaseQRankSum=-2.348e+00;DP=41;ExcessHet=0.0000;FS=2.776;MLEAC=1;MLEAF=0.500;MQ=60.00;MQRankSum=0.00;QD=2.55;ReadPosRankSum=-1.713e+00;SOR=1.508;ANN=A|downstream_gene_variant|MODIFIER|PF3D7_0924700|PF3D7_0924700|transcript|PF3D7_0924700.1|protein_coding||c.*3666T>A|||||3180|,A|downstream_gene_variant|MODIFIER|PF3D7_0924800|PF3D7_0924800|transcript|PF3D7_0924800.1|protein_coding|…	GT:AD:DP:GQ:PL	0/1:25,14:39:99:107,0,478	C580Y	Pf3D7_09_v31012208	no
Pf3D7_09_v3	1026718	.	C	T	77.64	PASS	AC=1;AF=0.500;AN=2;BaseQRankSum=-7.120e-01;DP=11;ExcessHet=0.0000;FS=0.000;MLEAC=1;MLEAF=0.500;MQ=60.00;MQRankSum=0.00;QD=7.76;ReadPosRankSum=-2.450e+00;SOR=0.412;ANN=T|5_prime_UTR_variant|MODIFIER|PF3D7_0925600|PF3D7_0925600|transcript|PF3D7_0925600.1|protein_coding|1/2|c.-376C>T|||||376|,T|upstream_gene_variant|MODIFIER|PF3D7_0925400|PF3D7_0925400|transcript|PF3D7_0925400.1|protein_coding||c.-3…	GT:AD:DP:GQ:PGT:PID:PL:PS	0|1:6,4:10:85:0|1:1026718_C_T:85,0,186:1026718	C580Y	Pf3D7_09_v31026718	no
Pf3D7_09_v3	1026721	.	C	T	77.64	PASS	AC=1;AF=0.500;AN=2;BaseQRankSum=0.712;DP=11;ExcessHet=0.0000;FS=0.000;MLEAC=1;MLEAF=0.500;MQ=60.00;MQRankSum=0.00;QD=7.76;ReadPosRankSum=-2.100e+00;SOR=0.412;ANN=T|5_prime_UTR_variant|MODIFIER|PF3D7_0925600|PF3D7_0925600|transcript|PF3D7_0925600.1|protein_coding|1/2|c.-373C>T|||||373|,T|upstream_gene_variant|MODIFIER|PF3D7_0925400|PF3D7_0925400|transcript|PF3D7_0925400.1|protein_coding||c.-3101G>…	GT:AD:DP:GQ:PGT:PID:PL:PS	0|1:6,4:10:85:0|1:1026718_C_T:85,0,186:1026718	C580Y	Pf3D7_09_v31026721	no
Pf3D7_09_v3	1040556	.	C	A	586.64	PASS	AC=1;AF=0.500;AN=2;BaseQRankSum=-9.050e-01;DP=29;ExcessHet=0.0000;FS=42.296;MLEAC=1;MLEAF=0.500;MQ=60.00;MQRankSum=0.00;QD=20.23;ReadPosRankSum=1.59;SOR=6.182;ANN=A|5_prime_UTR_variant|MODIFIER|PF3D7_0925900|PF3D7_0925900|transcript|PF3D7_0925900.1|protein_coding|1/2|c.-157C>A|||||157|,A|upstream_gene_variant|MODIFIER|PF3D7_0926000|PF3D7_0926000|transcript|PF3D7_0926000.1|protein_coding||c.-2986C…	GT:AD:DP:GQ:PGT:PID:PL:PS	0|1:8,21:29:99:1|0:1040521_TA_T:594,0,210:1040521	C580Y	Pf3D7_09_v31040556	no
Pf3D7_09_v3	1040558	.	G	A	586.64	PASS	AC=1;AF=0.500;AN=2;BaseQRankSum=-7.520e-01;DP=29;ExcessHet=0.0000;FS=42.296;MLEAC=1;MLEAF=0.500;MQ=60.00;MQRankSum=0.00;QD=20.23;ReadPosRankSum=2.40;SOR=6.182;ANN=A|5_prime_UTR_variant|MODIFIER|PF3D7_0925900|PF3D7_0925900|transcript|PF3D7_0925900.1|protein_coding|1/2|c.-155G>A|||||155|,A|upstream_gene_variant|MODIFIER|PF3D7_0926000|PF3D7_0926000|transcript|PF3D7_0926000.1|protein_coding||c.-2984G…	GT:AD:DP:GQ:PGT:PID:PL:PS	0|1:8,21:29:99:1|0:1040521_TA_T:594,0,210:1040521	C580Y	Pf3D7_09_v31040558	no
Pf3D7_09_v3	1040560	.	T	A	548.64	PASS	AC=1;AF=0.500;AN=2;BaseQRankSum=-2.019e+00;DP=27;ExcessHet=0.0000;FS=35.470;MLEAC=1;MLEAF=0.500;MQ=60.00;MQRankSum=0.00;QD=20.32;ReadPosRankSum=-7.500e-02;SOR=5.890;ANN=A|5_prime_UTR_variant|MODIFIER|PF3D7_0925900|PF3D7_0925900|transcript|PF3D7_0925900.1|protein_coding|1/2|c.-153T>A|||||153|,A|upstream_gene_variant|MODIFIER|PF3D7_0926000|PF3D7_0926000|transcript|PF3D7_0926000.1|protein_coding||c.…	GT:AD:DP:GQ:PGT:PID:PL:PS	0|1:9,18:27:99:1|0:1040521_TA_T:556,0,260:1040521	C580Y	Pf3D7_09_v31040560	no
Pf3D7_09_v3	1040562	.	C	A	529.64	PASS	AC=1;AF=0.500;AN=2;BaseQRankSum=-6.310e-01;DP=18;ExcessHet=0.0000;FS=17.076;MLEAC=1;MLEAF=0.500;MQ=60.00;MQRankSum=0.00;QD=29.42;ReadPosRankSum=0.824;SOR=5.547;ANN=A|5_prime_UTR_variant|MODIFIER|PF3D7_0925900|PF3D7_0925900|transcript|PF3D7_0925900.1|protein_coding|1/2|c.-151C>A|||||151|,A|upstream_gene_variant|MODIFIER|PF3D7_0926000|PF3D7_0926000|transcript|PF3D7_0926000.1|protein_coding||c.-2980…	GT:AD:DP:GQ:PGT:PID:PL:PS	0|1:3,15:18:82:1|0:1040521_TA_T:537,0,82:1040521	C580Y	Pf3D7_09_v31040562	no
Pf3D7_09_v3	1040564	.	T	A	504.64	PASS	AC=1;AF=0.500;AN=2;BaseQRankSum=-1.928e+00;DP=17;ExcessHet=0.0000;FS=16.564;MLEAC=1;MLEAF=0.500;MQ=60.00;MQRankSum=0.00;QD=29.68;ReadPosRankSum=-2.760e-01;SOR=5.418;ANN=A|5_prime_UTR_variant|MODIFIER|PF3D7_0925900|PF3D7_0925900|transcript|PF3D7_0925900.1|protein_coding|1/2|c.-149T>A|||||149|,A|upstream_gene_variant|MODIFIER|PF3D7_0926000|PF3D7_0926000|transcript|PF3D7_0926000.1|protein_coding||c.…	GT:AD:DP:GQ:PGT:PID:PL:PS	0|1:3,14:17:85:1|0:1040521_TA_T:512,0,85:1040521	C580Y	Pf3D7_09_v31040564	no
Pf3D7_09_v3	1040568	.	T	A	376.64	PASS	AC=1;AF=0.500;AN=2;BaseQRankSum=-1.922e+00;DP=12;ExcessHet=0.0000;FS=7.782;MLEAC=1;MLEAF=0.500;MQ=60.00;MQRankSum=0.00;QD=31.39;ReadPosRankSum=-1.231e+00;SOR=4.804;ANN=A|5_prime_UTR_variant|MODIFIER|PF3D7_0925900|PF3D7_0925900|transcript|PF3D7_0925900.1|protein_coding|1/2|c.-145T>A|||||145|,A|upstream_gene_variant|MODIFIER|PF3D7_0926000|PF3D7_0926000|transcript|PF3D7_0926000.1|protein_coding||c.-…	GT:AD:DP:GQ:PGT:PID:PL:PS	0|1:2,10:12:54:1|0:1040521_TA_T:384,0,54:1040521	C580Y	Pf3D7_09_v31040568	no
Pf3D7_09_v3	1040570	.	T	A	334.64	PASS	AC=1;AF=0.500;AN=2;BaseQRankSum=-1.465e+00;DP=11;ExcessHet=0.0000;FS=7.404;MLEAC=1;MLEAF=0.500;MQ=60.00;MQRankSum=0.00;QD=30.42;ReadPosRankSum=-1.611e+00;SOR=4.615;ANN=A|5_prime_UTR_variant|MODIFIER|PF3D7_0925900|PF3D7_0925900|transcript|PF3D7_0925900.1|protein_coding|1/2|c.-143T>A|||||143|,A|upstream_gene_variant|MODIFIER|PF3D7_0926000|PF3D7_0926000|transcript|PF3D7_0926000.1|protein_coding||c.-…	GT:AD:DP:GQ:PGT:PID:PL:PS	0|1:2,9:11:57:1|0:1040521_TA_T:342,0,57:1040521	C580Y	Pf3D7_09_v31040570	no
Pf3D7_09_v3	1040572	.	T	A	208.64	PASS	AC=1;AF=0.500;AN=2;BaseQRankSum=-1.282e+00;DP=9;ExcessHet=0.0000;FS=6.021;MLEAC=1;MLEAF=0.500;MQ=60.00;MQRankSum=0.00;QD=26.08;ReadPosRankSum=-1.834e+00;SOR=3.912;ANN=A|5_prime_UTR_variant|MODIFIER|PF3D7_0925900|PF3D7_0925900|transcript|PF3D7_0925900.1|protein_coding|1/2|c.-141T>A|||||141|,A|upstream_gene_variant|MODIFIER|PF3D7_0926000|PF3D7_0926000|transcript|PF3D7_0926000.1|protein_coding||c.-2…	GT:AD:DP:GQ:PGT:PID:PL:PS	0|1:2,6:8:66:1|0:1040521_TA_T:216,0,66:1040521	C580Y	Pf3D7_09_v31040572	no
Pf3D7_09_v3	1042182	.	C	T	210.64	PASS	AC=1;AF=0.500;AN=2;BaseQRankSum=-1.603e+00;DP=39;ExcessHet=0.0000;FS=0.000;MLEAC=1;MLEAF=0.500;MQ=59.57;MQRankSum=-1.765e+00;QD=5.40;ReadPosRankSum=1.15;SOR=0.099;ANN=T|upstream_gene_variant|MODIFIER|PF3D7_0926000|PF3D7_0926000|transcript|PF3D7_0926000.1|protein_coding||c.-1360C>T|||||1192|,T|downstream_gene_variant|MODIFIER|PF3D7_0925800|PF3D7_0925800|transcript|PF3D7_0925800.1|protein_coding||c…	GT:AD:DP:GQ:PGT:PID:PL:PS	0|1:30,9:39:99:0|1:1042182_C_T:218,0,869:1042182	C580Y	Pf3D7_09_v31042182	no
Pf3D7_09_v3	1042196	.	C	T	207.64	PASS	AC=1;AF=0.500;AN=2;BaseQRankSum=1.72;DP=32;ExcessHet=0.0000;FS=3.531;MLEAC=1;MLEAF=0.500;MQ=59.48;MQRankSum=-1.660e+00;QD=6.49;ReadPosRankSum=-1.870e+00;SOR=0.105;ANN=T|upstream_gene_variant|MODIFIER|PF3D7_0926000|PF3D7_0926000|transcript|PF3D7_0926000.1|protein_coding||c.-1346C>T|||||1178|,T|downstream_gene_variant|MODIFIER|PF3D7_0925800|PF3D7_0925800|transcript|PF3D7_0925800.1|protein_coding||c…	GT:AD:DP:GQ:PGT:PID:PL:PS	0|1:24,8:32:99:0|1:1042182_C_T:215,0,790:1042182	C580Y	Pf3D7_09_v31042196	no
Pf3D7_09_v3	1042204	.	C	T	182.64	PASS	AC=1;AF=0.500;AN=2;BaseQRankSum=1.69;DP=34;ExcessHet=0.0000;FS=8.584;MLEAC=1;MLEAF=0.500;MQ=59.51;MQRankSum=-1.697e+00;QD=5.53;ReadPosRankSum=-3.057e+00;SOR=0.034;ANN=T|upstream_gene_variant|MODIFIER|PF3D7_0926000|PF3D7_0926000|transcript|PF3D7_0926000.1|protein_coding||c.-1338C>T|||||1170|,T|downstream_gene_variant|MODIFIER|PF3D7_0925800|PF3D7_0925800|transcript|PF3D7_0925800.1|protein_coding||c…	GT:AD:DP:GQ:PGT:PID:PL:PS	0|1:25,8:33:99:0|1:1042182_C_T:190,0,809:1042182	C580Y	Pf3D7_09_v31042204	no
Pf3D7_09_v3	1042213	.	C	T	146.64	PASS	AC=1;AF=0.500;AN=2;BaseQRankSum=0.253;DP=31;ExcessHet=0.0000;FS=8.942;MLEAC=1;MLEAF=0.500;MQ=59.46;MQRankSum=-1.734e+00;QD=4.89;ReadPosRankSum=-2.275e+00;SOR=0.030;ANN=T|upstream_gene_variant|MODIFIER|PF3D7_0926000|PF3D7_0926000|transcript|PF3D7_0926000.1|protein_coding||c.-1329C>T|||||1161|,T|downstream_gene_variant|MODIFIER|PF3D7_0925800|PF3D7_0925800|transcript|PF3D7_0925800.1|protein_coding||…	GT:AD:DP:GQ:PGT:PID:PL:PS	0|1:23,7:30:99:0|1:1042182_C_T:154,0,763:1042182	C580Y	Pf3D7_09_v31042213	no
Pf3D7_09_v3	1042222	.	C	T	85.64	PASS	AC=1;AF=0.500;AN=2;BaseQRankSum=-1.722e+00;DP=30;ExcessHet=0.0000;FS=1.854;MLEAC=1;MLEAF=0.500;MQ=59.44;MQRankSum=-1.170e+00;QD=3.06;ReadPosRankSum=1.20;SOR=0.307;ANN=T|upstream_gene_variant|MODIFIER|PF3D7_0926000|PF3D7_0926000|transcript|PF3D7_0926000.1|protein_coding||c.-1320C>T|||||1152|,T|downstream_gene_variant|MODIFIER|PF3D7_0925800|PF3D7_0925800|transcript|PF3D7_0925800.1|protein_coding||c…	GT:AD:DP:GQ:PL	0/1:17,11:28:93:93,0,264	C580Y	Pf3D7_09_v31042222	no
Pf3D7_09_v3	1062474	.	G	A	47.64	PASS	AC=1;AF=0.500;AN=2;BaseQRankSum=-1.349e+00;DP=15;ExcessHet=0.0000;FS=12.175;MLEAC=1;MLEAF=0.500;MQ=59.22;MQRankSum=0.00;QD=4.76;ReadPosRankSum=-1.158e+00;SOR=3.593;ANN=A|upstream_gene_variant|MODIFIER|PF3D7_0926100|PF3D7_0926100|transcript|PF3D7_0926100.1|protein_coding||c.-4658C>T|||||3468|,A|upstream_gene_variant|MODIFIER|PF3D7_0926200|PF3D7_0926200|transcript|PF3D7_0926200.1|protein_coding||c.…	GT:AD:DP:GQ:PL	0/1:6,4:11:55:55,0,244	C580Y	Pf3D7_09_v31062474	no
Pf3D7_09_v3	1063317	.	G	A	147.04	PASS	AC=1;AF=0.500;AN=2;BaseQRankSum=0.150;DP=13;ExcessHet=0.0000;FS=12.632;MLEAC=1;MLEAF=0.500;MQ=60.00;MQRankSum=0.00;QD=16.34;ReadPosRankSum=-2.744e+00;SOR=4.400;ANN=A|3_prime_UTR_variant|MODIFIER|PF3D7_0926200|PF3D7_0926200|transcript|PF3D7_0926200.1|protein_coding|1/1|c.*109G>A|||||109|,A|upstream_gene_variant|MODIFIER|PF3D7_0926100|PF3D7_0926100|transcript|PF3D7_0926100.1|protein_coding||c.-5501…	GT:AD:DP:GQ:PL	0/1:3,6:11:95:214,0,95	C580Y	Pf3D7_09_v31063317	no
Pf3D7_09_v3	1070903	.	T	A	131.64	PASS	AC=1;AF=0.500;AN=2;BaseQRankSum=-5.150e+00;DP=54;ExcessHet=0.0000;FS=50.470;MLEAC=1;MLEAF=0.500;MQ=60.00;MQRankSum=0.00;QD=2.69;ReadPosRankSum=-4.480e-01;SOR=6.090;ANN=A|3_prime_UTR_variant|MODIFIER|PF3D7_0926400|PF3D7_0926400|transcript|PF3D7_0926400.1|protein_coding|2/2|c.*62A>T|||||62|,A|downstream_gene_variant|MODIFIER|PF3D7_0926300|PF3D7_0926300|transcript|PF3D7_0926300.1|protein_coding||c.*…	GT:AD:DP:GQ:PL	0/1:29,20:49:99:139,0,925	C580Y	Pf3D7_09_v31070903	no
Pf3D7_09_v3	1075760	.	T	A	93.64	PASS	AC=1;AF=0.500;AN=2;BaseQRankSum=-1.703e+00;DP=45;ExcessHet=0.0000;FS=2.464;MLEAC=1;MLEAF=0.500;MQ=60.00;MQRankSum=0.00;QD=2.23;ReadPosRankSum=-1.400e+00;SOR=1.664;ANN=A|upstream_gene_variant|MODIFIER|PF3D7_0926400|PF3D7_0926400|transcript|PF3D7_0926400.1|protein_coding||c.-2805A>T|||||2168|,A|downstream_gene_variant|MODIFIER|PF3D7_0926300|PF3D7_0926300|transcript|PF3D7_0926300.1|protein_coding||c…	GT:AD:DP:GQ:PGT:PID:PL:PS	0|1:33,9:42:99:0|1:1075760_T_A:101,0,1125:1075760	C580Y	Pf3D7_09_v31075760	yes
Pf3D7_09_v3	1075763	.	T	A	93.64	PASS	AC=1;AF=0.500;AN=2;BaseQRankSum=-2.356e+00;DP=50;ExcessHet=0.0000;FS=2.464;MLEAC=1;MLEAF=0.500;MQ=60.00;MQRankSum=0.00;QD=2.23;ReadPosRankSum=-1.242e+00;SOR=1.664;ANN=A|upstream_gene_variant|MODIFIER|PF3D7_0926400|PF3D7_0926400|transcript|PF3D7_0926400.1|protein_coding||c.-2808A>T|||||2171|,A|downstream_gene_variant|MODIFIER|PF3D7_0926300|PF3D7_0926300|transcript|PF3D7_0926300.1|protein_coding||c…	GT:AD:DP:GQ:PGT:PID:PL:PS	0|1:33,9:42:99:0|1:1075760_T_A:101,0,1125:1075760	C580Y	Pf3D7_09_v31075763	yes
Pf3D7_09_v3	1089327	.	A	T	125.64	PASS	AC=1;AF=0.500;AN=2;BaseQRankSum=-5.587e+00;DP=66;ExcessHet=0.0000;FS=30.146;MLEAC=1;MLEAF=0.500;MQ=60.00;MQRankSum=0.00;QD=2.13;ReadPosRankSum=2.56;SOR=5.166;ANN=T|upstream_gene_variant|MODIFIER|PF3D7_0926700|PF3D7_0926700|transcript|PF3D7_0926700.1|protein_coding||c.-584A>T|||||53|,T|downstream_gene_variant|MODIFIER|PF3D7_0926600|PF3D7_0926600|transcript|PF3D7_0926600.1|protein_coding||c.*234A>T…	GT:AD:DP:GQ:PGT:PID:PL:PS	0|1:45,14:59:99:0|1:1089319_A_T:133,0,1674:1089319	C580Y	Pf3D7_09_v31089327	no
Pf3D7_09_v3	1126798	.	C	T	441.64	PASS	AC=1;AF=0.500;AN=2;BaseQRankSum=-5.370e-01;DP=90;ExcessHet=0.0000;FS=1.733;MLEAC=1;MLEAF=0.500;MQ=60.00;MQRankSum=0.00;QD=8.49;ReadPosRankSum=1.22;SOR=0.407;ANN=T|upstream_gene_variant|MODIFIER|PF3D7_0927500|PF3D7_0927500|transcript|PF3D7_0927500.1|protein_coding||c.-5467G>A|||||4425|,T|upstream_gene_variant|MODIFIER|PF3D7_0927800|PF3D7_0927800|transcript|PF3D7_0927800.1|protein_coding||c.-2073C>…	GT:AD:DP:GQ:PL	0/1:18,34:75:99:449,0,400	C580Y	Pf3D7_09_v31126798	yes
Pf3D7_09_v3	1138751	.	G	A	50.65	PASS	AC=1;AF=0.500;AN=2;BaseQRankSum=1.45;DP=24;ExcessHet=0.0000;FS=0.000;MLEAC=1;MLEAF=0.500;MQ=60.00;MQRankSum=0.00;QD=5.07;ReadPosRankSum=-1.186e+00;SOR=2.147;ANN=A|upstream_gene_variant|MODIFIER|PF3D7_0927900|PF3D7_0927900|transcript|PF3D7_0927900.1|protein_coding||c.-6616C>T|||||3844|,A|upstream_gene_variant|MODIFIER|PF3D7_0928100|PF3D7_0928100|transcript|PF3D7_0928100.1|protein_coding||c.-568C>T…	GT:AD:DP:GQ:PL	0/1:3,7:13:58:58,0,209	C580Y	Pf3D7_09_v31138751	no
Pf3D7_09_v3	1278335	.	C	A	414.64	PASS	AC=1;AF=0.500;AN=2;BaseQRankSum=3.85;DP=38;ExcessHet=0.0000;FS=28.212;MLEAC=1;MLEAF=0.500;MQ=60.00;MQRankSum=0.00;QD=12.20;ReadPosRankSum=0.369;SOR=6.593;ANN=A|upstream_gene_variant|MODIFIER|PF3D7_0931800|PF3D7_0931800|transcript|PF3D7_0931800.1|protein_coding||c.-4405G>T|||||3728|,A|upstream_gene_variant|MODIFIER|PF3D7_0931900|PF3D7_0931900|transcript|PF3D7_0931900.1|protein_coding||c.-1851G>T||…	GT:AD:DP:GQ:PGT:PID:PL:PS	0|1:8,26:34:99:0|1:1278335_C_A:422,0,169:1278335	C580Y	Pf3D7_09_v31278335	yes
Pf3D7_09_v3	1278337	.	T	A	411.64	PASS	AC=1;AF=0.500;AN=2;BaseQRankSum=2.93;DP=39;ExcessHet=0.0000;FS=26.186;MLEAC=1;MLEAF=0.500;MQ=60.00;MQRankSum=0.00;QD=11.76;ReadPosRankSum=0.087;SOR=6.229;ANN=A|upstream_gene_variant|MODIFIER|PF3D7_0931800|PF3D7_0931800|transcript|PF3D7_0931800.1|protein_coding||c.-4407A>T|||||3730|,A|upstream_gene_variant|MODIFIER|PF3D7_0931900|PF3D7_0931900|transcript|PF3D7_0931900.1|protein_coding||c.-1853A>T||…	GT:AD:DP:GQ:PGT:PID:PL:PS	0|1:9,26:35:99:0|1:1278335_C_A:419,0,211:1278335	C580Y	Pf3D7_09_v31278337	yes
Pf3D7_09_v3	1278339	.	C	A	411.64	PASS	AC=1;AF=0.500;AN=2;BaseQRankSum=3.17;DP=39;ExcessHet=0.0000;FS=26.186;MLEAC=1;MLEAF=0.500;MQ=60.00;MQRankSum=0.00;QD=11.76;ReadPosRankSum=0.502;SOR=6.229;ANN=A|upstream_gene_variant|MODIFIER|PF3D7_0931800|PF3D7_0931800|transcript|PF3D7_0931800.1|protein_coding||c.-4409G>T|||||3732|,A|upstream_gene_variant|MODIFIER|PF3D7_0931900|PF3D7_0931900|transcript|PF3D7_0931900.1|protein_coding||c.-1855G>T||…	GT:AD:DP:GQ:PGT:PID:PL:PS	0|1:9,26:35:99:0|1:1278335_C_A:419,0,211:1278335	C580Y	Pf3D7_09_v31278339	yes
Pf3D7_09_v3	1278341	.	C	A	411.64	PASS	AC=1;AF=0.500;AN=2;BaseQRankSum=1.22;DP=39;ExcessHet=0.0000;FS=26.186;MLEAC=1;MLEAF=0.500;MQ=60.00;MQRankSum=0.00;QD=11.76;ReadPosRankSum=-3.410e-01;SOR=6.229;ANN=A|upstream_gene_variant|MODIFIER|PF3D7_0931800|PF3D7_0931800|transcript|PF3D7_0931800.1|protein_coding||c.-4411G>T|||||3734|,A|upstream_gene_variant|MODIFIER|PF3D7_0931900|PF3D7_0931900|transcript|PF3D7_0931900.1|protein_coding||c.-1857…	GT:AD:DP:GQ:PGT:PID:PL:PS	0|1:9,26:35:99:0|1:1278335_C_A:419,0,211:1278335	C580Y	Pf3D7_09_v31278341	no
Pf3D7_09_v3	1278343	.	C	A	411.64	PASS	AC=1;AF=0.500;AN=2;BaseQRankSum=-6.210e-01;DP=39;ExcessHet=0.0000;FS=26.186;MLEAC=1;MLEAF=0.500;MQ=60.00;MQRankSum=0.00;QD=11.76;ReadPosRankSum=-2.846e+00;SOR=6.229;ANN=A|upstream_gene_variant|MODIFIER|PF3D7_0931800|PF3D7_0931800|transcript|PF3D7_0931800.1|protein_coding||c.-4413G>T|||||3736|,A|upstream_gene_variant|MODIFIER|PF3D7_0931900|PF3D7_0931900|transcript|PF3D7_0931900.1|protein_coding||c…	GT:AD:DP:GQ:PGT:PID:PL:PS	0|1:9,26:35:99:0|1:1278335_C_A:419,0,211:1278335	C580Y	Pf3D7_09_v31278343	no
Pf3D7_09_v3	1298242	.	G	A	87.64	PASS	AC=1;AF=0.500;AN=2;BaseQRankSum=-1.269e+00;DP=49;ExcessHet=0.0000;FS=0.000;MLEAC=1;MLEAF=0.500;MQ=59.61;MQRankSum=0.00;QD=3.13;ReadPosRankSum=-1.789e+00;SOR=0.616;ANN=A|upstream_gene_variant|MODIFIER|PF3D7_0932400|PF3D7_0932400|transcript|PF3D7_0932400.1|protein_coding||c.-4599C>T|||||4599|,A|upstream_gene_variant|MODIFIER|PF3D7_0932500|PF3D7_0932500|transcript|PF3D7_0932500.1|protein_coding||c.-…	GT:AD:DP:GQ:PL	0/1:13,15:32:95:95,0,499	C580Y	Pf3D7_09_v31298242	no
Pf3D7_09_v3	1317893	.	T	A	108.64	PASS	AC=1;AF=0.500;AN=2;BaseQRankSum=-1.965e+00;DP=16;ExcessHet=0.0000;FS=10.212;MLEAC=1;MLEAF=0.500;MQ=60.00;MQRankSum=0.00;QD=7.24;ReadPosRankSum=-9.230e-01;SOR=4.235;ANN=A|upstream_gene_variant|MODIFIER|PF3D7_0933300|PF3D7_0933300|transcript|PF3D7_0933300.1|protein_coding||c.-2452T>A|||||2009|,A|downstream_gene_variant|MODIFIER|PF3D7_0933000|PF3D7_0933000|transcript|PF3D7_0933000.1|protein_coding||…	GT:AD:DP:GQ:PL	0/1:5,10:15:99:116,0,120	C580Y	Pf3D7_09_v31317893	no
Pf3D7_09_v3	1347524	.	T	C	87.64	PASS	AC=1;AF=0.500;AN=2;BaseQRankSum=-8.460e-01;DP=46;ExcessHet=0.0000;FS=8.172;MLEAC=1;MLEAF=0.500;MQ=58.04;MQRankSum=-5.460e-01;QD=2.25;ReadPosRankSum=0.017;SOR=2.187;ANN=C|upstream_gene_variant|MODIFIER|PF3D7_0934200|PF3D7_0934200|transcript|PF3D7_0934200.1|protein_coding||c.-229A>G|||||16|,C|upstream_gene_variant|MODIFIER|PF3D7_0934300|PF3D7_0934300|transcript|PF3D7_0934300.1|protein_coding||c.-49…	GT:AD:DP:GQ:PL	0/1:23,16:39:95:95,0,255	C580Y	Pf3D7_09_v31347524	no
Pf3D7_09_v3	1353005	.	T	A	106.64	PASS	AC=1;AF=0.500;AN=2;BaseQRankSum=-3.654e+00;DP=48;ExcessHet=0.0000;FS=8.155;MLEAC=1;MLEAF=0.500;MQ=60.00;MQRankSum=0.00;QD=2.67;ReadPosRankSum=-2.962e+00;SOR=2.813;ANN=A|5_prime_UTR_variant|MODIFIER|PF3D7_0934500|PF3D7_0934500|transcript|PF3D7_0934500.1|protein_coding|1/2|c.-1076A>T|||||1076|,A|upstream_gene_variant|MODIFIER|PF3D7_0934600|PF3D7_0934600|transcript|PF3D7_0934600.1|protein_coding||c.…	GT:AD:DP:GQ:PGT:PID:PL:PS	0|1:28,12:40:99:0|1:1353005_T_A:114,0,1042:1353005	C580Y	Pf3D7_09_v31353005	no
Pf3D7_09_v3	1353007	.	T	A	106.64	PASS	AC=1;AF=0.500;AN=2;BaseQRankSum=-3.280e+00;DP=46;ExcessHet=0.0000;FS=8.155;MLEAC=1;MLEAF=0.500;MQ=60.00;MQRankSum=0.00;QD=2.67;ReadPosRankSum=-2.994e+00;SOR=2.813;ANN=A|5_prime_UTR_variant|MODIFIER|PF3D7_0934500|PF3D7_0934500|transcript|PF3D7_0934500.1|protein_coding|1/2|c.-1078A>T|||||1078|,A|upstream_gene_variant|MODIFIER|PF3D7_0934600|PF3D7_0934600|transcript|PF3D7_0934600.1|protein_coding||c.…	GT:AD:DP:GQ:PGT:PID:PL:PS	0|1:28,12:40:99:0|1:1353005_T_A:114,0,1042:1353005	C580Y	Pf3D7_09_v31353007	no
Pf3D7_09_v3	1354157	.	C	T	39.64	PASS	AC=1;AF=0.500;AN=2;BaseQRankSum=-5.980e-01;DP=9;ExcessHet=0.0000;FS=0.000;MLEAC=1;MLEAF=0.500;MQ=60.00;MQRankSum=0.00;QD=6.61;ReadPosRankSum=-5.980e-01;SOR=0.991;ANN=T|upstream_gene_variant|MODIFIER|PF3D7_0934500|PF3D7_0934500|transcript|PF3D7_0934500.1|protein_coding||c.-2228G>A|||||419|,T|upstream_gene_variant|MODIFIER|PF3D7_0934600|PF3D7_0934600|transcript|PF3D7_0934600.1|protein_coding||c.-42…	GT:AD:DP:GQ:PGT:PID:PL:PS	0|1:3,3:6:47:0|1:1354136_G_GTT:47,0,58:1354136	C580Y	Pf3D7_09_v31354157	no
Pf3D7_09_v3	1376939	.	A	T	59.64	PASS	AC=1;AF=0.500;AN=2;BaseQRankSum=-1.902e+00;DP=10;ExcessHet=0.0000;FS=8.451;MLEAC=1;MLEAF=0.500;MQ=60.00;MQRankSum=0.00;QD=7.45;ReadPosRankSum=0.00;SOR=3.229;ANN=T|upstream_gene_variant|MODIFIER|PF3D7_0935200|PF3D7_0935200|transcript|PF3D7_0935200.1|protein_coding||c.-4902T>A|||||4062|,T|upstream_gene_variant|MODIFIER|PF3D7_0935400|PF3D7_0935400|transcript|PF3D7_0935400.1|protein_coding||c.-1014A>…	GT:AD:DP:GQ:PL	0/1:4,4:8:67:67,0,143	C580Y	Pf3D7_09_v31376939	no
Pf3D7_09_v3	1381146	.	G	A	73.05	PASS	AC=1;AF=0.500;AN=2;DP=9;ExcessHet=0.0000;FS=0.000;MLEAC=1;MLEAF=0.500;MQ=60.00;QD=18.26;SOR=3.611;ANN=A|downstream_gene_variant|MODIFIER|PF3D7_0935400|PF3D7_0935400|transcript|PF3D7_0935400.1|protein_coding||c.*1394G>A|||||12|,A|intron_variant|MODIFIER|PF3D7_0935390|PF3D7_0935390|transcript|PF3D7_0935390.1|lincRNA|1/4|n.191+146C>T||||||	GT:AD:DP:GQ:PL	0/1:0,4:5:25:58,0,25	C580Y	Pf3D7_09_v31381146	no
Pf3D7_09_v3	1403026	.	C	A	4474.06	PASS	AC=2;AF=1.00;AN=2;DP=123;ExcessHet=0.0000;FS=0.000;MLEAC=2;MLEAF=1.00;MQ=60.00;QD=30.02;SOR=1.074;ANN=A|upstream_gene_variant|MODIFIER|PF3D7_0935600|PF3D7_0935600|transcript|PF3D7_0935600.1|protein_coding||c.-2166C>A|||||960|,A|downstream_gene_variant|MODIFIER|PF3D7_0935500|PF3D7_0935500|transcript|PF3D7_0935500.1|protein_coding||c.*974C>A|||||324|,A|intergenic_region|MODIFIER|PF3D7_0935500-PF3D7…	GT:AD:DP:GQ:PL	1/1:0,115:115:99:4488,342,0	C580Y	Pf3D7_09_v31403026	no
Pf3D7_10_v3	5223	.	T	A	1246.06	PASS	AC=2;AF=1.00;AN=2;DP=28;ExcessHet=0.0000;FS=0.000;MLEAC=2;MLEAF=1.00;MQ=48.29;QD=28.73;SOR=5.283;ANN=A|intergenic_region|MODIFIER|CHR_START-PF3D7_1000100|CHR_START-PF3D7_1000100|intergenic_region|CHR_START-PF3D7_1000100|||n.5223T>A||||||	GT:AD:DP:GQ:PGT:PID:PL:PS	1|1:0,28:28:84:1|1:5218_CG_C:1260,84,0:5218	C580Y	Pf3D7_10_v35223	no
Pf3D7_10_v3	15835	.	T	A	16760.6	PASS	AC=1;AF=0.500;AN=2;BaseQRankSum=-2.800e-01;DP=1312;ExcessHet=0.0000;FS=0.000;MLEAC=1;MLEAF=0.500;MQ=59.98;MQRankSum=1.36;QD=13.39;ReadPosRankSum=1.94;SOR=0.707;ANN=A|intergenic_region|MODIFIER|CHR_START-PF3D7_1000100|CHR_START-PF3D7_1000100|intergenic_region|CHR_START-PF3D7_1000100|||n.15835T>A||||||	GT:AD:DP:GQ:PL	0/1:776,476:1252:99:16768,0,29668	C580Y	Pf3D7_10_v315835	yes
Pf3D7_10_v3	22643	.	A	G	14400.1	PASS	AC=2;AF=1.00;AN=2;DP=336;ExcessHet=0.0000;FS=0.000;MLEAC=2;MLEAF=1.00;MQ=45.13;QD=25.00;SOR=0.705;ANN=G|intergenic_region|MODIFIER|CHR_START-PF3D7_1000100|CHR_START-PF3D7_1000100|intergenic_region|CHR_START-PF3D7_1000100|||n.22643A>G||||||	GT:AD:DP:GQ:PGT:PID:PL:PS	1|1:0,324:324:99:1|1:22643_A_G:14414,975,0:22643	C580Y	Pf3D7_10_v322643	yes
Pf3D7_10_v3	22644	.	G	A	14400.1	PASS	AC=2;AF=1.00;AN=2;DP=334;ExcessHet=0.0000;FS=0.000;MLEAC=2;MLEAF=1.00;MQ=44.83;QD=29.56;SOR=0.705;ANN=A|intergenic_region|MODIFIER|CHR_START-PF3D7_1000100|CHR_START-PF3D7_1000100|intergenic_region|CHR_START-PF3D7_1000100|||n.22644G>A||||||	GT:AD:DP:GQ:PGT:PID:PL:PS	1|1:0,324:324:99:1|1:22643_A_G:14414,975,0:22643	C580Y	Pf3D7_10_v322644	yes
Pf3D7_10_v3	25148	.	C	T	3316.06	PASS	AC=2;AF=1.00;AN=2;DP=93;ExcessHet=0.0000;FS=0.000;MLEAC=2;MLEAF=1.00;MQ=50.04;QD=30.62;SOR=8.635;ANN=T|upstream_gene_variant|MODIFIER|PF3D7_1000100|PF3D7_1000100|transcript|PF3D7_1000100.1|protein_coding||c.-3342C>T|||||3342|,T|intergenic_region|MODIFIER|CHR_START-PF3D7_1000100|CHR_START-PF3D7_1000100|intergenic_region|CHR_START-PF3D7_1000100|||n.25148C>T||||||	GT:AD:DP:GQ:PGT:PID:PL:PS	1|1:0,74:74:99:1|1:25148_C_T:3330,223,0:25148	C580Y	Pf3D7_10_v325148	no
Pf3D7_10_v3	25149	.	A	G	3316.06	PASS	AC=2;AF=1.00;AN=2;DP=91;ExcessHet=0.0000;FS=0.000;MLEAC=2;MLEAF=1.00;MQ=49.80;QD=28.17;SOR=8.635;ANN=G|upstream_gene_variant|MODIFIER|PF3D7_1000100|PF3D7_1000100|transcript|PF3D7_1000100.1|protein_coding||c.-3341A>G|||||3341|,G|intergenic_region|MODIFIER|CHR_START-PF3D7_1000100|CHR_START-PF3D7_1000100|intergenic_region|CHR_START-PF3D7_1000100|||n.25149A>G||||||	GT:AD:DP:GQ:PGT:PID:PL:PS	1|1:0,74:74:99:1|1:25148_C_T:3330,223,0:25148	C580Y	Pf3D7_10_v325149	no
Pf3D7_10_v3	25152	.	A	G	3046.06	PASS	AC=2;AF=1.00;AN=2;DP=68;ExcessHet=0.0000;FS=0.000;MLEAC=2;MLEAF=1.00;MQ=47.88;QD=26.80;SOR=8.468;ANN=G|upstream_gene_variant|MODIFIER|PF3D7_1000100|PF3D7_1000100|transcript|PF3D7_1000100.1|protein_coding||c.-3338A>G|||||3338|,G|intergenic_region|MODIFIER|CHR_START-PF3D7_1000100|CHR_START-PF3D7_1000100|intergenic_region|CHR_START-PF3D7_1000100|||n.25152A>G||||||	GT:AD:DP:GQ:PGT:PID:PL:PS	1|1:0,68:68:99:1|1:25148_C_T:3060,205,0:25148	C580Y	Pf3D7_10_v325152	no
Pf3D7_10_v3	25153	.	C	G	2911.06	PASS	AC=2;AF=1.00;AN=2;DP=65;ExcessHet=0.0000;FS=0.000;MLEAC=2;MLEAF=1.00;MQ=47.25;QD=26.00;SOR=8.380;ANN=G|upstream_gene_variant|MODIFIER|PF3D7_1000100|PF3D7_1000100|transcript|PF3D7_1000100.1|protein_coding||c.-3337C>G|||||3337|,G|intergenic_region|MODIFIER|CHR_START-PF3D7_1000100|CHR_START-PF3D7_1000100|intergenic_region|CHR_START-PF3D7_1000100|||n.25153C>G||||||	GT:AD:DP:GQ:PGT:PID:PL:PS	1|1:0,65:65:99:1|1:25148_C_T:2925,196,0:25148	C580Y	Pf3D7_10_v325153	no
Pf3D7_10_v3	26765	.	G	A	5512.06	PASS	AC=2;AF=1.00;AN=2;DP=133;ExcessHet=0.0000;FS=0.000;MLEAC=2;MLEAF=1.00;MQ=58.72;QD=31.98;SOR=1.445;ANN=A|upstream_gene_variant|MODIFIER|PF3D7_1000100|PF3D7_1000100|transcript|PF3D7_1000100.1|protein_coding||c.-1725G>A|||||1725|,A|intergenic_region|MODIFIER|CHR_START-PF3D7_1000100|CHR_START-PF3D7_1000100|intergenic_region|CHR_START-PF3D7_1000100|||n.26765G>A||||||	GT:AD:DP:GQ:PGT:PID:PL:PS	1|1:0,124:124:99:1|1:26765_G_A:5526,373,0:26765	C580Y	Pf3D7_10_v326765	yes
Pf3D7_10_v3	26767	.	A	G	5512.06	PASS	AC=2;AF=1.00;AN=2;DP=133;ExcessHet=0.0000;FS=0.000;MLEAC=2;MLEAF=1.00;MQ=58.72;QD=27.51;SOR=1.445;ANN=G|upstream_gene_variant|MODIFIER|PF3D7_1000100|PF3D7_1000100|transcript|PF3D7_1000100.1|protein_coding||c.-1723A>G|||||1723|,G|intergenic_region|MODIFIER|CHR_START-PF3D7_1000100|CHR_START-PF3D7_1000100|intergenic_region|CHR_START-PF3D7_1000100|||n.26767A>G||||||	GT:AD:DP:GQ:PGT:PID:PL:PS	1|1:0,124:124:99:1|1:26765_G_A:5526,373,0:26765	C580Y	Pf3D7_10_v326767	yes
Pf3D7_10_v3	27248	.	C	A	255.97	PASS	AC=2;AF=1.00;AN=2;DP=6;ExcessHet=0.0000;FS=0.000;MLEAC=2;MLEAF=1.00;MQ=41.83;QD=29.03;SOR=3.912;ANN=A|upstream_gene_variant|MODIFIER|PF3D7_1000100|PF3D7_1000100|transcript|PF3D7_1000100.1|protein_coding||c.-1242C>A|||||1242|,A|intergenic_region|MODIFIER|CHR_START-PF3D7_1000100|CHR_START-PF3D7_1000100|intergenic_region|CHR_START-PF3D7_1000100|||n.27248C>A||||||	GT:AD:DP:GQ:PGT:PID:PL:PS	1|1:0,6:6:18:1|1:27240_A_AAG:270,18,0:27240	C580Y	Pf3D7_10_v327248	no
Pf3D7_10_v3	94945	.	T	A	112.64	PASS	AC=1;AF=0.500;AN=2;BaseQRankSum=-2.900e+00;DP=27;ExcessHet=0.0000;FS=17.910;MLEAC=1;MLEAF=0.500;MQ=60.00;MQRankSum=0.00;QD=4.69;ReadPosRankSum=-3.480e-01;SOR=4.712;ANN=A|upstream_gene_variant|MODIFIER|PF3D7_1001600|PF3D7_1001600|transcript|PF3D7_1001600.1|protein_coding||c.-5936A>T|||||3768|,A|upstream_gene_variant|MODIFIER|PF3D7_1001700|PF3D7_1001700|transcript|PF3D7_1001700.1|protein_coding||c.…	GT:AD:DP:GQ:PGT:PID:PL:PS	0|1:13,11:24:99:0|1:94943_T_A:120,0,298:94943	C580Y	Pf3D7_10_v394945	no
Pf3D7_10_v3	128112	.	T	A	222.64	PASS	AC=1;AF=0.500;AN=2;BaseQRankSum=-4.277e+00;DP=43;ExcessHet=0.0000;FS=31.018;MLEAC=1;MLEAF=0.500;MQ=60.00;MQRankSum=0.00;QD=5.43;ReadPosRankSum=-1.460e-01;SOR=5.699;ANN=A|upstream_gene_variant|MODIFIER|PF3D7_1002500|PF3D7_1002500|transcript|PF3D7_1002500.1|protein_coding||c.-3230A>T|||||2506|,A|upstream_gene_variant|MODIFIER|PF3D7_1002700|PF3D7_1002700|transcript|PF3D7_1002700.1|protein_coding||c.…	GT:AD:DP:GQ:PGT:PID:PL:PS	0|1:19,22:41:99:0|1:128110_C_A:230,0,429:128110	C580Y	Pf3D7_10_v3128112	yes
Pf3D7_10_v3	160947	.	T	C	4221.06	PASS	AC=2;AF=1.00;AN=2;DP=114;ExcessHet=0.0000;FS=0.000;MLEAC=2;MLEAF=1.00;MQ=60.00;QD=30.67;SOR=3.892;ANN=C|missense_variant|MODERATE|PF3D7_1003500|PF3D7_1003500|transcript|PF3D7_1003500.1|protein_coding|1/2|c.16A>G|p.Lys6Glu|2482/3328|16/357|6/118||,C|upstream_gene_variant|MODIFIER|PF3D7_1003400|PF3D7_1003400|transcript|PF3D7_1003400.1|protein_coding||c.-2431A>G|||||2170|,C|upstream_gene_variant|MOD…	GT:AD:DP:GQ:PL	1/1:0,109:109:99:4235,326,0	C580Y	Pf3D7_10_v3160947	yes
Pf3D7_10_v3	171128	.	T	A	432.64	PASS	AC=1;AF=0.500;AN=2;BaseQRankSum=-3.200e+00;DP=53;ExcessHet=0.0000;FS=49.061;MLEAC=1;MLEAF=0.500;MQ=59.58;MQRankSum=-1.292e+00;QD=8.65;ReadPosRankSum=-1.537e+00;SOR=5.890;ANN=A|5_prime_UTR_variant|MODIFIER|PF3D7_1003700|PF3D7_1003700|transcript|PF3D7_1003700.1|protein_coding|1/1|c.-459A>T|||||459|,A|downstream_gene_variant|MODIFIER|PF3D7_1003600|PF3D7_1003600|transcript|PF3D7_1003600.1|protein_cod…	GT:AD:DP:GQ:PGT:PID:PL:PS	0|1:32,18:50:99:0|1:171128_T_A:440,0,1188:171128	C580Y	Pf3D7_10_v3171128	no
Pf3D7_10_v3	171130	.	T	A	429.64	PASS	AC=1;AF=0.500;AN=2;BaseQRankSum=-3.112e+00;DP=53;ExcessHet=0.0000;FS=50.012;MLEAC=1;MLEAF=0.500;MQ=59.58;MQRankSum=-1.313e+00;QD=8.42;ReadPosRankSum=-2.253e+00;SOR=5.890;ANN=A|5_prime_UTR_variant|MODIFIER|PF3D7_1003700|PF3D7_1003700|transcript|PF3D7_1003700.1|protein_coding|1/1|c.-461A>T|||||461|,A|downstream_gene_variant|MODIFIER|PF3D7_1003600|PF3D7_1003600|transcript|PF3D7_1003600.1|protein_cod…	GT:AD:DP:GQ:PGT:PID:PL:PS	0|1:33,18:51:99:0|1:171128_T_A:437,0,1230:171128	C580Y	Pf3D7_10_v3171130	no
Pf3D7_10_v3	171138	.	T	A	245.64	PASS	AC=1;AF=0.500;AN=2;BaseQRankSum=-2.430e+00;DP=50;ExcessHet=0.0000;FS=49.170;MLEAC=1;MLEAF=0.500;MQ=59.56;MQRankSum=-1.810e+00;QD=5.01;ReadPosRankSum=-1.467e+00;SOR=4.971;ANN=A|5_prime_UTR_variant|MODIFIER|PF3D7_1003700|PF3D7_1003700|transcript|PF3D7_1003700.1|protein_coding|1/1|c.-469A>T|||||469|,A|downstream_gene_variant|MODIFIER|PF3D7_1003600|PF3D7_1003600|transcript|PF3D7_1003600.1|protein_cod…	GT:AD:DP:GQ:PGT:PID:PL:PS	0|1:38,11:49:99:0|1:171128_T_A:253,0,1517:171128	C580Y	Pf3D7_10_v3171138	no
Pf3D7_10_v3	171143	.	T	A	121.64	PASS	AC=1;AF=0.500;AN=2;BaseQRankSum=-2.730e+00;DP=49;ExcessHet=0.0000;FS=40.585;MLEAC=1;MLEAF=0.500;MQ=59.55;MQRankSum=-2.361e+00;QD=2.53;ReadPosRankSum=-6.680e-01;SOR=4.160;ANN=A|5_prime_UTR_variant|MODIFIER|PF3D7_1003700|PF3D7_1003700|transcript|PF3D7_1003700.1|protein_coding|1/1|c.-474A>T|||||474|,A|downstream_gene_variant|MODIFIER|PF3D7_1003600|PF3D7_1003600|transcript|PF3D7_1003600.1|protein_cod…	GT:AD:DP:GQ:PGT:PID:PL:PS	0|1:41,7:48:99:0|1:171128_T_A:129,0,1654:171128	C580Y	Pf3D7_10_v3171143	no
Pf3D7_10_v3	255736	.	C	T	193.64	PASS	AC=1;AF=0.500;AN=2;BaseQRankSum=-1.647e+00;DP=77;ExcessHet=0.0000;FS=5.164;MLEAC=1;MLEAF=0.500;MQ=60.00;MQRankSum=0.00;QD=3.34;ReadPosRankSum=-2.920e-01;SOR=1.584;ANN=T|3_prime_UTR_variant|MODIFIER|PF3D7_1005900|PF3D7_1005900|transcript|PF3D7_1005900.1|protein_coding|1/1|c.*125C>T|||||125|,T|downstream_gene_variant|MODIFIER|PF3D7_1005800|PF3D7_1005800|transcript|PF3D7_1005800.1|protein_coding||c.…	GT:AD:DP:GQ:PL	0/1:39,19:61:99:201,0,1004	C580Y	Pf3D7_10_v3255736	no
Pf3D7_10_v3	265544	.	T	A	391.64	PASS	AC=1;AF=0.500;AN=2;BaseQRankSum=-1.817e+00;DP=35;ExcessHet=0.0000;FS=23.375;MLEAC=1;MLEAF=0.500;MQ=59.52;MQRankSum=-5.820e-01;QD=13.05;ReadPosRankSum=-2.002e+00;SOR=4.709;ANN=A|upstream_gene_variant|MODIFIER|PF3D7_1006100|PF3D7_1006100|transcript|PF3D7_1006100.1|protein_coding||c.-5240A>T|||||4083|,A|upstream_gene_variant|MODIFIER|PF3D7_1006200|PF3D7_1006200|transcript|PF3D7_1006200.1|protein_cod…	GT:AD:DP:GQ:PGT:PID:PL:PS	0|1:9,21:30:99:0|1:265544_T_A:399,0,228:265544	C580Y	Pf3D7_10_v3265544	yes
Pf3D7_10_v3	265551	.	G	A	385.64	PASS	AC=1;AF=0.500;AN=2;BaseQRankSum=-1.773e+00;DP=37;ExcessHet=0.0000;FS=31.710;MLEAC=1;MLEAF=0.500;MQ=59.55;MQRankSum=-6.580e-01;QD=12.05;ReadPosRankSum=-1.796e+00;SOR=4.706;ANN=A|upstream_gene_variant|MODIFIER|PF3D7_1006100|PF3D7_1006100|transcript|PF3D7_1006100.1|protein_coding||c.-5247C>T|||||4090|,A|upstream_gene_variant|MODIFIER|PF3D7_1006200|PF3D7_1006200|transcript|PF3D7_1006200.1|protein_cod…	GT:AD:DP:GQ:PGT:PID:PL:PS	0|1:11,21:32:99:0|1:265544_T_A:393,0,282:265544	C580Y	Pf3D7_10_v3265551	yes
Pf3D7_10_v3	295052	.	T	A	107.64	PASS	AC=1;AF=0.500;AN=2;BaseQRankSum=1.18;DP=45;ExcessHet=0.0000;FS=14.878;MLEAC=1;MLEAF=0.500;MQ=60.00;MQRankSum=0.00;QD=2.56;ReadPosRankSum=-1.555e+00;SOR=3.855;ANN=A|upstream_gene_variant|MODIFIER|PF3D7_1007200|PF3D7_1007200|transcript|PF3D7_1007200.1|protein_coding||c.-4226A>T|||||3444|,A|upstream_gene_variant|MODIFIER|PF3D7_1007400|PF3D7_1007400|transcript|PF3D7_1007400.1|protein_coding||c.-1854T…	GT:AD:DP:GQ:PGT:PID:PL:PS	0|1:35,7:42:99:0|1:295052_T_A:115,0,1249:295052	C580Y	Pf3D7_10_v3295052	yes
Pf3D7_10_v3	295057	.	T	A	229.64	PASS	AC=1;AF=0.500;AN=2;BaseQRankSum=-2.000e-01;DP=42;ExcessHet=0.0000;FS=21.597;MLEAC=1;MLEAF=0.500;MQ=60.00;MQRankSum=0.00;QD=5.89;ReadPosRankSum=-1.289e+00;SOR=4.615;ANN=A|upstream_gene_variant|MODIFIER|PF3D7_1007200|PF3D7_1007200|transcript|PF3D7_1007200.1|protein_coding||c.-4231A>T|||||3449|,A|upstream_gene_variant|MODIFIER|PF3D7_1007400|PF3D7_1007400|transcript|PF3D7_1007400.1|protein_coding||c.…	GT:AD:DP:GQ:PGT:PID:PL:PS	0|1:30,9:39:99:0|1:295057_T_A:237,0,1058:295057	C580Y	Pf3D7_10_v3295057	yes
Pf3D7_10_v3	295062	.	T	A	238.64	PASS	AC=1;AF=0.500;AN=2;BaseQRankSum=-1.550e-01;DP=39;ExcessHet=0.0000;FS=18.660;MLEAC=1;MLEAF=0.500;MQ=60.00;MQRankSum=0.00;QD=6.63;ReadPosRankSum=-2.062e+00;SOR=4.479;ANN=A|upstream_gene_variant|MODIFIER|PF3D7_1007200|PF3D7_1007200|transcript|PF3D7_1007200.1|protein_coding||c.-4236A>T|||||3454|,A|upstream_gene_variant|MODIFIER|PF3D7_1007400|PF3D7_1007400|transcript|PF3D7_1007400.1|protein_coding||c.…	GT:AD:DP:GQ:PGT:PID:PL:PS	0|1:27,9:36:99:0|1:295057_T_A:246,0,950:295057	C580Y	Pf3D7_10_v3295062	yes
Pf3D7_10_v3	295152	.	T	A	236.64	PASS	AC=1;AF=0.500;AN=2;BaseQRankSum=-3.392e+00;DP=32;ExcessHet=0.0000;FS=22.202;MLEAC=1;MLEAF=0.500;MQ=59.45;MQRankSum=-2.083e+00;QD=7.39;ReadPosRankSum=0.860;SOR=4.804;ANN=A|upstream_gene_variant|MODIFIER|PF3D7_1007200|PF3D7_1007200|transcript|PF3D7_1007200.1|protein_coding||c.-4326A>T|||||3544|,A|upstream_gene_variant|MODIFIER|PF3D7_1007400|PF3D7_1007400|transcript|PF3D7_1007400.1|protein_coding||c…	GT:AD:DP:GQ:PGT:PID:PL:PS	0|1:22,10:32:99:0|1:295152_T_A:244,0,894:295152	C580Y	Pf3D7_10_v3295152	yes
Pf3D7_10_v3	295155	.	T	A	224.64	PASS	AC=1;AF=0.500;AN=2;BaseQRankSum=-3.663e+00;DP=36;ExcessHet=0.0000;FS=18.362;MLEAC=1;MLEAF=0.500;MQ=59.51;MQRankSum=-2.268e+00;QD=6.24;ReadPosRankSum=1.24;SOR=4.521;ANN=A|upstream_gene_variant|MODIFIER|PF3D7_1007200|PF3D7_1007200|transcript|PF3D7_1007200.1|protein_coding||c.-4329A>T|||||3547|,A|upstream_gene_variant|MODIFIER|PF3D7_1007400|PF3D7_1007400|transcript|PF3D7_1007400.1|protein_coding||c.…	GT:AD:DP:GQ:PGT:PID:PL:PS	0|1:26,10:36:99:0|1:295152_T_A:232,0,1062:295152	C580Y	Pf3D7_10_v3295155	yes
Pf3D7_10_v3	295158	.	T	A	218.64	PASS	AC=1;AF=0.500;AN=2;BaseQRankSum=-2.533e+00;DP=38;ExcessHet=0.0000;FS=22.214;MLEAC=1;MLEAF=0.500;MQ=59.53;MQRankSum=-2.355e+00;QD=5.75;ReadPosRankSum=1.70;SOR=4.804;ANN=A|upstream_gene_variant|MODIFIER|PF3D7_1007200|PF3D7_1007200|transcript|PF3D7_1007200.1|protein_coding||c.-4332A>T|||||3550|,A|upstream_gene_variant|MODIFIER|PF3D7_1007400|PF3D7_1007400|transcript|PF3D7_1007400.1|protein_coding||c.…	GT:AD:DP:GQ:PGT:PID:PL:PS	0|1:28,10:38:99:0|1:295152_T_A:226,0,1146:295152	C580Y	Pf3D7_10_v3295158	no
Pf3D7_10_v3	295161	.	T	A	198.64	PASS	AC=1;AF=0.500;AN=2;BaseQRankSum=-3.684e+00;DP=38;ExcessHet=0.0000;FS=18.451;MLEAC=1;MLEAF=0.500;MQ=59.53;MQRankSum=-2.528e+00;QD=5.23;ReadPosRankSum=1.76;SOR=4.487;ANN=A|upstream_gene_variant|MODIFIER|PF3D7_1007200|PF3D7_1007200|transcript|PF3D7_1007200.1|protein_coding||c.-4335A>T|||||3553|,A|upstream_gene_variant|MODIFIER|PF3D7_1007400|PF3D7_1007400|transcript|PF3D7_1007400.1|protein_coding||c.…	GT:AD:DP:GQ:PGT:PID:PL:PS	0|1:29,9:38:99:0|1:295152_T_A:206,0,1185:295152	C580Y	Pf3D7_10_v3295161	no
Pf3D7_10_v3	295166	.	T	A	153.64	PASS	AC=1;AF=0.500;AN=2;BaseQRankSum=-3.098e+00;DP=40;ExcessHet=0.0000;FS=18.799;MLEAC=1;MLEAF=0.500;MQ=59.56;MQRankSum=-2.729e+00;QD=4.04;ReadPosRankSum=2.37;SOR=4.407;ANN=A|upstream_gene_variant|MODIFIER|PF3D7_1007200|PF3D7_1007200|transcript|PF3D7_1007200.1|protein_coding||c.-4340A>T|||||3558|,A|upstream_gene_variant|MODIFIER|PF3D7_1007400|PF3D7_1007400|transcript|PF3D7_1007400.1|protein_coding||c.…	GT:AD:DP:GQ:PGT:PID:PL:PS	0|1:30,8:38:99:0|1:295152_T_A:161,0,1223:295152	C580Y	Pf3D7_10_v3295166	no
Pf3D7_10_v3	362069	.	T	A	91.64	PASS	AC=1;AF=0.500;AN=2;BaseQRankSum=-9.700e-01;DP=36;ExcessHet=0.0000;FS=35.931;MLEAC=1;MLEAF=0.500;MQ=60.00;MQRankSum=0.00;QD=2.62;ReadPosRankSum=-3.290e+00;SOR=4.160;ANN=A|downstream_gene_variant|MODIFIER|PF3D7_1008600|PF3D7_1008600|transcript|PF3D7_1008600.1|protein_coding||c.*3606T>A|||||3606|,A|downstream_gene_variant|MODIFIER|PF3D7_1008800|PF3D7_1008800|transcript|PF3D7_1008800.1|protein_coding…	GT:AD:DP:GQ:PGT:PID:PL:PS	0|1:28,7:35:99:0|1:362069_T_A:99,0,1112:362069	C580Y	Pf3D7_10_v3362069	no
Pf3D7_10_v3	362073	.	T	A	71.64	PASS	AC=1;AF=0.500;AN=2;BaseQRankSum=-1.068e+00;DP=37;ExcessHet=0.0000;FS=32.447;MLEAC=1;MLEAF=0.500;MQ=60.00;MQRankSum=0.00;QD=2.05;ReadPosRankSum=-3.249e+00;SOR=3.894;ANN=A|downstream_gene_variant|MODIFIER|PF3D7_1008600|PF3D7_1008600|transcript|PF3D7_1008600.1|protein_coding||c.*3610T>A|||||3610|,A|downstream_gene_variant|MODIFIER|PF3D7_1008800|PF3D7_1008800|transcript|PF3D7_1008800.1|protein_coding…	GT:AD:DP:GQ:PGT:PID:PL:PS	0|1:29,6:35:79:0|1:362069_T_A:79,0,1150:362069	C580Y	Pf3D7_10_v3362073	no
Pf3D7_10_v3	377888	.	T	A	758.06	PASS	AC=2;AF=1.00;AN=2;DP=30;ExcessHet=0.0000;FS=0.000;MLEAC=2;MLEAF=1.00;MQ=58.48;QD=32.96;SOR=1.426;ANN=A|3_prime_UTR_variant|MODIFIER|PF3D7_1009300|PF3D7_1009300|transcript|PF3D7_1009300.1|protein_coding|1/1|c.*18A>T|||||18|,A|upstream_gene_variant|MODIFIER|PF3D7_1009400|PF3D7_1009400|transcript|PF3D7_1009400.1|protein_coding||c.-3473T>A|||||3248|,A|downstream_gene_variant|MODIFIER|PF3D7_1009100|PF…	GT:AD:DP:GQ:PL	1/1:0,23:23:68:772,68,0	C580Y	Pf3D7_10_v3377888	yes
Pf3D7_10_v3	391471	.	C	T	432.64	PASS	AC=1;AF=0.500;AN=2;BaseQRankSum=-1.710e+00;DP=94;ExcessHet=0.0000;FS=12.678;MLEAC=1;MLEAF=0.500;MQ=59.47;MQRankSum=-2.703e+00;QD=4.70;ReadPosRankSum=3.82;SOR=3.224;ANN=T|5_prime_UTR_variant|MODIFIER|PF3D7_1009700|PF3D7_1009700|transcript|PF3D7_1009700.1|protein_coding|1/1|c.-306G>A|||||306|,T|downstream_gene_variant|MODIFIER|PF3D7_1009600|PF3D7_1009600|transcript|PF3D7_1009600.1|protein_coding||c…	GT:AD:DP:GQ:PGT:PID:PL:PS	0|1:65,27:92:99:0|1:391471_C_T:440,0,1583:391471	C580Y	Pf3D7_10_v3391471	yes
Pf3D7_10_v3	391492	.	C	T	391.64	PASS	AC=1;AF=0.500;AN=2;BaseQRankSum=-9.820e-01;DP=73;ExcessHet=0.0000;FS=34.800;MLEAC=1;MLEAF=0.500;MQ=59.31;MQRankSum=-2.814e+00;QD=5.44;ReadPosRankSum=0.331;SOR=5.344;ANN=T|5_prime_UTR_variant|MODIFIER|PF3D7_1009700|PF3D7_1009700|transcript|PF3D7_1009700.1|protein_coding|1/1|c.-327G>A|||||327|,T|downstream_gene_variant|MODIFIER|PF3D7_1009600|PF3D7_1009600|transcript|PF3D7_1009600.1|protein_coding||…	GT:AD:DP:GQ:PGT:PID:PL:PS	0|1:52,20:72:99:0|1:391471_C_T:399,0,1831:391471	C580Y	Pf3D7_10_v3391492	yes
Pf3D7_10_v3	391496	.	C	T	374.64	PASS	AC=1;AF=0.500;AN=2;BaseQRankSum=-1.395e+00;DP=75;ExcessHet=0.0000;FS=38.823;MLEAC=1;MLEAF=0.500;MQ=59.33;MQRankSum=-2.969e+00;QD=5.06;ReadPosRankSum=-1.043e+00;SOR=5.643;ANN=T|5_prime_UTR_variant|MODIFIER|PF3D7_1009700|PF3D7_1009700|transcript|PF3D7_1009700.1|protein_coding|1/1|c.-331G>A|||||331|,T|downstream_gene_variant|MODIFIER|PF3D7_1009600|PF3D7_1009600|transcript|PF3D7_1009600.1|protein_cod…	GT:AD:DP:GQ:PGT:PID:PL:PS	0|1:55,19:74:99:0|1:391471_C_T:382,0,2006:391471	C580Y	Pf3D7_10_v3391496	yes
Pf3D7_10_v3	391500	.	C	T	275.64	PASS	AC=1;AF=0.500;AN=2;BaseQRankSum=-3.245e+00;DP=70;ExcessHet=0.0000;FS=32.923;MLEAC=1;MLEAF=0.500;MQ=59.28;MQRankSum=-3.344e+00;QD=3.94;ReadPosRankSum=-9.660e-01;SOR=5.339;ANN=T|5_prime_UTR_variant|MODIFIER|PF3D7_1009700|PF3D7_1009700|transcript|PF3D7_1009700.1|protein_coding|1/1|c.-335G>A|||||335|,T|downstream_gene_variant|MODIFIER|PF3D7_1009600|PF3D7_1009600|transcript|PF3D7_1009600.1|protein_cod…	GT:AD:DP:GQ:PGT:PID:PL:PS	0|1:55,15:70:99:0|1:391471_C_T:283,0,2140:391471	C580Y	Pf3D7_10_v3391500	yes
[truncated: 2,069 more rows]

## Sheet: indel
Insertions and deletions
#CHROM	POS	ID	REF	ALT	QUAL	FILTER	INFO	FORMAT	INFO	sample	Present in both samples?
[truncated: 6,319 more rows]

## Sheet: CNV
Copy number variants
#CHROM	POS	ID	REF	ALT	QUAL	FILTER	INFO	FORMAT	INFO	sample	Present in both samples?
[truncated: 62 more rows]

## Sheet: SV
Structure variants
#CHROM	POS	ID	REF	ALT	QUAL	FILTER	INFO	FORMAT	INFO	sample	Present in both samples?
[truncated: 54 more rows]
