# Supplementary material for: Impact of different mutations on Kelch13 protein levels, ART resistance, and fitness cost in Plasmodium falciparum parasites
Source: mBio. 2024 May 3;15(6):e01981-23. doi: 10.1128/mbio.01981-23 (PMC11237660; doi:10.1128/mbio.01981-23)
Supplement: Data Set S4 — Primers. [file mbio.01981-23-s0004.xlsx]

## Sheet: Table S1_Oligonucleotides
Primers used in this study
cell line	name	sequence	purpose
KIC1 Mut	KBI1 HR fwd	GGTGACACTATAGAATACTCGCGGCCGCTAAACTAATGTTAATAATAATATGAAC	cloning
	KBI1 HR rev	CTTACTTACAACGTTGTTCTTAGCACTTGAAGTTATATAGGAATTATTAAAATTATCAG
	KBI1 codon adj (mut) fwd	CTGATAATTTTAATAATTCCTATATAACTTCAAGTGCTAAGAACAACGTTGTAAGTAAG
	KBI1 codon adj (mut) rev	GCACCAGCAGCAGCACCTCTAGCACGCGTTTCATTCATGAATATCTTAAGTTGC
	5´UTR KIC1 mut intcheck fw	CCCCTCTTTTTTTTTTTTAATGTTCATGTG	integration check
	3´UTR KIC1 mut intcheck rv	TATTTTCTGCGTCACATTTATAACTCCCCG
KIC2 Mut	KBI2 HR fwd	GGTGACACTATAGAATACTCGCGGCCGCTAAGTTAGCGACACAAAATCCGAGGATAG	cloning
	KBI2 HR rev	GGTTAATCTGTGCTTTTAATAAATCAATCAACTTTAATAAATTTTGTATTTTTATTTTCATTTTGC
	KBI2 codon adj (mut) fwd	GCAAAATGAAAATAAAAATACAAAATTTATTAAAGTTGATTGATTTATTAAAAGCACAGATTAACC
	KBI2 codon adj (mut) rev	GCACCAGCAGCAGCACCTCTAGCACGCGTACGTACAACTGTCTTAAGAAGGTAG
	5´UTR KIC2 mut intcheck fw	ATTTACATTTGTGTTGCATAATTTGAAATC	integration check
	3´UTR KIC2 mut intcheck rv	GTCGTGTTACCCATTTTATATATTTCCTGG
KIC4 Mut	KBI5 HR fwd	GCTATTTAGGTGACACTATAGAATACTCGCGGCCGCTAAGCTATATGTAAAGGCAAATATAAAAATGC	cloning
	KBI5 HR rev	GTTCCTCTCTATTGAAGTAACGTTTCCGAAATAAGTTGCAAATTTTTTATTTTTTCCTTC
	KBI5 codon adj (mut) fwd	GGAAAAAATAAAAAATTTGCAACTTATTTCGGAAACGTTACTTCAATAGAGAGGAAC
	KBI5 codon adj (mut) rev	GCACCAGCAGCAGCACCTCTAGCACGCGTTGCTTCGTGCTTTTTATGCATTAAAACTATAAGG
	5´UTR KIC4 mut intcheck fw	GATATATAATATTTATTTATTTTTGAAATTGTTC	integration check
	3´UTR KIC4 mut intcheck rv	ATATTCACATTCTCGTGATAAAATATTTCG
KIC5 Mut	KBI6 HR fwd	GCTATTTAGGTGACACTATAGAATACTCGCGGCCGCTAAAAGAACGTTAAACAAAATATTTCAAATTTTAGAG	cloning
	KBI6 HR rev	CTTAATACTACGGTTAATCTCTGTGCTTACCTAAAAAGAACAAAAGGAGCGGAAAATTGACAGC
	KBI6 codon adj (mut)2 fwd	GAACAGTCAGATAGCAAACAGTCTTCTTGATAAGGAGTCACTTTACCACC
	KBI6 codon adj (mut)2 rev	CCTCCAGCACCAGCAGCAGCACCTCTAGCACGCGTAAGAATCTGTTTGAAAAGGTTTATTGCG
	5UTR KBI6 mut intcheck fw	GATTTGATTATAAAATAGATCTTATAACCAGG	integration check
	3UTR KBI6 mut intcheck rv	CTTACGGTACCATCTTTTTTGTGTTCTCTCTC
KIC7 Mut	KBI9 HR fwd	GGTGACACTATAGAATACTCGCGGCCGCTAATCGTCAGCAACACAATTGGGTATATCAG	cloning
	KBI9 HR rev	GCTTGAGTCAGTAACAACCTCAACGTGCTTTCTAGTTGATGAGCGTCGATTTTTTGATTTCG
	KBI9 codon adj (mut) fwd	CGAAATCAAAAAATCGACGCTCATCAACTAGAAAGCACGTTGAGGTTGTTACTGACTCAAGC
	KBI9 codon adj (mut) rev	GCACCTCCAGCACCAGCAGCAGCACCTCTAGCACGCGTGAACTTCTTCTTACTGTCGAATACTGGG
	5´UTR KIC9 mut intcheck fw	AAGAAAATAAGAAAATAAATGTAAGAAATATAAG	integration check
	3´UTR KIC9 mut intcheck rv	GGTTTTTGTTTTGGTTTTTGTTTTGGTTTTGG
KIC9 Mut	KBI11 HR fwd	GGTGACACTATAGAATACTCGCGGCCGCTAACAGAATAACAATGCAGTGCAATATAG	cloning
	KBI11 HR rev	CTTATTCTGATTCTGATTCTGATTAGCTCTCATAATTTCACTCTGAAATTTTATATTATCGC
	KBI11 codon adj (mut)1 fwd	GCGATAATATAAAATTTCAGAGTGAAATTATGAGAGCTAATCAGAATCAGAATCAGAATAAG
	KBI11 codon adj (mut)1 rev	CCTTCTTCTCCATATTCTTCTTCTTCTCG
	KBI11 codon adj (mut)2 fwd	GCCTATATATTTGAACGAGAAGAAGAAGAATATGGAGAAGAAGG
	KBI11 codon adj (mut)2 rev	GCACCAGCAGCAGCACCTCTAGCACGCGTGTTTATGTTAATCTTCTCAAGTGAATATTGC
	5´UTR KIC9 mut intcheck fw	AAGAAAATAAGAAAATAAATGTAAGAAATATAAG	integration check
	3´UTR KIC9 mut intcheck rv	GGTTTTTGTTTTGGTTTTTGTTTTGGTTTTGG
UBP1 Mut	UBP1 HR fwd	GGTGACACTATAGAATACTCGCGGCCGCTAATTTAATGAAAAAATAGATTTTAGATATGC	cloning
	UBP1 HR rev	CTTGTGGTTCTGAATGAATATCTTACTATATATTTTTAATTCATTTTCATCTATC
	UBP1 codon adj S (mut) fwd	TATATATTATATTTGATAGATGAAAATGAATTAAAAATATATAGTAAGATATTCATTCAGAACCAC
	UBP1 codon adj S (mut) rev	GGTACTTCTTAATCTTTACACCACCCATGCGAATGTCTTCTATGTTGTTTGGTGAAAC
	UBP1 codon adj J (mut) fwd	CGCTAATAGAGTTTCACCAAACAACATAGAAGACATTCGCATGGGTGGTGTAAAGATTAAGAAGTACC
	UBP1 codon adj J (mut) rev	CCAGCACCAGCAGCAGCACCTCTAGCACGCGTGAAATAAAGGTCAGGGCTAATTGG
	5´UTR UBP1 mut intcheck fw	GAAATCTTTGAAAAATATTTTAATGCTGATG	integration check
	3´UTR UBP1 mut intcheck rv	CCCAAAATAATATACACATAATATTCCATATAG
MyoF Mut	SS332 MyoC mut HR fwd	gctatttaggtgacactatagaatactcgcggccgctaaACAAAATCGAGTGTATATGAATTAAATGAAG	cloning
	SS333 MyoC mut HR rev	CTTCTCTTCCTCCTCGTTTGCGTCGTCGCATACGGGATCATATACAATATCTTTCATATTATTATTATTATTGTTCG
	SS334 MyoC codon adj (mut) fwd	CGAACAATAATAATAATAATATGAAAGATATTGTATATGATCCCGTATGCGACGACGCAAACGAGGAGGAAGAG
	SS335 MyoC codon adj (mut) rev	GCACCAGCAGCAGCACCTCTAGCacgcgtAACGAAGCTACGTCTCCAAAATACAATATTACCC
	SS365 5´UTR MyoF mut intcheck fw	GAAAATAGATTTTACAGATTTTAAAGAACATGTAC	integration check
	SS367 3´UTR MyoF mut intcheck rv	GAATAAATTGTTTTTTTCCTCTTCTTCATTAGC
MyoF WT 3xHA	SS276 MyoC(wt)-3xHA-T2A-Neo fw	gctatttaggtgacactatagaatactcaagctgcggccgcTAATCTCAGAAGATAAAATTATTTCATCATC	cloning
	SS277 MyoC(wt)-3xHA-T2A-Neo rv	CGTAATCTGGAACATCGTATGGGTACATGGTGGTACCTACAAAAGACCTGCGCCAGAAAACTATG
	SS410 Intcheck 5UTR MyoF wt fw	CAAATTATCAGGTCATAAAAAGGCAATAACATG	integration check
	SS411 Intcheck 3UTR MyoF wt rv	ATATATATATATATGAACAAAATTTACAATATC
MyoFS969P	SS282 MyoC(S969P) HR fw	ttaggtgacactatagaatactcaagctgcggccgcTAATTGTTACATAGTAAGAATACATATGTATCCC	cloning
	SS283 MyoC(S969P) HR rv	CGTTTACGTATAATGTAAGTGTATATGTAGGGACAAATCAACTTTTCAGCTTCTTGTCTTTTTAATTTC
	SS284 MyoC(S969P) cod adj fw	GAAATTAAAAAGACAAGAAGCTGAAAAGTTGATTTGTCCCTACATATACACTTACATTATACGTAAACG
	SS285 MyoC(S969P) cod adj rv	GTAATCTGGAACATCGTATGGGTACATGGTGGTACCAACGAAGCTACGTCTCCAAAATACAATATTACCC
	SS346 5´ MyoF(S969P) intcheck fw	CTACTGGTTTTCTTGAAAAAAATAAGGATCAG	integration check
	SS347 3´ MyoF(S969P) intcheck rv	CAGCAATTTCTTTTATGTAAAAATCTCTTTC
	SS348 MyoC (S969P) intcheck ca rv	GCCTGAATCTTTGAAGCGTAGTAGTTCTGACGG
MyoFD500G	SS296 MyoC(D500G) HR fw	gacactatagaatactcaagctgcggccgcTAAGAATCAACAAAATATGTTATGAAATTTTTAGC	cloning
	SS297 MyoC(D500G) HR rv	GTCAAGAACTCCGCAGAAAAGGTTAATGCCTTTTATATATCCTATAGATTCATTTGTTCTTTCAACC
	SS298 MyoC(D500G) cod adj fw	GAAAGAACAAATGAATCTATAGGATATATAAAAGGCATTAACCTTTTCTGCGGAGTTCTTGACATATTCG
	SS285 MyoC(S969P) cod adj rv	see above
	SS424 Intcheck 5' MyoF (D500G) fw	CAAACAATATTAATTAGTGGTGAATCAGGTGC	integration check
	SS426 Intcheck MyoF 500 CA rv	CTCGAAACCGAATATGTCAAGAACTCCGCAG
	SS425 Intcheck 3' MyoF (D500G) rv	GATTCAAATCCAAAGATATCTAATACACCAC
MyoFQ635H	SS299 MyoC(Q635H) HR fw	ggtgacactatagaatactcaagctgcggccgcTAAGATCATATAGAAAATAACATTTGTGAGGAACCC	cloning
	SS300 MyoC(Q635H) HR rv	CTCTAAGAATCCTGTGCTGTTGTAAACTACGTGCCCAGCAAAATGTACAATAATAAAACTACTAG
	SS301 MyoC(Q635H) cod adj fw	GTAGTTTTATTATTGTACATTTTGCTGGGCACGTAGTTTACAACAGCACAGGATTCTTAGAGAAG
	SS285 MyoC(S969P) cod adj rv	see above
	SS441 5 intcheck MyoF (Q635H) fw neu	CAATTATGAGTAATAATGAAAATGATGACGTCG	integration check
	SS442 3UTR intcheck MyoF (Q635H) rv neu	CAATTTCTGTGCATCTAAAGATAACTGATCC
MyoFS1457L	SS286 MyoC(S1457L) HR fw	gctatttaggtgacactatagaatactcaagctgcggccgcTAAAATATAAAACAGAAGAAAAATAATAAAGAAC	cloning
	SS287 MyoC(S1457L) HR rv	GAAAAGACTCTCCTCAACGTTCTTGTTACTAAGATATCCACAATCTACAATTTTTATTTGGGAAC
	SS288 MyoC(S1457L) cod adj fw	GTTCCCAAATAAAAATTGTAGATTGTGGATATCTTAGTAACAAGAACGTTGAGGAGAGTCTTTTC
	SS289 MyoC(S1457L) cod adj rv	CTGGAACATCGTATGGGTACATGGTGGTACCAACGAAGCTACGTCTCCAAAATACAATATTACCC
	Intcheck 5UTR MyoF (S1457L) fw	CGAATGAGTGTATTTCACCGAGGCATGTATC	integration check
	Intcheck 3UTR MyoF (S1457L) rv	GTAGCATCAAATACTACAATTATACATATTG
	SS420 Intcheck MyoF 1457 CA rv	GTTCTTAATGTAGTTGAAAAGACTCTCCTC
AP-2αH817P	JB813 AP2alpha HR fw	gctatttaggtgacactatagaatactcgcggccgctaaGTTATAATAAAAATATCTATTCTTG	cloning
	JB814 AP2alpha HR rv	CTGAAGCTCAAGGTCACTTGGATTTATGCAAGTGTTCAGAATTTTTTTCACACTG
	JB815 AP2 alpha CA fw	TGCATAAATCCAAGTGACCTTGAG
	JB817 AP2 alpha CA rv 2	TTAATAAACTTCCTCTTCCTTCTCCGTCGACAGCGTAATCTGGAACATCGTATGGGTACATGGTTCTACCTGCACCTCCAGCACCAGCAG
	5‘ AP-2α(H817P) intcheck fw	ACCATTTATCGATCCATATATAC	integration check
	3‘ AP-2α(H817P) intcheck rv	CAATAATAAAAAGAGAACAGATGTTATAGATTG
EPS15K447R	JB761 Eps15 K447R HR fw	gctatttaggtgacactatagaatactcgcggccgctaaTTTCGACAGAATGCTGATGAGGAGG	cloning
	JB762 Eps15 K447R HR rv	ATTTATCTTTATCCTTATATTTATG
	JB763 Eps15 K447R CA fw	CATAAATATAAGGATAAAGATAAATATAAAGACAGATACAAGGACAAGGGAAAGGACAAAG
	JB764 Eps15 K447R CA rv	CAGCACCAGCAGCAGCACCTCTAGCacgcgtAGAGTTGTCTACAGATTTAAGTGAG
	JB826 Eps15 447 seq fw	ATTGAACTAAATCATAAATATAAG	integration check
	JB827 Eps15 447 seq rv	TCCATGCATTTTTTTCTTGTTCTTG
K13E612K	Kelch13 codon ad fw	CTGCTGCTGGTGCTGGAGGTGCAGGTAGACCTAGGATGGAGGGTGAGAAGGTTAAGACTAAAG	cloning
	Kelch codon adjust rv	CTGCCATATCCCTCGAGTCATAATAACTTCGTATAATGTATGCTATACGAAGTTATAGGCCTTCAAATGTTAGCAATCAATACTG
	K13 (E612K) mutant fw	GAGGTTTACGAGGAGAAGATGAACAAGTGGAAGCAGTTCCCTTACGCATTGTTGGAGGCAAGG
	K13 (E612K) mutant rv	CCTTGCCTCCAACAATGCGTAAGGGAACTGCTTCCACTTGTTCATCTTCTCCTCGTAAACCTC
	JB363 K13 intcheck fw	TTATGAATACCAACAAAAAAGAG	integration check
	JB364 K13 intcheck rv	GTTTCAAAAATAGCTCCACCAAC
K13V520A	Kelch13 codon ad fw	see above	cloning
	Kelch codon adjust rv	see above
	K13 (V520A) mutant fw	CGACAGGTTGAGGGACGTTTGGTACGCTAGTTCAAACTTGAACATTCCAAGGAGGAACAACTGCGG
	K13(V520A) mutant rv	CCTTGGAATGTTCAAGTTTGAACTAGCGTACCAAACGTCCCTCAACCTGTCGTATACCTC
	JB363 K13 intcheck fw	see above	integration check
	JB364 K13 intcheck rv	see above
K13V589I	Kelch13 codon ad fw	see above	cloning
	Kelch codon adjust rv	see above
	K13 (V589I) mutant fw	CAATGTGCGTAGCATTCGACAACAAGATATACATTATAGGAGGTACAAACGGAGAAAGGTTGAAC
	K13(V589I) mutant rv	GTTCAACCTTTCTCCGTTTGTACCTCCTATAATGTATATCTTGTTGTCGAATGCTACGCACATTGC
	JB363 K13 intcheck fw	see above	integration check
	JB364 K13 intcheck rv	see above
K13E252Q	Kelch13 codon ad fw	see above	cloning
	Kelch codon adjust rv	see above
	SS378 K13(E252Q) mutant rv	CAACTCCTTATATAAACGAACCCTCTCCATCTGAAGCTCCTTTTTGTCCTTGAACAAC
	SS379 K13(E252Q) mutant fw	CAAGTTGTTCAAGGACAAAAAGGAGCTTCAGATGGAGAGGGTTCGTTTATATAAGG
	JB363 K13 intcheck fw	see above	integration check
	JB364 K13 intcheck rv	see above
K13R561H	Kelch13 codon ad fw	see above	cloning
	Kelch codon adjust rv	see above
	HB82 R561H fw	CGTTGAGGCTTACGACCACCATATGAAGGCTTGGGTTGAAG
	HB82 R561H rv	CTTCAACCCAAGCCTTCATATGGTGGTCGTAAGCCTCAACG
	JB363 K13 intcheck fw	see above	integration check
	JB364 K13 intcheck rv	see above
K13R539T	Kelch13 codon ad fw	see above	cloning
	Kelch codon adjust rv	see above
	SS380 K13(R539T) mutant rv	TCCGTCGTAACCTCCTATGCAGTATATCGTTCCGTTAGAGGTTACTCCGCAGTTGTTCC
	SS381 K13(R539T) mutant fw	GAACAACTGCGGAGTAACCTCTAACGGAACGATATACTGCATAGGAGGTTACGACGGATCATC
	JB363 K13 intcheck fw	see above	integration check
	JB364 K13 intcheck rv	see above
K13V520A+C580Y	HB02 K13 fw	GCTATTTACATGCATGTGCATGCAC	cloning
	HB21 K13 rv	GAGGTGCAGGTAGAcc
	HB09 V520A fw	ggttgagggacgtttggtacgcaagttcaaacttgaacattcc
	HB10 V520A rv	ggaatgttcaagtttgaacttgcgtaccaaacgtccctcaacc
	JB363 K13 intcheck fw	see above	integration check
	JB364 K13 intcheck rv	see above
K13R539T+C580Y	HB02 K13 fw	GCTATTTACATGCATGTGCATGCAC	cloning
	HB21 K13 rv	GAGGTGCAGGTAGAcc
	HB80 R539T fw	GCGGAGTAACCTCTAACGGAACAATATACTGCATAGGAGGTTAC
	HB81 R539T rv	GTAACCTCCTATGCAGTATATTGTTCCGTTAGAGGTTACTCCGC
	JB363 K13 intcheck fw	see above	integration check
	JB364 K13 intcheck rv	see above
UBP1R3138H +K13C580Y	HB43 BSD fw	GATTTATATTTTATAATAATAAATACCTAATAGAAATATATCAGGATCCATGGCCAAGCCTTTG	cloning
	HB44 BSD rv	ctgtgtttatgtttttatttttataatatttttaatctattattaaatAAGCTTGCCCTCCCACACATAACCAG
	JB363 K13 intcheck fw	see above	integration check
	JB364 K13 intcheck rv	see above
	IH K13 recod F	GAGGAGCAAAAGTTGCACGA	qPCR
	IH K13 recod R	TCGAAACGCTTTCTGTGCTC
	EXP1 F	ATAGGATCAAGCGACCCAGC	qPCR (from previous study Mesén-Ramírez et al., 2021)
	EXP1 R	GAGCTGTAACTTGTGGGCCT
	EXP2 F	GGTCACGTATGTGGTGGGTA	qPCR (from previous study Mesén-Ramírez et al., 2021)
	EXP2 R	AGCGATGGTACATTGATCCC
	ETRAMP5 F	ATTGCCACAGGTTTAGCCGT	qPCR (from previous study Mesén-Ramírez et al., 2021)
	ETRAMP5 R	CGTCAACGTTATTTTTGCAGGC
	KAHRP F	AAGCACCACAGGTTCACCAA	qPCR (from previous study Mesén-Ramírez et al., 2021)
	KAHRP R	CAACTGTTCCCTGGGGTTGT
	SBP1 F	TTAGCCGACGAACCAACACA	qPCR (from previous study Bachmann et al., 2019, Mesén-Ramírez et al., 2021)
	SBP1 R	TTCGGTTGTCTCTGGTACTGCA
	arginyl t RNA syntetase F	TTCAAAACACGAAGTGGAACAAC	qPCR (from previous study Mesén-Ramírez et al., 2021)
	arginyl t RNA syntetase R	AATTCTCTGCAGCAAGTCGC
R277G HR K13C580Y	mutated HR	CAAATCCTCTTCTGATATTAACTTCTGCTCGTTTAAACCATCAATCATGGTTTCAGTGGCGATGTTCGCGTCCACAATCTTTTTTTTATCGTTCTCGAAGTTTTTATATTCCTGGTAATA	cloning
	mutated HR	GAAGTTTTTATATTCCTGGTAATATTTCTCTTTCTCCAGATACAGCACCAGTTTGATTTTGTCAATCTCCTGCAGAAAGCGCAGGCGTTCTTCATCAAAGCGTTTACGATGCTCTTC
	mutated HR	CCGTAAAAATATTGAAGAACAGAAACTGCATGATGAAGGCAAAAAACTGGACATTGATATTAGCAACGGCTATAAACAGATCAAAAAGGAAAAAGAAGAGCATCGTAAACGCTTTGATG
	new HR k13	CCAGTTTTTTGCCTTCATCATGCAGTTTCTGTTCTTCAATATTTTTACGGTTTTCTAATTCTTTGTACAATCGTACTCTTTCC
	new HR k13	ggtgacactatagaatactcaagctgcggccgcTAAAGGAGAAAAAGTAAAAACAAAAGCAAATAGTATCTCG
	K13 mutated HR int 5 F	gatatatgtgaagaaattttaatataacaagg	integration check
	JB364 K13 intcheck rv	see above
overexpression K13 HR	K13 HR as episomal F	CGTATATCATTTTAAAGATAActcgagGATGCAGCAAATCTTATAAATGATGATTCTGG	cloning
	K13 HR as episomal R	CGAACATTAAGCTGCCATATCCCTCGACCCGGGTTATAAATCTTCTTCGCTTATGAGTTTTTGTTCACCCAAATCCTCTTCTGATATTAACTTCTGCTC
